# Supplementary material for: Thyroid hormone receptor- and stage-dependent transcriptome changes affect the initial period of Xenopus tropicalis tail regeneration
Source: BMC Genomics. 2024 Dec 31;25:1260. doi: 10.1186/s12864-024-11175-4 (PMC11686881; doi:10.1186/s12864-024-11175-4)
Supplement: Supplementary file 2 — Supplementary Material 2. [file 12864_2024_11175_MOESM2_ESM.zip]

Archive with 18 entries (17 files):
- SuppTables/
- __MACOSX/._SuppTables
- SuppTables/.DS_Store
- __MACOSX/SuppTables/._.DS_Store
- SuppTables/SuppTable4.xlsx
- __MACOSX/SuppTables/._SuppTable4.xlsx
- SuppTables/SuppTable5.xlsx
- __MACOSX/SuppTables/._SuppTable5.xlsx
- SuppTables/SuppTable6.xlsx
- __MACOSX/SuppTables/._SuppTable6.xlsx
- SuppTables/SuppTable7.xlsx
- __MACOSX/SuppTables/._SuppTable7.xlsx
- SuppTables/SuppTable2.xls
- __MACOSX/SuppTables/._SuppTable2.xls
- SuppTables/SuppTable3.xls
- __MACOSX/SuppTables/._SuppTable3.xls
- SuppTables/SuppTable1.xlsx
- __MACOSX/SuppTables/._SuppTable1.xlsx
