# Supplementary material for: Thyroid hormone receptor- and stage-dependent transcriptome changes affect the initial period of Xenopus tropicalis tail regeneration
Source: BMC Genomics. 2024 Dec 31;25:1260. doi: 10.1186/s12864-024-11175-4 (PMC11686881; doi:10.1186/s12864-024-11175-4)
Supplement: Supplementary file 2 — Supplementary Material 2. [file 12864_2024_11175_MOESM2_ESM.zip › SuppTables/SuppTable4.xlsx]

## Sheet: KEGG pathways
Supplemental Table 4A. The 13 KEGG pathways enriched among 243 DEGs common to both regenerative and nonregenerative tails
#Term	Database	ID	Input number	Background number	p-value	FDR
Cytokine-cytokine receptor interaction	KEGG PATHWAY	xtr04060	12	198	9.08275e-09	1.97096e-06
Phagosome	KEGG PATHWAY	xtr04145	7	160	9.0415e-05	0.00597651
ECM-receptor interaction	KEGG PATHWAY	xtr04512	5	82	0.000220829	0.00684569
Retinol metabolism	KEGG PATHWAY	xtr00830	4	52	0.000422187	0.0101794
Focal adhesion	KEGG PATHWAY	xtr04510	6	192	0.00158427	0.0197779
MAPK signaling pathway	KEGG PATHWAY	xtr04010	7	280	0.00226913	0.0216622
NOD-like receptor signaling pathway	KEGG PATHWAY	xtr04621	5	141	0.00229599	0.0216622
Adipocytokine signaling pathway	KEGG PATHWAY	xtr04920	3	69	0.0104882	0.0689679
Arginine biosynthesis	KEGG PATHWAY	xtr00220	2	25	0.0123512	0.0765776
Protein processing in endoplasmic reticulum	KEGG PATHWAY	xtr04141	4	159	0.0194976	0.114351
AGE-RAGE signaling pathway in diabetic complications	KEGG PATHWAY	xtr04933	3	95	0.0237894	0.129057
Metabolic pathways	KEGG PATHWAY	xtr01100	16	1483	0.0259708	0.137455
Ferroptosis	KEGG PATHWAY	xtr04216	2	46	0.0364498	0.148724

## Sheet: GO terms
Supplemental Table 4B. The 1961 GO terms enriched among 243 DEGs common to both regenerative and nonregenerative tails
#	Processes	Total	p-value	FDR
1	inflammatory response	911	1.70828e-19	3.80675e-16
2	response to organic substance	4768	2.13669e-19	3.80675e-16
3	regulation of cytokine production	1153	2.27179e-19	3.80675e-16
4	response to oxygen-containing compound	3070	1.87166e-18	2.35221e-15
5	response to stress	5259	7.92499e-18	7.346e-15
7	cellular response to chemical stimulus	4329	1.02292e-17	7.346e-15
6	response to lipid	1837	9.05589e-18	7.346e-15
8	defense response	2412	1.48146e-17	9.30914e-15
9	response to external stimulus	4165	2.67458e-16	1.4939e-13
10	regulation of immune system process	2342	4.09772e-16	2.05992e-13
11	regulation of multicellular organismal process	4067	1.0619e-15	4.85286e-13
12	response to chemical	6872	1.27693e-15	5.34929e-13
13	regulation of cell population proliferation	2685	1.81718e-15	7.0269e-13
14	cellular response to organic substance	3450	2.83649e-15	1.0185e-12
15	response to hormone	1675	2.40125e-14	8.04737e-12
16	response to abiotic stimulus	2079	2.80656e-14	8.81787e-12
17	positive regulation of developmental process	2084	3.0717e-14	9.08319e-12
18	response to bacterium	1543	3.55017e-14	9.91484e-12
19	response to lipopolysaccharide	731	1.38734e-13	3.5401e-11
20	negative regulation of leukocyte activation	330	1.40843e-13	3.5401e-11
21	negative regulation of cell activation	384	2.46695e-13	5.9054e-11
22	response to stimulus	12727	3.3253e-13	7.22333e-11
23	response to endogenous stimulus	2572	3.3566e-13	7.22333e-11
24	positive regulation of neutrophil chemotaxis	44	3.44858e-13	7.22333e-11
26	immune system process	3836	4.45515e-13	8.61386e-11
25	response to molecule of bacterial origin	766	4.31449e-13	8.61386e-11
28	regulation of developmental process	3672	7.07917e-13	1.27096e-10
27	cellular response to follicle-stimulating hormone stimulus	47	7.07109e-13	1.27096e-10
29	negative regulation of multicellular organismal process	1616	7.54474e-13	1.30784e-10
30	positive regulation of granulocyte chemotaxis	48	8.87962e-13	1.48793e-10
31	regulation of response to stimulus	5647	1.00537e-12	1.59494e-10
32	positive regulation of immune system process	1554	1.01528e-12	1.59494e-10
33	myeloid cell differentiation	464	1.11918e-12	1.70489e-10
34	regulation of cell activation	1201	1.40653e-12	2.07959e-10
36	positive regulation of biological process	8689	1.59591e-12	2.22852e-10
35	biological process involved in interspecies interaction between organisms	2769	1.58711e-12	2.22852e-10
40	regulation of multicellular organismal development	2164	2.10685e-12	2.60064e-10
37	response to organic cyclic compound	1991	1.97912e-12	2.60064e-10
38	regulation of locomotion	1513	2.06061e-12	2.60064e-10
41	regulation of cell motility	1439	2.13854e-12	2.60064e-10
42	cellular response to cytokine stimulus	1220	2.17281e-12	2.60064e-10
39	regulation of neutrophil chemotaxis	52	2.09787e-12	2.60064e-10
43	negative regulation of immune system process	700	2.25617e-12	2.63762e-10
44	response to follicle-stimulating hormone	55	3.81091e-12	4.35396e-10
45	regulation of leukocyte activation	1105	3.92686e-12	4.38674e-10
46	positive regulation of multicellular organismal process	2295	4.22435e-12	4.56784e-10
47	regulation of neutrophil migration	76	4.27071e-12	4.56784e-10
48	positive regulation of locomotion	911	4.7407e-12	4.9649e-10
49	positive regulation of cell differentiation	1423	7.14979e-12	7.3351e-10
50	regulation of leukocyte migration	320	8.64127e-12	8.68793e-10
51	regulation of cell adhesion	1214	9.39801e-12	9.22187e-10
52	cellular response to gonadotropin stimulus	60	9.53924e-12	9.22187e-10
53	regulation of angiogenesis	467	1.02504e-11	9.72245e-10
54	regulation of immune effector process	634	1.15308e-11	1.07343e-09
55	regulation of vasculature development	472	1.25128e-11	1.14367e-09
56	positive regulation of neutrophil migration	62	1.34451e-11	1.20694e-09
57	cellular response to hormone stimulus	1020	1.38636e-11	1.22267e-09
58	cellular response to iron ion	29	1.52604e-11	1.32266e-09
59	response to cytokine	1466	1.66537e-11	1.41895e-09
60	cellular response to oxygen-containing compound	2061	2.4595e-11	2.02807e-09
61	regulation of hormone levels	909	2.49176e-11	2.02807e-09
62	regulation of leukocyte mediated immunity	438	2.5013e-11	2.02807e-09
63	regulation of myeloid leukocyte mediated immunity	116	2.60899e-11	2.08181e-09
64	response to xenobiotic stimulus	1050	2.82448e-11	2.21854e-09
65	positive regulation of cellular process	7868	2.90356e-11	2.24557e-09
66	animal organ development	5201	3.06085e-11	2.33135e-09
67	response to inorganic substance	1207	3.87229e-11	2.90537e-09
68	cellular response to endogenous stimulus	2014	4.52514e-11	3.33546e-09
69	cellular response to organic cyclic compound	1071	4.57821e-11	3.33546e-09
70	regulation of response to external stimulus	1449	5.27568e-11	3.78869e-09
71	positive regulation of cell population proliferation	1611	5.64542e-11	3.9684e-09
72	positive regulation of response to external stimulus	685	5.6838e-11	3.9684e-09
73	positive regulation of cytokine production	755	7.20128e-11	4.95902e-09
74	collagen catabolic process	52	7.49226e-11	5.08967e-09
75	response to cAMP	233	7.68459e-11	5.15072e-09
76	positive regulation of cell motility	890	8.27994e-11	5.3955e-09
77	positive regulation of angiogenesis	276	8.37177e-11	5.3955e-09
78	positive regulation of vasculature development	276	8.37177e-11	5.3955e-09
79	response to biotic stimulus	2598	8.75483e-11	5.50711e-09
80	positive regulation of gene expression	1801	8.76405e-11	5.50711e-09
81	regulation of T cell activation	583	9.44818e-11	5.8637e-09
82	response to other organism	2516	1.01188e-10	6.20335e-09
83	response to external biotic stimulus	2520	1.0678e-10	6.46725e-09
84	negative regulation of lymphocyte activation	281	1.09215e-10	6.536e-09
86	positive regulation of myeloid cell differentiation	202	1.2693e-10	7.41953e-09
85	regulation of granulocyte chemotaxis	77	1.25618e-10	7.41953e-09
87	regulation of hemopoiesis	654	1.37385e-10	7.93835e-09
88	regulation of anatomical structure morphogenesis	1428	1.52916e-10	8.73535e-09
89	myeloid leukocyte differentiation	249	1.95179e-10	1.10243e-08
90	cellular response to lipid	1070	2.17555e-10	1.21517e-08
91	regulation of transport	2767	2.28724e-10	1.26351e-08
92	developmental process	8543	2.42922e-10	1.32736e-08
93	cellular response to metal ion	393	2.49373e-10	1.34796e-08
94	response to oxygen levels	739	2.64743e-10	1.41581e-08
95	collagen metabolic process	83	2.68894e-10	1.42287e-08
96	response to oxidative stress	679	2.8572e-10	1.49616e-08
97	response to purine-containing compound	351	3.43169e-10	1.77847e-08
98	regulation of leukocyte chemotaxis	180	3.57314e-10	1.83288e-08
99	positive regulation of leukocyte chemotaxis	145	3.61202e-10	1.8341e-08
100	regulation of leukocyte proliferation	456	3.79345e-10	1.90241e-08
101	response to organophosphorus	306	3.82223e-10	1.90241e-08
108	cellular response to stimulus	10135	4.24155e-10	1.97428e-08
106	regulation of biological quality	5490	4.1879e-10	1.97428e-08
104	regulation of localization	3208	4.11601e-10	1.97428e-08
102	regulation of lymphocyte activation	956	4.02004e-10	1.97428e-08
107	positive regulation of immune effector process	459	4.23254e-10	1.97428e-08
103	negative regulation of cytokine production	458	4.08119e-10	1.97428e-08
105	positive regulation of chemotaxis	221	4.15968e-10	1.97428e-08
109	regulation of cell-cell adhesion	757	4.28844e-10	1.9778e-08
110	response to temperature stimulus	357	4.44881e-10	2.03311e-08
111	regulation of leukocyte cell-cell adhesion	574	4.55704e-10	2.06381e-08
112	regulation of immune response	1492	4.81614e-10	2.16167e-08
113	extracellular matrix organization	414	5.74219e-10	2.55451e-08
115	cellular response to organonitrogen compound	1192	5.94557e-10	2.58605e-08
116	extracellular structure organization	415	5.9674e-10	2.58605e-08
114	positive regulation of leukocyte migration	227	5.90869e-10	2.58605e-08
117	external encapsulating structure organization	417	6.44256e-10	2.7681e-08
118	response to hypoxia	588	7.02804e-10	2.99406e-08
119	regulation of cell migration	1359	7.63514e-10	3.22537e-08
120	regulation of T cell proliferation	334	1.36103e-09	5.70158e-08
121	regulation of leukocyte degranulation	98	1.41789e-09	5.89069e-08
122	regulation of signal transduction	4164	1.44502e-09	5.95421e-08
123	response to decreased oxygen levels	618	1.70716e-09	6.97713e-08
124	iron ion import across plasma membrane	9	1.72524e-09	6.99417e-08
125	negative regulation of cell communication	2004	1.90762e-09	7.67167e-08
127	negative regulation of response to stimulus	2373	2.02594e-09	8.01923e-08
126	negative regulation of signaling	2008	2.01795e-09	8.01923e-08
128	response to organonitrogen compound	2009	2.04646e-09	8.03715e-08
129	biological regulation	17539	2.14607e-09	8.36303e-08
130	lipid export from cell	19	2.34084e-09	9.05186e-08
131	acute inflammatory response	174	2.94005e-09	1.12822e-07
132	regulation of cell differentiation	2418	3.57166e-09	1.36021e-07
133	response to nutrient	466	3.71327e-09	1.4035e-07
136	anatomical structure development	7876	3.81406e-09	1.4098e-07
134	positive regulation of macromolecule metabolic process	4825	3.78546e-09	1.4098e-07
135	ovulation cycle	178	3.80576e-09	1.4098e-07
137	regulation of phosphorylation	1882	4.15396e-09	1.52423e-07
138	cellular response to nitrogen compound	1298	4.30742e-09	1.56909e-07
139	ovulation cycle process	110	4.42512e-09	1.60037e-07
140	oxoacid metabolic process	1146	4.58808e-09	1.64745e-07
141	cellular response to tumor necrosis factor	314	4.72371e-09	1.68412e-07
142	cellular response to cAMP	111	4.83482e-09	1.71159e-07
143	hormone metabolic process	316	5.14603e-09	1.80903e-07
144	system development	5795	5.18271e-09	1.80927e-07
145	response to gonadotropin	112	5.27778e-09	1.82975e-07
146	positive regulation of nervous system process	83	5.58507e-09	1.92302e-07
147	response to alcohol	662	5.72611e-09	1.95817e-07
148	small molecule metabolic process	2177	5.81672e-09	1.97572e-07
149	leukocyte migration	370	5.8708e-09	1.98071e-07
150	regulation of leukocyte differentiation	539	5.93205e-09	1.98803e-07
151	response to extracellular stimulus	1085	6.09591e-09	2.0172e-07
152	regulation of adaptive immune response	371	6.09936e-09	2.0172e-07
154	regulation of system process	1022	7.68485e-09	2.50855e-07
153	acute-phase response	86	7.6781e-09	2.50855e-07
155	immune response	2579	7.87116e-09	2.55279e-07
156	positive regulation of metabolic process	5263	8.23453e-09	2.65352e-07
157	organic acid metabolic process	1179	8.48058e-09	2.70173e-07
158	regulation of chemotaxis	328	8.4916e-09	2.70173e-07
159	cellular response to biotic stimulus	492	8.62054e-09	2.7255e-07
160	cellular response to oxidative stress	381	8.87776e-09	2.78928e-07
161	positive regulation of response to stimulus	3293	9.18623e-09	2.86827e-07
162	carboxylic acid metabolic process	1107	9.29205e-09	2.8834e-07
163	cellular response to inorganic substance	497	1.0074e-08	3.10688e-07
164	regulation of apoptotic process	2315	1.02603e-08	3.13054e-07
165	regulation of phosphate metabolic process	2129	1.02753e-08	3.13054e-07
166	regulation of phosphorus metabolic process	2130	1.04086e-08	3.15204e-07
167	positive regulation of oligodendrocyte progenitor proliferation	12	1.06656e-08	3.21054e-07
168	immune system development	1272	1.09507e-08	3.27673e-07
169	regulation of cell death	2612	1.15348e-08	3.43109e-07
170	response to mechanical stimulus	502	1.17503e-08	3.47465e-07
171	fat cell differentiation	198	1.26234e-08	3.71099e-07
172	negative regulation of gene expression	1446	1.32475e-08	3.87182e-07
173	retinoic acid metabolic process	42	1.35139e-08	3.92683e-07
174	response to nitrogen compound	2152	1.37887e-08	3.98367e-07
175	hemopoiesis	1132	1.48035e-08	4.2524e-07
176	negative regulation of cell population proliferation	1216	1.64399e-08	4.69566e-07
177	regulation of programmed cell death	2355	1.66777e-08	4.73665e-07
178	response to metal ion	777	1.8733e-08	5.29049e-07
179	regulation of gonadotropin secretion	26	1.90915e-08	5.36162e-07
180	regulation of DNA-templated transcription in response to stress	96	2.04206e-08	5.70302e-07
181	regulation of cell communication	4699	2.33293e-08	6.47936e-07
185	response to steroid hormone	720	2.44209e-08	6.63589e-07
182	positive regulation of hormone secretion	255	2.42724e-08	6.63589e-07
183	myeloid leukocyte migration	210	2.43066e-08	6.63589e-07
184	negative regulation of endoplasmic reticulum stress-induced intrinsic apoptotic signaling pathway	27	2.44077e-08	6.63589e-07
186	response to progesterone	132	2.58816e-08	6.99498e-07
187	positive regulation of transport	1575	2.6343e-08	7.08161e-07
188	regulation of signaling	4715	2.6621e-08	7.11828e-07
189	cellular response to chemical stress	471	2.78e-08	7.39421e-07
190	multicellular organism development	6758	2.81396e-08	7.44515e-07
191	response to tumor necrosis factor	364	3.38339e-08	8.90487e-07
192	terpenoid metabolic process	136	3.44373e-08	9.01648e-07
194	response to nutrient levels	1028	3.70372e-08	9.59723e-07
193	regulation of lymphocyte proliferation	422	3.69151e-08	9.59723e-07
195	cell surface receptor signaling pathway	3021	3.77511e-08	9.73203e-07
196	steroid hormone secretion	15	3.97741e-08	1.02012e-06
197	regulation of mononuclear cell proliferation	426	4.20442e-08	1.07287e-06
198	SMAD protein signal transduction	105	4.49081e-08	1.14017e-06
199	positive regulation of cell death	1041	4.71929e-08	1.19215e-06
200	negative regulation of myeloid cell apoptotic process	30	4.8136e-08	1.2099e-06
201	leukocyte differentiation	682	4.93268e-08	1.23366e-06
202	response to iron ion	76	5.10415e-08	1.26397e-06
203	regulation of extrinsic apoptotic signaling pathway in absence of ligand	76	5.10415e-08	1.26397e-06
205	negative regulation of cellular process	6730	5.51007e-08	1.35118e-06
204	regulation of lymphocyte differentiation	324	5.49866e-08	1.35118e-06
206	luteolysis	16	5.75338e-08	1.39721e-06
207	iron import into cell	16	5.75338e-08	1.39721e-06
208	positive regulation of RNA metabolic process	2464	5.8934e-08	1.42433e-06
209	regulation of gliogenesis	184	5.97248e-08	1.43654e-06
210	cellular response to interleukin-1	228	6.01776e-08	1.44054e-06
211	hematopoietic or lymphoid organ development	1213	6.11558e-08	1.45702e-06
212	cellular response to lipopolysaccharide	438	6.15813e-08	1.46023e-06
213	defense response to other organism	1725	6.41926e-08	1.51501e-06
214	regulation of myeloid cell differentiation	384	6.81189e-08	1.60016e-06
215	positive regulation of myelination	32	7.26364e-08	1.69834e-06
216	retinoid metabolic process	112	7.88264e-08	1.83454e-06
217	cytokine-mediated signaling pathway	507	8.03233e-08	1.86076e-06
218	tissue development	2695	8.48331e-08	1.95622e-06
219	positive regulation of cell migration	850	9.04678e-08	2.07663e-06
220	cellular response to molecule of bacterial origin	452	9.46244e-08	2.16217e-06
221	regulation of transcription from RNA polymerase II promoter in response to stress	83	1.02526e-07	2.33211e-06
222	regulation of vesicle-mediated transport	933	1.07784e-07	2.44067e-06
224	response to ketone	584	1.15424e-07	2.59035e-06
223	regulation of extrinsic apoptotic signaling pathway	242	1.15269e-07	2.59035e-06
225	granulocyte migration	156	1.26256e-07	2.82084e-06
226	negative regulation of biological process	7629	1.31588e-07	2.92695e-06
227	negative regulation of leukocyte cell-cell adhesion	247	1.43873e-07	3.18611e-06
228	regulation of ion transport	1104	1.44525e-07	3.18652e-06
229	regulation of endocrine process	87	1.48409e-07	3.2437e-06
230	negative regulation of lymphocyte differentiation	87	1.48409e-07	3.2437e-06
233	anatomical structure formation involved in morphogenesis	1437	1.51003e-07	3.25792e-06
232	isoprenoid metabolic process	159	1.50941e-07	3.25792e-06
231	regulation of oligodendrocyte progenitor proliferation	19	1.50638e-07	3.25792e-06
234	cellular process	20478	1.52767e-07	3.28189e-06
235	positive regulation of cellular metabolic process	4251	1.54593e-07	3.30696e-06
236	cell differentiation	5188	1.73515e-07	3.69602e-06
237	regulation of gene expression	6651	1.74778e-07	3.70722e-06
238	diterpenoid metabolic process	123	1.77058e-07	3.73979e-06
239	cellular hormone metabolic process	207	1.97282e-07	4.14953e-06
240	positive regulation of cellular biosynthetic process	2779	2.00818e-07	4.20629e-06
241	positive regulation of apoptotic process	893	2.11096e-07	4.40323e-06
243	cellular developmental process	5224	2.25778e-07	4.67072e-06
242	negative regulation of signal transduction	1821	2.25129e-07	4.67072e-06
245	positive regulation of nucleic acid-templated transcription	2295	2.30455e-07	4.70371e-06
246	positive regulation of transcription, DNA-templated	2295	2.30455e-07	4.70371e-06
247	positive regulation of phosphorus metabolic process	1381	2.32051e-07	4.70371e-06
248	positive regulation of phosphate metabolic process	1381	2.32051e-07	4.70371e-06
244	cellular iron ion homeostasis	92	2.29657e-07	4.70371e-06
249	cell death	1473	2.53145e-07	5.11068e-06
250	positive regulation of RNA biosynthetic process	2304	2.54443e-07	5.11634e-06
251	negative regulation of gonadotropin secretion	21	2.60714e-07	5.22156e-06
252	regulation of interferon-gamma production	214	2.75427e-07	5.49432e-06
253	regulation of protein phosphorylation	1656	2.77048e-07	5.50482e-06
254	positive regulation of programmed cell death	908	2.80137e-07	5.54428e-06
255	actin cytoskeleton organization	761	2.86046e-07	5.63903e-06
256	response to vitamin	265	3.06662e-07	6.02183e-06
258	positive regulation of leukocyte differentiation	318	3.14372e-07	6.10173e-06
259	positive regulation of hemopoiesis	318	3.14372e-07	6.10173e-06
257	positive regulation of endoribonuclease activity	3	3.12656e-07	6.10173e-06
260	rhythmic process	561	3.3521e-07	6.48116e-06
261	parturition	41	3.42528e-07	6.59726e-06
262	positive regulation of biosynthetic process	2842	3.72964e-07	7.14338e-06
263	programmed cell death	1414	3.73724e-07	7.14338e-06
264	negative regulation of apoptotic process	1502	3.78847e-07	7.21388e-06
265	positive regulation of cell adhesion	776	3.88893e-07	7.37723e-06
267	cellular response to stress	2253	4.22104e-07	7.91982e-06
266	actin filament-based process	854	4.2024e-07	7.91982e-06
268	response to reactive oxygen species	383	4.22222e-07	7.91982e-06
269	regulation of retinoic acid receptor signaling pathway	23	4.26372e-07	7.96793e-06
271	defense response to bacterium	709	4.31638e-07	8.00681e-06
270	transmembrane receptor protein serine/threonine kinase signaling pathway	327	4.31497e-07	8.00681e-06
272	positive regulation of reproductive process	180	4.77576e-07	8.82637e-06
273	monocarboxylic acid metabolic process	716	5.00427e-07	9.21483e-06
274	apoptotic process	1350	5.11801e-07	9.38986e-06
275	negative regulation of T cell activation	228	5.17718e-07	9.46389e-06
276	regulation of endoplasmic reticulum stress-induced intrinsic apoptotic signaling pathway	44	5.28707e-07	9.62974e-06
277	regulation of iron ion transport	24	5.35605e-07	9.72017e-06
279	anatomical structure morphogenesis	3306	5.59087e-07	1.00736e-05
278	positive regulation of cell-cell adhesion	516	5.583e-07	1.00736e-05
280	neutrophil migration	141	5.66673e-07	1.01738e-05
281	regulation of cellular process	15694	5.73376e-07	1.02575e-05
282	negative regulation of programmed cell death	1533	5.75819e-07	1.02647e-05
283	cellular lipid metabolic process	1275	5.93306e-07	1.0539e-05
284	multicellular organismal process	10490	6.33353e-07	1.12108e-05
285	response to interleukin-1	284	6.40312e-07	1.12942e-05
286	response to peptide	955	6.53829e-07	1.14923e-05
287	iron ion transmembrane transport	25	6.65814e-07	1.16622e-05
288	retinol metabolic process	73	6.83191e-07	1.1925e-05
289	multicellular organismal homeostasis	660	6.88055e-07	1.19683e-05
290	neutrophil activation	46	6.93669e-07	1.20244e-05
291	negative regulation of cell-cell adhesion	342	7.15241e-07	1.23557e-05
292	positive regulation of alpha-beta T cell differentiation	107	7.37319e-07	1.26935e-05
293	positive regulation of cellular component organization	1644	7.58421e-07	1.30122e-05
294	defense response to Gram-positive bacterium	238	7.91013e-07	1.35252e-05
295	negative regulation of phosphorylation	598	8.10526e-07	1.38119e-05
296	olefinic compound metabolic process	239	8.24319e-07	1.39995e-05
297	cellular response to external stimulus	601	8.68024e-07	1.46921e-05
298	motor neuron axon guidance	48	8.98569e-07	1.51581e-05
299	regulation of anion transport	193	9.04493e-07	1.5207e-05
300	catabolic process	2634	9.73425e-07	1.63114e-05
301	renal control of peripheral vascular resistance involved in regulation of systemic arterial blood pressure	12	9.95067e-07	1.64546e-05
302	cell proliferation in hindbrain	12	9.95067e-07	1.64546e-05
303	maintenance of blood vessel diameter homeostasis by renin-angiotensin	12	9.95067e-07	1.64546e-05
304	positive regulation of follicle-stimulating hormone secretion	12	9.95067e-07	1.64546e-05
305	positive regulation of secretion by cell	541	1.03832e-06	1.71136e-05
306	positive regulation of cell development	542	1.06361e-06	1.74732e-05
307	positive regulation of secretion	611	1.08741e-06	1.78058e-05
308	cellular response to hypoxia	246	1.09415e-06	1.78581e-05
309	positive regulation of nucleobase-containing compound metabolic process	2752	1.1255e-06	1.83103e-05
310	iron ion transport	79	1.17438e-06	1.90439e-05
311	GABAergic neuron differentiation	28	1.21137e-06	1.95805e-05
312	positive regulation of adaptive immune response	249	1.23179e-06	1.98468e-05
313	complement component C5a signaling pathway	4	1.24433e-06	1.99211e-05
314	interleukin-8-mediated signaling pathway	4	1.24433e-06	1.99211e-05
315	cellular transition metal ion homeostasis	155	1.25411e-06	2.00141e-05
316	cellular response to oxygen levels	303	1.26418e-06	2.01108e-05
317	cortical cytoskeleton organization	80	1.27964e-06	2.02926e-05
318	granulocyte activation	51	1.29657e-06	2.04964e-05
319	lipid metabolic process	1688	1.30793e-06	2.06112e-05
320	regulation of hormone secretion	486	1.35514e-06	2.12884e-05
321	regulation of cell development	842	1.3765e-06	2.15566e-05
322	ERK1 and ERK2 cascade	81	1.39268e-06	2.17423e-05
323	positive regulation of gonadotropin secretion	13	1.42966e-06	2.22504e-05
324	positive regulation of vascular endothelial growth factor production	52	1.45743e-06	2.26127e-05
325	antimicrobial humoral response	255	1.55348e-06	2.40287e-05
326	regulation of myeloid leukocyte differentiation	256	1.61372e-06	2.4884e-05
327	positive regulation of extrinsic apoptotic signaling pathway	83	1.64397e-06	2.52729e-05
328	iron ion homeostasis	119	1.65502e-06	2.53653e-05
329	regulation of respiratory burst	30	1.73717e-06	2.65433e-05
330	regulation of metabolic process	9158	1.89169e-06	2.88167e-05
331	tissue homeostasis	435	1.90106e-06	2.88719e-05
332	negative regulation of cell adhesion	500	1.92216e-06	2.91045e-05
334	positive regulation of macromolecule biosynthetic process	2605	1.95834e-06	2.94748e-05
333	regulation of neuron apoptotic process	436	1.95257e-06	2.94748e-05
335	regulation of biological process	16617	2.00034e-06	3.00171e-05
336	negative regulation of macromolecule metabolic process	4016	2.02978e-06	3.03682e-05
337	regulation of myeloid cell apoptotic process	55	2.04047e-06	3.04375e-05
338	endocrine hormone secretion	31	2.05983e-06	3.06354e-05
339	cellular response to peptide hormone stimulus	503	2.06835e-06	3.06714e-05
340	response to retinoic acid	264	2.17439e-06	3.2149e-05
341	positive regulation of endocytosis	213	2.20601e-06	3.25208e-05
342	positive regulation of leukocyte cell-cell adhesion	442	2.28872e-06	3.36414e-05
343	response to heat	214	2.30065e-06	3.37182e-05
344	negative regulation of phosphate metabolic process	722	2.45237e-06	3.58374e-05
345	negative regulation of phosphorus metabolic process	723	2.5002e-06	3.64305e-05
346	myeloid leukocyte activation	268	2.51399e-06	3.65256e-05
347	female gonad development	217	2.60608e-06	3.77543e-05
348	cellular response to decreased oxygen levels	270	2.70061e-06	3.8901e-05
349	positive regulation of gliogenesis	127	2.70071e-06	3.8901e-05
350	regulation of apoptotic signaling pathway	584	2.78488e-06	3.99989e-05
351	negative regulation of response to endoplasmic reticulum stress	58	2.80106e-06	4.00027e-05
352	regulation of mast cell degranulation	58	2.80106e-06	4.00027e-05
353	regulation of collagen biosynthetic process	90	2.84209e-06	4.04737e-05
354	enzyme-linked receptor protein signaling pathway	885	2.92645e-06	4.15572e-05
355	actin filament organization	390	3.05882e-06	4.33145e-05
359	regulation of vascular endothelial growth factor production	59	3.10062e-06	4.34173e-05
356	interleukin-5-mediated signaling pathway	5	3.09517e-06	4.34173e-05
357	cellular response to interleukin-8	5	3.09517e-06	4.34173e-05
358	response to interleukin-8	5	3.09517e-06	4.34173e-05
360	positive regulation of leukocyte mediated immunity	274	3.11059e-06	4.3436e-05
361	regulation of CD4-positive, alpha-beta T cell activation	130	3.21634e-06	4.47882e-05
362	positive regulation of receptor-mediated endocytosis	92	3.29456e-06	4.57507e-05
363	response to ethanol	393	3.32518e-06	4.60487e-05
364	positive regulation of erythrocyte differentiation	60	3.42575e-06	4.73111e-05
365	multi-organism reproductive process	525	3.4832e-06	4.79727e-05
366	regulation of follicle-stimulating hormone secretion	16	3.58128e-06	4.91887e-05
367	regulation of cytokine-mediated signaling pathway	225	3.59903e-06	4.92979e-05
368	response to peptide hormone	820	3.67988e-06	5.02683e-05
369	regulation of T cell differentiation	279	3.69904e-06	5.03932e-05
370	development of primary female sexual characteristics	226	3.74369e-06	5.08636e-05
371	leukocyte chemotaxis	228	4.04822e-06	5.48528e-05
372	regulation of mast cell activation involved in immune response	62	4.15935e-06	5.62071e-05
373	positive regulation of T cell activation	402	4.25193e-06	5.73042e-05
377	positive regulation of phosphorylation	1245	4.42476e-06	5.90008e-05
374	chemotaxis	753	4.39219e-06	5.90008e-05
375	homeostasis of number of cells	468	4.42158e-06	5.90008e-05
376	alcohol metabolic process	468	4.42158e-06	5.90008e-05
378	homeostatic process	2284	4.44707e-06	5.91413e-05
381	regulation of secretion	1160	4.5083e-06	5.94835e-05
379	regulation of defense response	992	4.49325e-06	5.94835e-05
380	primary alcohol metabolic process	136	4.50146e-06	5.94835e-05
382	positive regulation of collagen biosynthetic process	63	4.57131e-06	6.01571e-05
383	negative regulation of metabolic process	4358	4.58578e-06	6.01899e-05
384	taxis	756	4.63911e-06	6.07313e-05
385	endocrine process	97	4.69477e-06	6.13003e-05
386	regulation of alpha-beta T cell differentiation	137	4.75307e-06	6.19007e-05
387	regulation of adaptive immune response based on somatic recombination of immune receptors built from immunoglobulin superfamily domains	345	4.81704e-06	6.25717e-05
388	cellular response to peptide	610	4.83842e-06	6.26874e-05
389	multi-multicellular organism process	540	4.8922e-06	6.32214e-05
390	myeloid cell homeostasis	234	5.09441e-06	6.56656e-05
391	positive regulation of adaptive immune response based on somatic recombination of immune receptors built from immunoglobulin superfamily domains	235	5.2898e-06	6.80098e-05
392	negative regulation of cell death	1716	5.39511e-06	6.91868e-05
393	positive regulation of cell communication	2510	5.47001e-06	6.99688e-05
394	negative regulation of immune response	292	5.70722e-06	7.28178e-05
395	organic hydroxy compound metabolic process	692	5.74728e-06	7.29999e-05
396	positive regulation of neural precursor cell proliferation	100	5.75054e-06	7.29999e-05
397	positive regulation of signaling	2516	5.77714e-06	7.31529e-05
398	respiratory burst	38	5.85427e-06	7.39433e-05
399	transition metal ion homeostasis	187	5.87324e-06	7.39969e-05
400	regulation of macromolecule metabolic process	8426	5.98812e-06	7.52557e-05
401	positive regulation of collagen metabolic process	66	6.01033e-06	7.53465e-05
402	cellular defense response	101	6.14353e-06	7.66393e-05
403	regulation of endoribonuclease activity	6	6.1592e-06	7.66393e-05
404	positive regulation of immune complex clearance by monocytes and macrophages	6	6.1592e-06	7.66393e-05
405	cell communication	8164	6.18127e-06	7.67241e-05
406	cellular response to reactive oxygen species	240	6.36729e-06	7.88384e-05
407	aging	553	6.5039e-06	8.03319e-05
408	positive regulation of T cell differentiation	190	6.68138e-06	8.23218e-05
409	female sex differentiation	242	6.84871e-06	8.41771e-05
410	positive regulation of interleukin-8 production	103	6.99668e-06	8.57861e-05
411	positive regulation of transcription from RNA polymerase II promoter in response to endoplasmic reticulum stress	19	7.50576e-06	9.15812e-05
412	wound healing involved in inflammatory response	19	7.50576e-06	9.15812e-05
413	positive regulation of transcription from RNA polymerase II promoter in response to stress	40	7.59025e-06	9.23879e-05
414	regulation of response to cytokine stimulus	245	7.6298e-06	9.2645e-05
415	cell migration	1287	7.72639e-06	9.35917e-05
416	receptor signaling pathway via JAK-STAT	69	7.79692e-06	9.4219e-05
417	positive regulation of anion transport	105	7.94601e-06	9.57904e-05
418	antibacterial humoral response	147	7.9968e-06	9.61721e-05
419	negative regulation of hemopoiesis	195	8.24019e-06	9.88626e-05
420	positive regulation of protein-containing complex assembly	304	8.34735e-06	9.99099e-05
421	positive regulation of alpha-beta T cell activation	148	8.40507e-06	0.000100362
422	receptor signaling pathway via STAT	70	8.47994e-06	0.000101016
423	regulation of receptor-mediated endocytosis	196	8.58669e-06	0.000102046
424	positive regulation of transcription by RNA polymerase II	1759	8.66218e-06	0.0001027
425	locomotion	792	8.74819e-06	0.000103476
426	reactive oxygen species metabolic process	149	8.83081e-06	0.000104208
427	negative regulation of neuron apoptotic process	306	8.87778e-06	0.000104517
428	regulation of response to biotic stimulus	568	8.93899e-06	0.000104991
429	regulation of CD4-positive, alpha-beta T cell differentiation	107	8.99987e-06	0.00010546
430	regulation of protein metabolic process	3658	9.40222e-06	0.000109918
431	negative regulation of developmental process	1397	9.94506e-06	0.000115995
432	cell chemotaxis	310	1.00274e-05	0.000116684
433	regulation of secretion by cell	1046	1.00643e-05	0.000116843
434	regulation of collagen metabolic process	109	1.01671e-05	0.000117765
435	regulation of tissue remodeling	152	1.02188e-05	0.000118092
436	regulation of innate immune response	373	1.05754e-05	0.000121932
437	negative regulation of neutrophil apoptotic process	7	1.07244e-05	0.000123086
438	progesterone secretion	7	1.07244e-05	0.000123086
439	leukocyte cell-cell adhesion	110	1.07962e-05	0.000123628
440	hydrogen peroxide metabolic process	73	1.08251e-05	0.000123676
441	negative regulation of intrinsic apoptotic signaling pathway	154	1.12429e-05	0.000128158
442	regulation of alpha-beta T cell activation	203	1.13798e-05	0.000129426
445	ossification	441	1.1459e-05	0.000129448
443	cellular response to chemokine	111	1.14572e-05	0.000129448
444	response to chemokine	111	1.14572e-05	0.000129448
446	response to hyperoxia	74	1.1714e-05	0.000131737
447	positive regulation of acute inflammatory response	74	1.1714e-05	0.000131737
448	anatomical structure homeostasis	511	1.19429e-05	0.000134011
449	tube development	1505	1.20249e-05	0.00013463
450	small molecule biosynthetic process	583	1.21546e-05	0.000135781
451	cellular response to unfolded protein	113	1.288e-05	0.000143564
452	positive regulation of nitrogen compound metabolic process	4281	1.32532e-05	0.000147398
453	positive regulation of cytokine-mediated signaling pathway	76	1.36691e-05	0.000151354
454	cellular response to cadmium ion	76	1.36691e-05	0.000151354
455	positive regulation of lymphocyte differentiation	208	1.38204e-05	0.000152692
456	signal transduction	7524	1.3898e-05	0.000153213
457	inflammatory response to wounding	22	1.39403e-05	0.000153344
458	regulation of phagocytosis	210	1.49145e-05	0.000163702
459	positive regulation of bone resorption	46	1.52971e-05	0.000167535
460	regulation of neural precursor cell proliferation	161	1.55351e-05	0.000169772
461	intracellular signal transduction	2114	1.58111e-05	0.000172413
462	regulation of growth	1080	1.6231e-05	0.000176609
463	negative regulation of vasoconstriction	23	1.67854e-05	0.000182247
464	positive regulation of cell activation	832	1.69301e-05	0.000183421
465	positive regulation of microtubule polymerization	47	1.70241e-05	0.000183779
466	regulation of immune complex clearance by monocytes and macrophages	8	1.70728e-05	0.000183779
467	positive regulation of nucleotide-binding oligomerization domain containing 2 signaling pathway	8	1.70728e-05	0.000183779
469	circulatory system process	836	1.8042e-05	0.000193384
468	humoral immune response	603	1.80237e-05	0.000193384
470	signaling	7973	1.81339e-05	0.000193955
471	cell motility	1542	1.83037e-05	0.000195356
472	regulation of metal ion transport	680	1.85796e-05	0.00019788
473	ovulation	48	1.88991e-05	0.000200858
474	negative regulation of type 2 immune response	24	2.00353e-05	0.000212037
475	angiotensin-activated signaling pathway	24	2.00353e-05	0.000212037
476	regulation of protein modification process	2243	2.03282e-05	0.000214684
477	positive regulation of signal transduction	2246	2.08855e-05	0.000220108
478	leukocyte activation	928	2.09358e-05	0.000220176
479	cellular response to xenobiotic stimulus	337	2.17607e-05	0.000228374
480	response to unfolded protein	169	2.20515e-05	0.000230944
481	regulation of neuron death	615	2.26438e-05	0.000236618
482	regulation of mast cell activation	83	2.26875e-05	0.000236618
483	estrous cycle	50	2.31289e-05	0.000240722
484	response to peptidoglycan	25	2.37248e-05	0.000246414
485	regulation of response to stress	1956	2.37897e-05	0.000246579
486	regulation of cell killing	223	2.39896e-05	0.000248139
487	transport	5215	2.4326e-05	0.000251102
488	regulation of lymphocyte mediated immunity	342	2.49091e-05	0.000256594
492	positive regulation of protein targeting to mitochondrion	51	2.5502e-05	0.000260566
489	positive regulation of nucleotide-binding oligomerization domain containing signaling pathway	9	2.54805e-05	0.000260566
490	lymphocyte aggregation	9	2.54805e-05	0.000260566
491	mature conventional dendritic cell differentiation	9	2.54805e-05	0.000260566
493	positive regulation of myeloid leukocyte differentiation	126	2.61424e-05	0.000266568
494	negative regulation of protein metabolic process	1577	2.68523e-05	0.000273252
495	neutrophil chemotaxis	127	2.75099e-05	0.000279378
496	cortical actin cytoskeleton organization	52	2.80599e-05	0.000284389
497	positive regulation of supramolecular fiber organization	286	2.89857e-05	0.000293181
498	negative regulation of transport	788	3.04106e-05	0.00030586
499	regulation of interleukin-8 production	129	3.04217e-05	0.00030586
500	response to cadmium ion	129	3.04217e-05	0.00030586
501	positive regulation of leukocyte proliferation	288	3.07511e-05	0.000308555
502	bone growth	53	3.08126e-05	0.000308555
503	cell activation	1130	3.1545e-05	0.000315262
504	response to increased oxygen levels	88	3.16702e-05	0.000315885
505	generation of precursor metabolites and energy	559	3.21209e-05	0.000319746
507	luteinization	27	3.25656e-05	0.000322894
506	hemoglobin metabolic process	27	3.25656e-05	0.000322894
508	negative regulation of molecular function	1791	3.29885e-05	0.000326443
509	response to acid chemical	419	3.32277e-05	0.000328164
510	chaperone cofactor-dependent protein refolding	54	3.37702e-05	0.000332216
511	positive regulation of microtubule polymerization or depolymerization	54	3.37702e-05	0.000332216
512	positive regulation of leukocyte activation	798	3.55986e-05	0.00034952
513	response to corticosteroid	492	3.58616e-05	0.000351416
514	establishment of localization	5406	3.60548e-05	0.000352161
515	mast cell chemotaxis	10	3.62178e-05	0.000352161
516	positive regulation of ovulation	10	3.62178e-05	0.000352161
517	striatal medium spiny neuron differentiation	10	3.62178e-05	0.000352161
518	positive regulation of hydrolase activity	882	3.64139e-05	0.000353383
519	negative regulation of extrinsic apoptotic signaling pathway in absence of ligand	55	3.69431e-05	0.000355772
520	negative regulation of signal transduction in absence of ligand	55	3.69431e-05	0.000355772
521	brown fat cell differentiation	55	3.69431e-05	0.000355772
522	negative regulation of B cell activation	55	3.69431e-05	0.000355772
523	regulation of reproductive process	358	3.77778e-05	0.000363115
524	vesicle-mediated transport	1907	3.8747e-05	0.00037172
525	negative regulation of neuron death	426	3.90054e-05	0.000373486
526	positive regulation of response to cytokine stimulus	92	4.0744e-05	0.000389392
527	response to endoplasmic reticulum stress	298	4.1027e-05	0.000391352
528	blood vessel diameter maintenance	299	4.21995e-05	0.000401015
529	regulation of tube diameter	299	4.21995e-05	0.000401015
530	reproductive process	2645	4.23082e-05	0.000401289
531	regulation of erythrocyte differentiation	93	4.33097e-05	0.000409244
532	response to ischemia	93	4.33097e-05	0.000409244
533	positive regulation of cytoskeleton organization	300	4.34006e-05	0.000409333
534	response to wounding	811	4.3511e-05	0.000409606
535	chaperone-mediated protein complex assembly	29	4.3605e-05	0.000409724
536	regulation of tube size	301	4.46307e-05	0.000418579
537	granulocyte chemotaxis	137	4.47236e-05	0.00041867
538	acetaldehyde biosynthetic process	2	4.63266e-05	0.00043287
540	blood circulation	735	4.72356e-05	0.000439729
539	regulation of leukocyte mediated cytotoxicity	188	4.71526e-05	0.000439729
541	regulation of cell maturation	58	4.78631e-05	0.000444746
542	reproduction	2661	4.79956e-05	0.000445154
543	negative regulation of hair follicle development	11	4.95494e-05	0.000453707
544	positive regulation of arachidonic acid secretion	11	4.95494e-05	0.000453707
545	regulation of mast cell chemotaxis	11	4.95494e-05	0.000453707
546	regulation of nucleotide-binding oligomerization domain containing 2 signaling pathway	11	4.95494e-05	0.000453707
547	regulation of ovulation	11	4.95494e-05	0.000453707
548	ethanol oxidation	11	4.95494e-05	0.000453707
549	positive regulation of microtubule nucleation	11	4.95494e-05	0.000453707
550	phagocytosis	438	5.09505e-05	0.000465688
551	regulation of regulated secretory pathway	306	5.1238e-05	0.000467465
552	positive regulation of establishment of protein localization to mitochondrion	59	5.20078e-05	0.000472772
553	homeostasis of number of cells within a tissue	59	5.20078e-05	0.000472772
554	negative regulation of leukocyte differentiation	191	5.27284e-05	0.000478458
555	regulation of vasoconstriction	141	5.37113e-05	0.000486498
556	hematopoietic progenitor cell differentiation	192	5.47048e-05	0.000494606
557	chemokine-mediated signaling pathway	97	5.48976e-05	0.000495459
558	negative regulation of apoptotic signaling pathway	374	5.60147e-05	0.000504635
559	superoxide metabolic process	60	5.64243e-05	0.000507415
560	detection of temperature stimulus involved in sensory perception of pain	31	5.71554e-05	0.000512157
561	amyloid-beta clearance	31	5.71554e-05	0.000512157
562	regulation of inflammatory response	591	5.8504e-05	0.000523309
563	erythrocyte homeostasis	194	5.8843e-05	0.000525407
564	regulation of endocytosis	377	6.01664e-05	0.000536271
565	response to glucocorticoid	446	6.057e-05	0.000538912
566	'de novo' post-translational protein folding	61	6.11249e-05	0.000541931
567	regulation of p38MAPK cascade	61	6.11249e-05	0.000541931
568	regulation of muscle cell apoptotic process	144	6.13801e-05	0.000542281
569	transition metal ion transport	144	6.13801e-05	0.000542281
570	cellular response to extracellular stimulus	448	6.32069e-05	0.000556743
571	tissue remodeling	196	6.32385e-05	0.000556743
572	vascular process in circulatory system	449	6.45621e-05	0.000567402
573	regulation of CD8-positive, alpha-beta T cell activation	32	6.49736e-05	0.000570021
574	regulation of myelination	100	6.51166e-05	0.000570281
575	negative regulation of follicle-stimulating hormone secretion	12	6.57342e-05	0.000571706
576	mast cell migration	12	6.57342e-05	0.000571706
577	cellular heat acclimation	12	6.57342e-05	0.000571706
578	negative regulation of inclusion body assembly	12	6.57342e-05	0.000571706
579	cellular response to topologically incorrect protein	146	6.69732e-05	0.000581476
580	positive regulation of immune response	1014	6.89615e-05	0.000597706
581	negative regulation of protein phosphorylation	525	6.93691e-05	0.000600204
582	cytoskeleton organization	1672	7.12256e-05	0.000614843
583	negative regulation of alpha-beta T cell activation	63	7.14279e-05	0.000614843
584	response to fluid shear stress	63	7.14279e-05	0.000614843
585	icosanoid metabolic process	200	7.28516e-05	0.000626026
586	cellular response to fluid shear stress	33	7.3543e-05	0.000630888
587	regulation of intrinsic apoptotic signaling pathway	258	7.43597e-05	0.000636808
588	extracellular matrix disassembly	64	7.70561e-05	0.000658777
589	roof of mouth development	150	7.94112e-05	0.000677759
590	import across plasma membrane	203	8.08324e-05	0.000688719
591	animal organ morphogenesis	1589	8.27594e-05	0.000703776
593	'de novo' protein folding	65	8.30195e-05	0.000703776
592	superoxide anion generation	34	8.29063e-05	0.000703776
594	response to topologically incorrect protein	204	8.36485e-05	0.000707914
595	urea cycle	13	8.50256e-05	0.000715952
596	positive regulation of T-helper 1 cell differentiation	13	8.50256e-05	0.000715952
597	regulation of luteinizing hormone secretion	13	8.50256e-05	0.000715952
598	regulation of neurogenesis	615	8.92089e-05	0.0007497
599	response to lead ion	66	8.93317e-05	0.0007497
600	regulation of exocytosis	395	9.10585e-05	0.000762919
601	tolerance induction	35	9.31072e-05	0.000776202
602	regulation of inositol phosphate biosynthetic process	35	9.31072e-05	0.000776202
603	negative regulation of alpha-beta T cell differentiation	35	9.31072e-05	0.000776202
604	cellular response to steroid hormone stimulus	329	9.34577e-05	0.000777834
605	cellular metal ion homeostasis	541	9.369e-05	0.000778479
606	regulation of acute inflammatory response	107	9.49144e-05	0.000787351
607	apoptotic cell clearance	67	9.60065e-05	0.000795098
608	regulation of protein targeting to mitochondrion	68	0.000103058	0.000852092
609	positive regulation of icosanoid secretion	36	0.00010419	0.000854425
610	icosanoid secretion	36	0.00010419	0.000854425
611	positive regulation of monocyte chemotaxis	36	0.00010419	0.000854425
612	dendritic cell migration	36	0.00010419	0.000854425
613	growth plate cartilage development	36	0.00010419	0.000854425
614	positive regulation of actin filament bundle assembly	109	0.000105164	0.000861008
615	negative regulation of hormone secretion	157	0.000105683	0.000863851
616	regulation of hydrolase activity	1614	0.000105863	0.000863915
619	negative regulation of B cell differentiation	14	0.000107671	0.000868803
620	regulation of CD8-positive, alpha-beta T cell differentiation	14	0.000107671	0.000868803
621	regulation of microtubule nucleation	14	0.000107671	0.000868803
622	lipoxygenase pathway	14	0.000107671	0.000868803
623	positive regulation of tumor necrosis factor-mediated signaling pathway	14	0.000107671	0.000868803
617	urea metabolic process	14	0.000107671	0.000868803
618	nitrogen cycle metabolic process	14	0.000107671	0.000868803
624	positive regulation of interleukin-2 production	69	0.0001105	0.000890199
625	negative regulation of cell differentiation	1053	0.000112911	0.000908164
626	biological process involved in symbiotic interaction	477	0.00011419	0.000916983
627	detection of temperature stimulus involved in sensory perception	37	0.000116199	0.000931633
628	negative regulation of T cell differentiation	70	0.000118348	0.000947348
629	telencephalon development	480	0.000121069	0.000967588
630	regulation of response to endoplasmic reticulum stress	112	0.000122168	0.000973276
631	regulation of bone remodeling	112	0.000122168	0.000973276
632	epithelium development	1729	0.000122619	0.000975327
633	metabolic process	10745	0.000122819	0.000975369
634	positive regulation of defense response	482	0.00012585	0.000997868
635	negative regulation of cell migration	411	0.00012904	0.00102155
636	female pregnancy	485	0.000133326	0.00104532
637	heat acclimation	15	0.000133914	0.00104532
638	positive regulation of blood vessel endothelial cell proliferation involved in sprouting angiogenesis	15	0.000133914	0.00104532
639	hemoglobin biosynthetic process	15	0.000133914	0.00104532
640	positive regulation of prostaglandin biosynthetic process	15	0.000133914	0.00104532
641	regulation of neutrophil apoptotic process	15	0.000133914	0.00104532
642	positive regulation of nuclease activity	15	0.000133914	0.00104532
643	metanephric tubule morphogenesis	15	0.000133914	0.00104532
644	negative regulation of retinoic acid receptor signaling pathway	15	0.000133914	0.00104532
645	regulation of cell morphogenesis	486	0.000135901	0.00105918
646	regulation of peptidyl-tyrosine phosphorylation	414	0.00013749	0.00106991
647	T-helper 17 cell chemotaxis	3	0.000138355	0.00107001
648	negative regulation of eosinophil degranulation	3	0.000138355	0.00107001
649	positive regulation of astrocyte chemotaxis	3	0.000138355	0.00107001
650	regulation of hair follicle cell proliferation	3	0.000138355	0.00107001
651	bone morphogenesis	164	0.000138627	0.00107047
652	positive regulation of calcium ion transport	220	0.000141007	0.00108718
653	hair follicle development	165	0.000143946	0.00110814
654	positive regulation of neurogenesis	417	0.000146406	0.00112536
655	positive regulation of tumor necrosis factor production	166	0.00014943	0.00114685
656	animal organ regeneration	223	0.000154727	0.00118459
657	regulation of interleukin-2 production	117	0.00015529	0.00118459
658	regulation of nitric oxide biosynthetic process	117	0.00015529	0.00118459
659	regulation of lipid kinase activity	117	0.00015529	0.00118459
660	low-density lipoprotein particle remodeling	40	0.000158247	0.00119986
661	response to glucagon	40	0.000158247	0.00119986
662	regulation of steroid hormone secretion	40	0.000158247	0.00119986
663	positive regulation of positive chemotaxis	40	0.000158247	0.00119986
664	apoptotic signaling pathway	421	0.000159057	0.00120419
665	female gamete generation	286	0.000162031	0.00122486
666	positive regulation of cellular component biogenesis	734	0.000163853	0.00123012
670	positive regulation of ion transport	496	0.000164088	0.00123012
671	regulation of microtubule polymerization	75	0.000164196	0.00123012
667	protein folding in endoplasmic reticulum	16	0.000163991	0.00123012
668	cellular response to UV-A	16	0.000163991	0.00123012
669	regulation of nucleotide-binding oligomerization domain containing signaling pathway	16	0.000163991	0.00123012
672	midbrain development	169	0.000166906	0.00124486
673	hair cycle process	169	0.000166906	0.00124486
674	molting cycle process	169	0.000166906	0.00124486
675	organic substance metabolic process	10117	0.00017221	0.00128252
676	positive regulation of p38MAPK cascade	41	0.000174425	0.00129327
677	regulation of positive chemotaxis	41	0.000174425	0.00129327
678	striatum development	41	0.000174425	0.00129327
679	endodermal cell differentiation	76	0.000174796	0.00129411
680	regulation of T cell mediated immunity	171	0.000179449	0.00132661
681	central nervous system development	1772	0.000181194	0.00133754
683	skin epidermis development	172	0.000186001	0.001367
684	positive regulation of tumor necrosis factor superfamily cytokine production	172	0.000186001	0.001367
682	positive regulation of CD4-positive, alpha-beta T cell differentiation	77	0.000185911	0.001367
685	positive regulation of humoral immune response	42	0.000191764	0.00140525
686	regulation of macrophage chemotaxis	42	0.000191764	0.00140525
687	erythrocyte differentiation	173	0.000192744	0.00141037
688	positive regulation of DNA-binding transcription factor activity	431	0.000194816	0.00142346
689	regulation of transmembrane transport	919	0.000196432	0.00143318
690	negative regulation of macrophage differentiation	17	0.000198134	0.00143933
691	olfactory bulb interneuron development	17	0.000198134	0.00143933
692	positive regulation of unsaturated fatty acid biosynthetic process	17	0.000198134	0.00143933
693	negative regulation of cell motility	432	0.00019874	0.00144166
694	export from cell	665	0.00020071	0.00145384
695	regulation of nervous system process	295	0.000204059	0.00147598
696	cellular response to environmental stimulus	586	0.000205436	0.00147955
697	secretion by cell	586	0.000205436	0.00147955
698	cellular response to abiotic stimulus	586	0.000205436	0.00147955
699	regulation of muscle system process	434	0.00020679	0.00148717
700	response to amino acid	363	0.000207645	0.00149118
701	regulation of establishment of protein localization to mitochondrion	79	0.000209751	0.0015039
702	positive regulation of fatty acid transport	43	0.000210312	0.0015039
703	detection of temperature stimulus	43	0.000210312	0.0015039
704	cell maturation	297	0.000214535	0.00153191
705	localization	6138	0.000227848	0.00162467
707	regulation of lipid metabolic process	593	0.000230424	0.00163839
706	negative regulation of cytosolic calcium ion concentration	44	0.000230118	0.00163839
708	regulation of nitric oxide metabolic process	126	0.000232505	0.00165085
709	cellular extravasation	81	0.00023585	0.00167027
710	regulation of ribonuclease activity	18	0.000236569	0.00167027
711	regulation of arachidonic acid secretion	18	0.000236569	0.00167027
712	engulfment of apoptotic cell	18	0.000236569	0.00167027
713	regulation of nervous system development	760	0.000238093	0.00167867
714	positive regulation of protein phosphorylation	1118	0.000242298	0.00170593
715	renal system process involved in regulation of systemic arterial blood pressure	45	0.000251231	0.00176388
716	regulation of NMDA receptor activity	45	0.000251231	0.00176388
717	cellular homeostasis	1031	0.00025718	0.00180313
718	endoplasmic reticulum unfolded protein response	83	0.000264349	0.00184824
719	negative regulation of interferon-gamma production	83	0.000264349	0.00184824
720	negative regulation of catalytic activity	1222	0.000270152	0.00186626
721	cellular response to mechanical stimulus	183	0.000271685	0.00186626
722	positive regulation of leukocyte adhesion to vascular endothelial cell	46	0.000273701	0.00186626
723	regulation of monocyte chemotaxis	46	0.000273701	0.00186626
724	icosanoid transport	46	0.000273701	0.00186626
725	negative regulation of CD4-positive, alpha-beta T cell activation	46	0.000273701	0.00186626
726	regulation of podocyte apoptotic process	4	0.000275465	0.00186626
727	positive regulation of CD8-positive, alpha-beta T cell extravasation	4	0.000275465	0.00186626
728	negative regulation of eosinophil activation	4	0.000275465	0.00186626
729	angiotensin-mediated vasodilation involved in regulation of systemic arterial blood pressure	4	0.000275465	0.00186626
730	positive regulation of macrophage migration inhibitory factor signaling pathway	4	0.000275465	0.00186626
731	positive regulation of hematopoietic stem cell migration	4	0.000275465	0.00186626
732	aldosterone secretion	4	0.000275465	0.00186626
733	regulation of astrocyte chemotaxis	4	0.000275465	0.00186626
734	regulation of metanephros size	4	0.000275465	0.00186626
735	positive regulation of podocyte apoptotic process	4	0.000275465	0.00186626
736	mineralocorticoid secretion	4	0.000275465	0.00186626
737	regulation of cell migration involved in somitogenic axis elongation	4	0.000275465	0.00186626
738	regulation of hematopoietic stem cell migration	4	0.000275465	0.00186626
739	positive regulation of female gonad development	4	0.000275465	0.00186626
740	galanin-activated signaling pathway	4	0.000275465	0.00186626
741	positive regulation of progesterone secretion	4	0.000275465	0.00186626
742	cholecystokinin signaling pathway	4	0.000275465	0.00186626
743	positive regulation of leukocyte tethering or rolling	19	0.000279518	0.00188863
744	negative regulation of myeloid leukocyte mediated immunity	19	0.000279518	0.00188863
745	biological process involved in interaction with host	308	0.000280477	0.00189256
746	positive regulation of inflammatory response	244	0.000284846	0.00191947
747	organ growth	185	0.000290217	0.00195304
748	sensory organ development	1042	0.000292184	0.00196365
749	forebrain generation of neurons	85	0.000295389	0.00197726
750	alcohol catabolic process	85	0.000295389	0.00197726
751	response to angiotensin	85	0.000295389	0.00197726
752	macrophage differentiation	47	0.000297578	0.00198136
753	endochondral bone growth	47	0.000297578	0.00198136
754	negative regulation of glial cell differentiation	47	0.000297578	0.00198136
755	subpallium development	47	0.000297578	0.00198136
756	angiogenesis	530	0.000300414	0.00199759
757	negative regulation of protein modification process	777	0.000301044	0.00199914
758	embryonic morphogenesis	955	0.000306892	0.00203529
759	forebrain development	694	0.000309317	0.00204867
760	positive regulation of stress-activated MAPK cascade	187	0.000309752	0.00204885
761	positive regulation of leukocyte mediated cytotoxicity	133	0.000311232	0.00205593
762	positive regulation of CD4-positive, alpha-beta T cell activation	86	0.000311908	0.00205769
763	regulation of cellular metabolic process	7516	0.000312539	0.00205915
764	secretion	782	0.000322097	0.00211917
765	leukocyte adhesion to vascular endothelial cell	48	0.000322913	0.00211917
766	regulation of icosanoid secretion	48	0.000322913	0.00211917
767	complement receptor mediated signaling pathway	20	0.000327198	0.00213614
768	regulation of T-helper 1 cell differentiation	20	0.000327198	0.00213614
769	negative regulation of sprouting angiogenesis	20	0.000327198	0.00213614
770	regulation of prostaglandin biosynthetic process	20	0.000327198	0.00213614
771	osteoclast differentiation	87	0.000329117	0.00214587
772	regulation of pattern recognition receptor signaling pathway	135	0.000337177	0.00219274
773	positive regulation of lipase activity	135	0.000337177	0.00219274
774	molting cycle	190	0.000341021	0.00220916
775	hair cycle	190	0.000341021	0.00220916
776	positive regulation of stress-activated protein kinase signaling cascade	190	0.000341021	0.00220916
777	endoderm formation	88	0.000347035	0.00224523
778	sensory perception of temperature stimulus	49	0.000349755	0.00225992
779	hormone secretion	136	0.000350769	0.00226356
780	T cell activation	463	0.000358412	0.00230992
781	regulation of catalytic activity	3403	0.000359932	0.00231675
782	positive regulation of protein polymerization	137	0.000364786	0.00234499
783	response to estradiol	390	0.000366787	0.00235183
784	anatomical structure maturation	390	0.000366787	0.00235183
785	negative regulation of response to external stimulus	623	0.000369256	0.00236465
787	supramolecular fiber organization	793	0.000372925	0.00238207
786	import into cell	254	0.000372581	0.00238207
788	positive regulation of myeloid leukocyte mediated immunity	50	0.000378158	0.00240171
789	regulation of systemic arterial blood pressure by renin-angiotensin	50	0.000378158	0.00240171
790	ruffle organization	50	0.000378158	0.00240171
791	T cell chemotaxis	21	0.00037982	0.00240171
792	midbrain dopaminergic neuron differentiation	21	0.00037982	0.00240171
793	positive regulation of steroid hormone secretion	21	0.00037982	0.00240171
794	negative regulation of mitochondrial outer membrane permeabilization involved in apoptotic signaling pathway	21	0.00037982	0.00240171
795	ovulation from ovarian follicle	21	0.00037982	0.00240171
796	neuron differentiation	1653	0.000382295	0.00241432
797	negative regulation of intracellular signal transduction	795	0.000382871	0.00241492
798	inflammatory response to antigenic stimulus	90	0.000385076	0.00242579
799	response to toxic substance	468	0.00039225	0.00246788
801	regulation of glial cell differentiation	139	0.000394134	0.00247355
800	polyol metabolic process	139	0.000394134	0.00247355
802	embryo development	1864	0.000396686	0.00248646
803	negative regulation of immune effector process	195	0.000398721	0.002493
804	regulation of animal organ morphogenesis	195	0.000398721	0.002493
805	cellular response to nutrient	91	0.000405238	0.00252746
806	regulation of interleukin-10 production	91	0.000405238	0.00252746
807	hydrogen peroxide catabolic process	51	0.000408171	0.0025426
808	cellular response to retinoic acid	140	0.000409483	0.00254761
809	response to hydrogen peroxide	258	0.000413326	0.00256834
810	neurogenesis	1975	0.00041565	0.00257959
811	regulation of cell growth	716	0.000422321	0.00261777
812	epidermis development	551	0.00042543	0.00263379
813	small molecule catabolic process	474	0.000436362	0.00267612
814	positive regulation of T cell proliferation	198	0.000436925	0.00267612
815	regulation of plasminogen activation	22	0.000437591	0.00267612
816	regulation of unsaturated fatty acid biosynthetic process	22	0.000437591	0.00267612
817	regulation of pseudopodium assembly	22	0.000437591	0.00267612
818	response to UV-A	22	0.000437591	0.00267612
819	endothelial tube morphogenesis	22	0.000437591	0.00267612
820	G protein-coupled receptor signaling pathway involved in heart process	22	0.000437591	0.00267612
821	morphogenesis of an endothelium	22	0.000437591	0.00267612
822	positive regulation of pseudopodium assembly	22	0.000437591	0.00267612
823	actin filament polymerization	52	0.000439847	0.00268339
824	positive regulation of smooth muscle contraction	52	0.000439847	0.00268339
825	regulation of plasma lipoprotein particle levels	93	0.00044794	0.00272945
826	negative regulation of locomotion	476	0.000451961	0.00273194
827	positive regulation of metanephric glomerulus development	5	0.000457045	0.00273194
828	bombesin receptor signaling pathway	5	0.000457045	0.00273194
829	regulation of CD8-positive, alpha-beta T cell extravasation	5	0.000457045	0.00273194
830	negative regulation of interleukin-23 production	5	0.000457045	0.00273194
831	regulation of eosinophil degranulation	5	0.000457045	0.00273194
832	positive regulation of sodium-dependent phosphate transport	5	0.000457045	0.00273194
833	C-X-C chemokine receptor CXCR4 signaling pathway	5	0.000457045	0.00273194
834	regulation of macrophage migration inhibitory factor signaling pathway	5	0.000457045	0.00273194
835	CXCL12-activated CXCR4 signaling pathway	5	0.000457045	0.00273194
836	positive regulation of metanephros development	5	0.000457045	0.00273194
837	regulation of mesenchymal stem cell migration	5	0.000457045	0.00273194
838	positive regulation of neutrophil mediated killing of symbiont cell	5	0.000457045	0.00273194
839	positive regulation of mesenchymal stem cell migration	5	0.000457045	0.00273194
840	regulation of metanephric glomerulus development	5	0.000457045	0.00273194
841	positive regulation of neutrophil mediated cytotoxicity	5	0.000457045	0.00273194
842	regulation of receptor signaling pathway via JAK-STAT	143	0.000458347	0.00273647
843	cellular cation homeostasis	639	0.000468839	0.00279579
844	NADP metabolic process	53	0.000473238	0.00281868
845	regulation of molecular function	4409	0.000479612	0.00285326
846	positive regulation of interferon-gamma production	145	0.000493368	0.00293161
847	regulation of substrate adhesion-dependent cell spreading	95	0.000493948	0.00293161
848	inositol phosphate catabolic process	23	0.000500711	0.00295431
849	positive regulation of extrinsic apoptotic signaling pathway in absence of ligand	23	0.000500711	0.00295431
850	regulation of neurotrophin TRK receptor signaling pathway	23	0.000500711	0.00295431
851	leukocyte aggregation	23	0.000500711	0.00295431
852	reactive oxygen species biosynthetic process	23	0.000500711	0.00295431
853	regulation of type 2 immune response	54	0.000508395	0.00299613
854	negative regulation of T cell proliferation	146	0.000511642	0.00301174
855	lymphocyte differentiation	484	0.000519116	0.00305216
857	negative regulation of endopeptidase activity	409	0.000531324	0.00311664
856	skeletal muscle organ development	268	0.000531232	0.00311664
858	response to activity	205	0.000537495	0.00314917
859	primary metabolic process	9284	0.000540189	0.00316127
862	cellular response to ketone	269	0.000544383	0.0031658
860	regulation of phosphatidylinositol 3-kinase activity	97	0.000543424	0.0031658
861	cellular response to heat	97	0.000543424	0.0031658
863	protein-lipid complex remodeling	55	0.000545372	0.0031658
864	regulation of leukocyte adhesion to vascular endothelial cell	55	0.000545372	0.0031658
865	regulation of macrophage migration	55	0.000545372	0.0031658
866	plasma lipoprotein particle remodeling	55	0.000545372	0.0031658
867	cellular metabolic process	8461	0.000547532	0.00317468
868	positive regulation of cell killing	148	0.000549768	0.00318397
869	positive regulation of lipid localization	206	0.000553253	0.00320046
870	mononuclear cell differentiation	568	0.000556524	0.00321568
874	telencephalon cell migration	98	0.000569514	0.0032682
875	regulation of alcohol biosynthetic process	98	0.000569514	0.0032682
876	regulation of bone resorption	98	0.000569514	0.0032682
871	induction of positive chemotaxis	24	0.000569379	0.0032682
872	response to laminar fluid shear stress	24	0.000569379	0.0032682
873	regulation of neuron maturation	24	0.000569379	0.0032682
877	axon guidance	340	0.00057374	0.0032887
879	fatty acid metabolic process	491	0.000584544	0.00334301
878	positive regulation of muscle cell apoptotic process	56	0.00058422	0.00334301
881	neuron projection guidance	341	0.000585896	0.00334313
880	cellular response to transforming growth factor beta stimulus	272	0.000585427	0.00334313
886	regulation of anatomical structure size	829	0.000590412	0.00334989
885	metal ion homeostasis	655	0.000590366	0.00334989
882	regulation of organic acid transport	150	0.000590067	0.00334989
883	regulation of cytokine production involved in immune response	150	0.000590067	0.00334989
884	hormone transport	150	0.000590067	0.00334989
887	positive regulation of nervous system development	492	0.00059443	0.00336552
888	regulation of cellular response to growth factor stimulus	415	0.000594505	0.00336552
889	positive regulation of stress fiber assembly	99	0.000596533	0.00336941
890	regulation of interleukin-12 production	99	0.000596533	0.00336941
891	proteolysis	1706	0.00059947	0.00338219
892	phosphatidylinositol metabolic process	209	0.000602744	0.00339685
893	retina homeostasis	151	0.000611057	0.00343985
895	cellular ion homeostasis	659	0.000624603	0.00350261
894	macrophage activation	100	0.000624502	0.00350261
897	defense response to protozoan	57	0.000624993	0.00350261
896	inositol phosphate metabolic process	57	0.000624993	0.00350261
898	regeneration	418	0.000628356	0.00351753
899	muscle structure development	836	0.000643384	0.00359591
900	regulation of neutrophil activation	25	0.000643787	0.00359591
901	kidney development	497	0.000645978	0.00360414
902	connective tissue development	346	0.00064989	0.00362195
903	regulation of intracellular signal transduction	2471	0.000650774	0.00362286
904	cellular component disassembly	420	0.000651797	0.00362454
905	forebrain cell migration	101	0.000653443	0.00362968
906	regulation of sequestering of calcium ion	212	0.000655689	0.00363412
907	regulation of cell shape	212	0.000655689	0.00363412
908	T cell differentiation	277	0.00065937	0.0036505
909	bone development	347	0.00066335	0.00366849
910	Wnt signaling pathway, planar cell polarity pathway	58	0.000667743	0.00368468
911	intrinsic apoptotic signaling pathway in response to endoplasmic reticulum stress	58	0.000667743	0.00368468
912	negative regulation of cysteine-type endopeptidase activity	154	0.00067752	0.00370504
913	cellular response to hydrogen peroxide	154	0.00067752	0.00370504
914	positive regulation of inhibitory G protein-coupled receptor phosphorylation	6	0.000682487	0.00370504
915	positive regulation of glomerulus development	6	0.000682487	0.00370504
916	positive regulation of monocyte extravasation	6	0.000682487	0.00370504
917	regulation of neutrophil mediated killing of symbiont cell	6	0.000682487	0.00370504
918	positive regulation of histamine secretion by mast cell	6	0.000682487	0.00370504
919	regulation of ATF6-mediated unfolded protein response	6	0.000682487	0.00370504
920	regulation of eosinophil activation	6	0.000682487	0.00370504
921	regulation of cell adhesion involved in heart morphogenesis	6	0.000682487	0.00370504
922	endothelin receptor signaling pathway involved in heart process	6	0.000682487	0.00370504
923	renin-angiotensin regulation of aldosterone production	6	0.000682487	0.00370504
924	positive regulation of large conductance calcium-activated potassium channel activity	6	0.000682487	0.00370504
925	positive regulation of thymocyte migration	6	0.000682487	0.00370504
926	regulation of inhibitory G protein-coupled receptor phosphorylation	6	0.000682487	0.00370504
927	chaperone-mediated protein folding	102	0.000683376	0.00370586
928	cytokine production	214	0.00069299	0.0037499
929	odontogenesis	214	0.00069299	0.0037499
930	negative regulation of myeloid cell differentiation	155	0.000700875	0.00378849
931	hair follicle morphogenesis	59	0.000712524	0.0038432
932	regulation of T cell cytokine production	59	0.000712524	0.0038432
933	tissue morphogenesis	937	0.00072273	0.00386817
942	regulation of receptor signaling pathway via STAT	156	0.000724848	0.00386817
934	behavioral response to ethanol	26	0.000724121	0.00386817
935	regulation of blood vessel endothelial cell proliferation involved in sprouting angiogenesis	26	0.000724121	0.00386817
936	regulation of leukocyte tethering or rolling	26	0.000724121	0.00386817
937	anatomical structure arrangement	26	0.000724121	0.00386817
938	negative regulation of activated T cell proliferation	26	0.000724121	0.00386817
939	metanephric tubule development	26	0.000724121	0.00386817
940	neuron remodeling	26	0.000724121	0.00386817
941	dendritic cell chemotaxis	26	0.000724121	0.00386817
943	endochondral bone morphogenesis	104	0.000746308	0.00397846
944	regulation of ion transmembrane transport	759	0.000747212	0.00397906
945	protein-containing complex remodeling	60	0.000759388	0.00403109
946	response to protozoan	60	0.000759388	0.00403109
947	cartilage development involved in endochondral bone morphogenesis	60	0.000759388	0.00403109
948	organic acid biosynthetic process	354	0.000764096	0.0040518
949	generation of neurons	1736	0.000765153	0.00405314
950	regulation of carbohydrate biosynthetic process	218	0.000772632	0.00408844
951	positive regulation of calcium ion transmembrane transport	158	0.000774694	0.00409504
952	multicellular organismal reproductive process	1634	0.000778978	0.00411336
953	positive regulation of apoptotic signaling pathway	219	0.000793631	0.00418634
959	response to transforming growth factor beta	286	0.000811377	0.00425317
954	positive regulation of leukocyte degranulation	61	0.000808389	0.00425317
955	positive regulation of phosphatidylinositol 3-kinase activity	61	0.000808389	0.00425317
956	regulation of hair follicle development	27	0.000810566	0.00425317
957	regulation of interferon-gamma-mediated signaling pathway	27	0.000810566	0.00425317
958	regulation of response to interferon-gamma	27	0.000810566	0.00425317
960	negative regulation of extrinsic apoptotic signaling pathway	160	0.000827148	0.00433133
961	negative regulation of cell growth	287	0.000829873	0.00434107
962	regulation of cation transmembrane transport	595	0.000833906	0.00435763
963	regulation of cellular response to stress	950	0.000835916	0.0043636
964	skeletal system development	768	0.000836998	0.00436472
965	gland development	859	0.000846942	0.004412
966	positive regulation of mononuclear cell migration	107	0.000848694	0.00441655
967	positive regulation of protein metabolic process	2180	0.000857713	0.00445016
968	regulation of sprouting angiogenesis	62	0.00085958	0.00445016
969	positive regulation of RNA splicing	62	0.00085958	0.00445016
970	positive regulation of pattern recognition receptor signaling pathway	62	0.00085958	0.00445016
971	positive regulation of phosphatase activity	62	0.00085958	0.00445016
972	negative regulation of peptidase activity	436	0.000866632	0.00448205
973	renal system development	516	0.000877131	0.00453169
974	regulation of stress-activated MAPK cascade	290	0.000887406	0.00458007
975	leukocyte mediated immunity	600	0.000896222	0.00462083
976	negative regulation of interleukin-10 production	28	0.000903299	0.00464303
977	maternal behavior	28	0.000903299	0.00464303
978	ethanol metabolic process	28	0.000903299	0.00464303
979	regulation of intracellular transport	518	0.000905017	0.00464711
980	central nervous system neuron differentiation	291	0.000907279	0.00465397
981	response to dexamethasone	163	0.000910919	0.00466313
982	positive regulation of phagocytosis	163	0.000910919	0.00466313
983	cell redox homeostasis	63	0.000913014	0.00466435
984	secretory granule organization	63	0.000913014	0.00466435
985	positive regulation of phospholipase activity	109	0.000922536	0.00470821
986	regulation of blood circulation	440	0.000928578	0.00473424
987	protein insertion into mitochondrial outer membrane	7	0.000951192	0.0047721
988	regulation of large conductance calcium-activated potassium channel activity	7	0.000951192	0.0047721
989	diterpenoid catabolic process	7	0.000951192	0.0047721
990	negative regulation of neurotrophin TRK receptor signaling pathway	7	0.000951192	0.0047721
991	positive regulation of mast cell differentiation	7	0.000951192	0.0047721
992	extracellular matrix constituent secretion	7	0.000951192	0.0047721
993	monocyte extravasation	7	0.000951192	0.0047721
994	response to ultrasound	7	0.000951192	0.0047721
995	angiotensin-activated signaling pathway involved in heart process	7	0.000951192	0.0047721
996	positive regulation of retinoic acid receptor signaling pathway	7	0.000951192	0.0047721
997	somatic muscle development	7	0.000951192	0.0047721
998	cardiac muscle tissue regeneration	7	0.000951192	0.0047721
999	regulation of thymocyte migration	7	0.000951192	0.0047721
1000	apelin receptor signaling pathway	7	0.000951192	0.0047721
1001	regulation of transforming growth factor beta3 production	7	0.000951192	0.0047721
1002	retinoic acid catabolic process	7	0.000951192	0.0047721
1003	multicellular organism reproduction	1659	0.000955096	0.0047869
1005	regulation of stress-activated protein kinase signaling cascade	294	0.000969052	0.00484237
1006	MAPK cascade	294	0.000969052	0.00484237
1004	detection of stimulus involved in sensory perception of pain	64	0.000968745	0.00484237
1007	negative regulation of lymphocyte proliferation	165	0.000970296	0.00484377
1008	regulation of ERK1 and ERK2 cascade	523	0.000977964	0.00487721
1020	regulation of cellular biosynthetic process	5436	0.00100417	0.00494899
1009	embryonic organ development	782	0.000994735	0.00494899
1019	osteoblast differentiation	228	0.00100364	0.00494899
1010	regulation of lipase activity	166	0.00100108	0.00494899
1011	negative regulation of mononuclear cell proliferation	166	0.00100108	0.00494899
1012	interferon-gamma production	29	0.00100249	0.00494899
1013	regulation of tau-protein kinase activity	29	0.00100249	0.00494899
1014	negative regulation of leukocyte degranulation	29	0.00100249	0.00494899
1016	adhesion of symbiont to host	29	0.00100249	0.00494899
1017	protein refolding	29	0.00100249	0.00494899
1018	positive regulation of macrophage chemotaxis	29	0.00100249	0.00494899
1015	olfactory bulb interneuron differentiation	29	0.00100249	0.00494899
1021	regulation of DNA-binding transcription factor activity	695	0.00101566	0.00500073
1022	regulation of fatty acid transport	65	0.00102682	0.00504087
1023	regulation of T-helper 1 type immune response	65	0.00102682	0.00504087
1024	cellular response to interferon-beta	65	0.00102682	0.00504087
1025	positive regulation of NF-kappaB transcription factor activity	229	0.00102944	0.00504877
1026	negative regulation of myeloid leukocyte differentiation	112	0.00104212	0.00509607
1027	negative regulation of epithelial cell migration	112	0.00104212	0.00509607
1028	regulation of protein processing	112	0.00104212	0.00509607
1029	chemical homeostasis	1464	0.00105355	0.00514695
1030	circadian rhythm	298	0.00105661	0.00515688
1031	positive regulation of lipid metabolic process	299	0.00107946	0.00526329
1032	arachidonic acid metabolic process	113	0.00108443	0.00528106
1033	regulation of cellular extravasation	66	0.00108731	0.00528106
1034	negative regulation of gliogenesis	66	0.00108731	0.00528106
1035	regulation of systemic arterial blood pressure by hormone	66	0.00108731	0.00528106
1038	sensory organ morphogenesis	450	0.0010995	0.00531973
1039	regulation of protein stability	450	0.0010995	0.00531973
1037	negative regulation of angiogenesis	169	0.00109795	0.00531973
1036	glucose metabolic process	169	0.00109795	0.00531973
1040	negative regulation of CD4-positive, alpha-beta T cell differentiation	30	0.00110832	0.00533161
1041	adult heart development	30	0.00110832	0.00533161
1042	positive regulation of cardiac muscle cell apoptotic process	30	0.00110832	0.00533161
1043	parental behavior	30	0.00110832	0.00533161
1044	negative regulation of transcription from RNA polymerase II promoter in response to stress	30	0.00110832	0.00533161
1045	regulation of mitotic spindle assembly	30	0.00110832	0.00533161
1047	circulatory system development	1471	0.0011181	0.00536835
1046	developmental maturation	451	0.00111792	0.00536835
1048	regulation of protein-containing complex assembly	616	0.00112237	0.00537955
1049	regulation of intracellular protein transport	374	0.00112257	0.00537955
1050	blood vessel morphogenesis	703	0.00112597	0.00539072
1051	regulation of tyrosine phosphorylation of STAT protein	114	0.001128	0.00539528
1054	gastrulation	302	0.00115039	0.00548673
1052	forebrain neuron differentiation	67	0.00115025	0.00548673
1053	positive regulation of release of sequestered calcium ion into cytosol	67	0.00115025	0.00548673
1055	regulation of protein maturation	115	0.00117285	0.00558854
1056	regulation of calcium ion transport	454	0.00117471	0.00559212
1057	regulation of epithelial cell proliferation	620	0.00118577	0.00563941
1058	regulation of mononuclear cell migration	172	0.00120185	0.00571049
1059	positive regulation of lipid kinase activity	68	0.0012157	0.00576539
1060	cellular response to angiotensin	68	0.0012157	0.00576539
1061	positive regulation of calcium ion import	31	0.00122095	0.00576851
1062	response to yeast	31	0.00122095	0.00576851
1063	positive regulation of striated muscle cell apoptotic process	31	0.00122095	0.00576851
1064	positive regulation of inositol phosphate biosynthetic process	31	0.00122095	0.00576851
1065	negative regulation of blood vessel morphogenesis	173	0.0012381	0.0058386
1066	positive regulation of neuron differentiation	173	0.0012381	0.0058386
1067	axonogenesis	539	0.00124485	0.00586493
1068	intrinsic apoptotic signaling pathway	237	0.00125512	0.00586591
1069	regulation of monocyte extravasation	8	0.00126257	0.00586591
1070	embryonic olfactory bulb interneuron precursor migration	8	0.00126257	0.00586591
1071	regulation of neutrophil mediated cytotoxicity	8	0.00126257	0.00586591
1072	Wnt signaling pathway involved in somitogenesis	8	0.00126257	0.00586591
1073	regulation of glomerulus development	8	0.00126257	0.00586591
1074	regulation of progesterone secretion	8	0.00126257	0.00586591
1075	chemokine (C-X-C motif) ligand 12 signaling pathway	8	0.00126257	0.00586591
1076	NADP catabolic process	8	0.00126257	0.00586591
1077	regulation of metanephros development	8	0.00126257	0.00586591
1078	outer mitochondrial membrane organization	8	0.00126257	0.00586591
1079	positive regulation of somatostatin secretion	8	0.00126257	0.00586591
1080	corticosteroid hormone secretion	8	0.00126257	0.00586591
1081	positive regulation of vascular wound healing	8	0.00126257	0.00586591
1082	granulocyte-macrophage colony-stimulating factor signaling pathway	8	0.00126257	0.00586591
1083	organic hydroxy compound catabolic process	117	0.00126649	0.00587873
1084	negative regulation of vasculature development	174	0.00127519	0.00590819
1085	negative regulation of leukocyte proliferation	174	0.00127519	0.00590819
1086	positive regulation of lymphocyte activation	713	0.00127779	0.00591477
1087	epidermis morphogenesis	69	0.00128371	0.00592581
1088	cellular response to interleukin-6	69	0.00128371	0.00592581
1089	positive regulation of substrate adhesion-dependent cell spreading	69	0.00128371	0.00592581
1090	negative regulation of secretion by cell	308	0.00130341	0.00601123
1091	regulation of actin filament bundle assembly	175	0.00131312	0.00604493
1092	positive regulation of lipid transport	175	0.00131312	0.00604493
1093	regulation of lipid localization	309	0.00133042	0.00611895
1094	response to stimulus involved in regulation of muscle adaptation	32	0.00134053	0.0061318
1095	arachidonic acid secretion	32	0.00134053	0.0061318
1096	polyol catabolic process	32	0.00134053	0.0061318
1097	cellular response to arsenic-containing substance	32	0.00134053	0.0061318
1098	arachidonate transport	32	0.00134053	0.0061318
1099	negative regulation of mitochondrial membrane permeability	32	0.00134053	0.0061318
1100	positive regulation of lymphocyte mediated immunity	240	0.00134909	0.00616535
1103	cellular response to growth factor stimulus	808	0.00135449	0.00617317
1101	regulation of alpha-beta T cell proliferation	70	0.00135434	0.00617317
1102	cardiac muscle hypertrophy	70	0.00135434	0.00617317
1104	positive regulation of protein modification process	1499	0.00141151	0.00642724
1105	dendritic cell differentiation	71	0.00142763	0.00648303
1106	response to cholesterol	71	0.00142763	0.00648303
1107	positive regulation of interleukin-12 production	71	0.00142763	0.00648303
1108	regulation of cellular component organization	3410	0.00143198	0.00649692
1109	regulation of lipid biosynthetic process	313	0.00144294	0.00654072
1110	negative regulation of growth	388	0.00144648	0.00655084
1111	gonad development	467	0.00144874	0.00655517
1112	tube morphogenesis	1099	0.00145418	0.00657387
1113	regulation of inclusion body assembly	33	0.00146723	0.00660319
1114	response to vitamin E	33	0.00146723	0.00660319
1115	Rac protein signal transduction	33	0.00146723	0.00660319
1116	response to inactivity	33	0.00146723	0.00660319
1117	astrocyte activation	33	0.00146723	0.00660319
1118	regulation of microtubule polymerization or depolymerization	121	0.00147021	0.00661069
1119	striated muscle hypertrophy	72	0.00150365	0.00675502
1120	negative regulation of defense response	391	0.00152482	0.00684398
1121	cartilage development	246	0.00155349	0.00696647
1122	regulation of smooth muscle cell proliferation	317	0.0015629	0.0070024
1123	regulation of humoral immune response	73	0.00158245	0.00707736
1124	cellular response to fatty acid	73	0.00158245	0.00707736
1125	regulation of histamine secretion by mast cell	9	0.00161602	0.00713233
1126	regulation of kidney size	9	0.00161602	0.00713233
1127	neutrophil clearance	9	0.00161602	0.00713233
1128	D-aspartate transport	9	0.00161602	0.00713233
1129	positive regulation of T cell extravasation	9	0.00161602	0.00713233
1130	regulation of sodium-dependent phosphate transport	9	0.00161602	0.00713233
1131	negative regulation of luteinizing hormone secretion	9	0.00161602	0.00713233
1132	insulin processing	9	0.00161602	0.00713233
1133	positive regulation of ovarian follicle development	9	0.00161602	0.00713233
1134	response to oleic acid	9	0.00161602	0.00713233
1135	interleukin-3-mediated signaling pathway	9	0.00161602	0.00713233
1136	cellular response to laminar fluid shear stress	9	0.00161602	0.00713233
1137	regulation of mast cell differentiation	9	0.00161602	0.00713233
1139	D-aspartate import across plasma membrane	9	0.00161602	0.00713233
1138	acetaldehyde metabolic process	9	0.00161602	0.00713233
1140	immune effector process	824	0.00162586	0.00716705
1141	skeletal muscle tissue development	248	0.00162674	0.00716705
1144	regulation of G protein-coupled receptor signaling pathway	249	0.00166435	0.00731354
1142	non-canonical Wnt signaling pathway	74	0.00166407	0.00731354
1143	regulation of oligodendrocyte differentiation	74	0.00166407	0.00731354
1145	development of primary sexual characteristics	476	0.00166731	0.00732017
1146	positive regulation of developmental growth	321	0.00169064	0.00741609
1147	response to nicotine	125	0.0016971	0.00742498
1148	outflow tract morphogenesis	125	0.0016971	0.00742498
1149	response to fungus	125	0.0016971	0.00742498
1150	regulation of biosynthetic process	5563	0.00174425	0.00762467
1151	plasma lipoprotein particle organization	75	0.00174857	0.00763024
1152	response to thyroid hormone	75	0.00174857	0.00763024
1153	regulation of transcription, DNA-templated	4556	0.00180453	0.00786172
1154	regulation of developmental growth	565	0.00180474	0.00786172
1155	regulation of smooth muscle contraction	127	0.0018197	0.0079132
1156	regulation of phospholipase activity	127	0.0018197	0.0079132
1157	regulation of nucleic acid-templated transcription	4559	0.00182951	0.00794894
1158	regulation of cardiac muscle cell apoptotic process	76	0.001836	0.00794966
1159	positive regulation of phospholipase C activity	76	0.001836	0.00794966
1160	response to sterol	76	0.001836	0.00794966
1161	response to interferon-beta	76	0.001836	0.00794966
1162	heart process	187	0.00183876	0.00795477
1163	lymphocyte activation	744	0.00186097	0.00804391
1164	monosaccharide metabolic process	254	0.0018627	0.00804449
1166	positive regulation of cellular extravasation	36	0.00189152	0.008141
1167	eyelid development in camera-type eye	36	0.00189152	0.008141
1168	negative regulation of membrane permeability	36	0.00189152	0.008141
1165	regulation of hydrogen peroxide metabolic process	36	0.00189152	0.008141
1169	positive regulation of GTPase activity	405	0.00193679	0.0083287
1172	regulation of RNA biosynthetic process	4573	0.00195012	0.00836456
1170	negative regulation of inflammatory response	256	0.00194698	0.00836456
1171	ovarian follicle development	129	0.00194868	0.00836456
1173	xenobiotic metabolic process	190	0.00199207	0.00853719
1178	positive regulation of organelle organization	751	0.00201932	0.00858315
1179	response to vitamin A	78	0.00201987	0.00858315
1180	release of sequestered calcium ion into cytosol	78	0.00201987	0.00858315
1181	response to interleukin-6	78	0.00201987	0.00858315
1182	cerebral cortex cell migration	78	0.00201987	0.00858315
1183	positive regulation of muscle contraction	78	0.00201987	0.00858315
1174	regulation of mineralocorticoid secretion	10	0.00201097	0.00858315
1175	cellular response to iron(III) ion	10	0.00201097	0.00858315
1176	myeloid progenitor cell differentiation	10	0.00201097	0.00858315
1177	regulation of aldosterone secretion	10	0.00201097	0.00858315
1184	cell morphogenesis involved in differentiation	844	0.00202753	0.00860843
1185	positive regulation of macrophage migration	37	0.00204817	0.0086595
1186	regulation of spindle assembly	37	0.00204817	0.0086595
1187	positive regulation of macrophage derived foam cell differentiation	37	0.00204817	0.0086595
1188	regulation of nuclease activity	37	0.00204817	0.0086595
1189	metanephric epithelium development	37	0.00204817	0.0086595
1190	cell population proliferation	940	0.00205203	0.00866855
1191	muscle organ development	491	0.00209056	0.00882388
1192	cellular response to interferon-gamma	192	0.00209952	0.00885426
1193	positive regulation of transmembrane transport	410	0.00210384	0.00886503
1194	negative regulation of sequestering of calcium ion	79	0.0021164	0.00889562
1195	protein-lipid complex subunit organization	79	0.0021164	0.00889562
1196	muscle hypertrophy	79	0.0021164	0.00889562
1197	negative regulation of proteolysis	578	0.00215357	0.00903312
1198	muscle tissue development	578	0.00215357	0.00903312
1199	positive regulation of cellular carbohydrate metabolic process	132	0.00215451	0.00903312
1200	regulation of lipid transport	261	0.00217066	0.00909325
1201	positive regulation of histone deacetylation	38	0.00221265	0.00924606
1203	activin receptor signaling pathway	38	0.00221265	0.00924606
1202	linoleic acid metabolic process	38	0.00221265	0.00924606
1205	positive regulation of lymphocyte proliferation	262	0.00221768	0.00925169
1204	regulation of cytokine production involved in inflammatory response	80	0.00221608	0.00925169
1206	positive regulation of cold-induced thermogenesis	133	0.00222651	0.00928082
1207	nervous system development	3256	0.00224011	0.00932978
1208	metal ion transport	854	0.00225738	0.0093939
1209	inorganic cation import across plasma membrane	134	0.00230025	0.0095565
1210	inorganic ion import across plasma membrane	134	0.00230025	0.0095565
1211	positive regulation of mononuclear cell proliferation	264	0.00231409	0.00960606
1212	head development	1457	0.00232731	0.00965297
1213	cation homeostasis	764	0.00234296	0.00970985
1214	urogenital system development	585	0.002363	0.00978486
1215	regulation of protein targeting	135	0.00237575	0.00982956
1216	positive regulation of extracellular matrix organization	39	0.00238511	0.00986016
1217	positive regulation of smooth muscle cell proliferation	197	0.0023873	0.00986109
1218	negative regulation of peptidyl-tyrosine phosphorylation	82	0.00242506	0.0099761
1219	negative regulation of mitochondrion organization	82	0.00242506	0.0099761
1220	regulation of tumor necrosis factor-mediated signaling pathway	82	0.00242506	0.0099761
1221	regulation of striated muscle cell apoptotic process	82	0.00242506	0.0099761
1222	regulation of phospholipase C activity	82	0.00242506	0.0099761
1223	regulation of respiratory burst involved in inflammatory response	11	0.00244684	0.00999209
1224	retinoic acid biosynthetic process	11	0.00244684	0.00999209
1225	pyridine nucleotide catabolic process	11	0.00244684	0.00999209
1226	protein maturation by protein folding	11	0.00244684	0.00999209
1227	negative regulation of amyloid-beta clearance	11	0.00244684	0.00999209
1228	connective tissue replacement involved in inflammatory response wound healing	11	0.00244684	0.00999209
1229	positive regulation of behavioral fear response	11	0.00244684	0.00999209
1230	cellular response to progesterone stimulus	11	0.00244684	0.00999209
1231	positive regulation of apoptotic cell clearance	11	0.00244684	0.00999209
1232	positive regulation of proteasomal ubiquitin-dependent protein catabolic process	136	0.00245304	0.0100093
1233	regulation of endothelial cell proliferation	267	0.00246473	0.0100488
1234	regulation of cell-substrate adhesion	342	0.00250313	0.0101971
1236	regulation of ion transmembrane transporter activity	421	0.00251189	0.0102162
1235	regulation of cold-induced thermogenesis	199	0.00251036	0.0102162
1237	regulation of production of molecular mediator of immune response	268	0.00251659	0.0102271
1238	glycerolipid metabolic process	504	0.00252394	0.0102487
1239	negative regulation of cellular response to growth factor stimulus	137	0.00253214	0.0102737
1240	response to growth factor	866	0.00256129	0.0103762
1241	regulation of hair cycle	40	0.00256567	0.0103762
1242	positive regulation of vascular permeability	40	0.00256567	0.0103762
1243	regulation of mitochondrial outer membrane permeabilization involved in apoptotic signaling pathway	40	0.00256567	0.0103762
1244	ear morphogenesis	200	0.00257365	0.0104001
1245	regulation of endopeptidase activity	681	0.002584	0.0104335
1246	steroid metabolic process	423	0.00259241	0.0104591
1247	regulation of systemic arterial blood pressure mediated by a chemical signal	84	0.00264721	0.0106716
1248	regulation of proteolysis	1165	0.00267295	0.0107668
1249	regulation of tumor necrosis factor production	271	0.00267721	0.0107753
1250	alpha-beta T cell activation	139	0.00269588	0.0108417
1251	inorganic ion homeostasis	777	0.00270815	0.0108824
1252	regulation of macrophage differentiation	41	0.00275445	0.0110508
1253	positive regulation of phosphoprotein phosphatase activity	41	0.00275445	0.0110508
1254	actin polymerization or depolymerization	85	0.00276335	0.0110688
1255	cellular aldehyde metabolic process	85	0.00276335	0.0110688
1256	formation of primary germ layer	203	0.00277072	0.0110895
1257	cellular chemical homeostasis	876	0.00283968	0.0113565
1258	negative regulation of cysteine-type endopeptidase activity involved in apoptotic process	141	0.00286715	0.0114481
1259	positive regulation of JNK cascade	141	0.00286715	0.0114481
1260	regulation of MAPK cascade	1073	0.00287973	0.0114656
1261	regulation of microtubule-based process	350	0.00288281	0.0114656
1262	regulation of establishment of planar polarity	86	0.00288293	0.0114656
1263	negative regulation of muscle cell apoptotic process	86	0.00288293	0.0114656
1264	positive regulation of nitric oxide biosynthetic process	86	0.00288293	0.0114656
1265	regulation of T cell extravasation	12	0.00292306	0.0115794
1266	diterpenoid biosynthetic process	12	0.00292306	0.0115794
1267	connective tissue replacement	12	0.00292306	0.0115794
1268	regulation of defense response to fungus	12	0.00292306	0.0115794
1269	positive regulation of CD8-positive, alpha-beta T cell differentiation	12	0.00292306	0.0115794
1270	positive regulation of T-helper 1 type immune response	42	0.00295158	0.0116648
1271	leukocyte tethering or rolling	42	0.00295158	0.0116648
1272	negative regulation of protein localization to plasma membrane	42	0.00295158	0.0116648
1273	mitochondrial transport	206	0.0029789	0.0117543
1274	regulation of ossification	206	0.0029789	0.0117543
1275	carboxylic acid biosynthetic process	352	0.00298441	0.0117575
1276	negative regulation of secretion	352	0.00298441	0.0117575
1277	brain development	1385	0.00301172	0.0118558
1278	defense response to virus	353	0.00303625	0.011943
1279	vasculature development	883	0.00304902	0.0119839
1280	regulation of actin filament-based process	605	0.00305398	0.011994
1281	defense response to symbiont	354	0.00308878	0.0121212
1282	organophosphate metabolic process	1183	0.00312473	0.0122527
1283	regulation of release of sequestered calcium ion into cytosol	144	0.00313862	0.0122976
1284	regulation of tumor necrosis factor superfamily cytokine production	279	0.00314417	0.0123098
1285	acute inflammatory response to antigenic stimulus	43	0.00315717	0.0123319
1286	regulation of acute inflammatory response to antigenic stimulus	43	0.00315717	0.0123319
1287	regulation of interleukin-5 production	43	0.00315717	0.0123319
1288	regulation of primary metabolic process	7841	0.00317605	0.012396
1289	response to fatty acid	145	0.00323309	0.0126088
1290	negative regulation of endothelial cell migration	89	0.00326284	0.0126854
1292	regulation of mitochondrial membrane permeability	89	0.00326284	0.0126854
1293	regulation of filopodium assembly	89	0.00326284	0.0126854
1291	positive regulation of nitric oxide metabolic process	89	0.00326284	0.0126854
1294	memory	281	0.00327009	0.012694
1295	negative regulation of ion transport	281	0.00327009	0.012694
1296	ion homeostasis	795	0.00328967	0.0127602
1297	adaptive immune response based on somatic recombination of immune receptors built from immunoglobulin superfamily domains	524	0.00332884	0.0129021
1298	regulation of JNK cascade	211	0.00335158	0.0129803
1299	regulation of tolerance induction	44	0.00337135	0.0130367
1300	negative regulation of protein localization to cell periphery	44	0.00337135	0.0130367
1301	cellular process involved in reproduction in multicellular organism	704	0.00337622	0.0130455
1303	cell surface receptor signaling pathway involved in cell-cell signaling	526	0.00341943	0.013107
1302	skeletal system morphogenesis	360	0.00341904	0.013107
1304	positive regulation of fear response	13	0.00343907	0.013107
1305	regulation of connective tissue replacement	13	0.00343907	0.013107
1306	D-amino acid transport	13	0.00343907	0.013107
1307	regulation of female gonad development	13	0.00343907	0.013107
1308	response to interleukin-3	13	0.00343907	0.013107
1309	regulation of gap junction assembly	13	0.00343907	0.013107
1310	negative regulation of fibroblast migration	13	0.00343907	0.013107
1311	pH reduction	13	0.00343907	0.013107
1312	positive regulation of gonad development	13	0.00343907	0.013107
1313	positive regulation of inhibitory postsynaptic potential	13	0.00343907	0.013107
1314	regulation of somatostatin secretion	13	0.00343907	0.013107
1315	cardiac neural crest cell migration involved in outflow tract morphogenesis	13	0.00343907	0.013107
1316	terpenoid catabolic process	13	0.00343907	0.013107
1317	hematopoietic stem cell migration	13	0.00343907	0.013107
1318	regulation of phosphate transport	13	0.00343907	0.013107
1319	cellular response to interleukin-3	13	0.00343907	0.013107
1320	regulation of transmembrane transporter activity	443	0.00351564	0.0133887
1321	regulation of glucose transmembrane transport	148	0.0035288	0.0134287
1322	regulation of mitochondrion organization	214	0.00359124	0.0136363
1323	negative regulation of protein maturation	45	0.00359421	0.0136363
1324	negative regulation of protein processing	45	0.00359421	0.0136363
1325	behavioral response to pain	45	0.00359421	0.0136363
1326	organophosphate catabolic process	215	0.00367389	0.0139176
1327	electron transport chain	215	0.00367389	0.0139176
1328	regulation of protein polymerization	289	0.00381267	0.0144325
1329	positive regulation of fatty acid metabolic process	93	0.00382056	0.0144514
1330	presynapse organization	46	0.00382588	0.0144607
1331	regulation of blood pressure	367	0.00383831	0.0144967
1332	positive regulation of cell-substrate adhesion	217	0.00384342	0.0145052
1333	regulation of muscle contraction	290	0.00388503	0.0146512
1334	cellular component morphogenesis	909	0.00394067	0.0148499
1335	regulation of cation channel activity	291	0.00395842	0.0149056
1336	negative regulation of G protein-coupled receptor signaling pathway	94	0.00396945	0.0149067
1337	regulation of dendritic cell antigen processing and presentation	14	0.0039943	0.0149067
1338	modulation of inhibitory postsynaptic potential	14	0.0039943	0.0149067
1339	regulation of ovarian follicle development	14	0.0039943	0.0149067
1340	brain renin-angiotensin system	14	0.0039943	0.0149067
1341	hepatocyte growth factor receptor signaling pathway	14	0.0039943	0.0149067
1342	negative regulation of icosanoid secretion	14	0.0039943	0.0149067
1343	positive regulation of platelet activation	14	0.0039943	0.0149067
1344	positive regulation of gamma-aminobutyric acid secretion	14	0.0039943	0.0149067
1345	thrombin-activated receptor signaling pathway	14	0.0039943	0.0149067
1346	tangential migration from the subventricular zone to the olfactory bulb	14	0.0039943	0.0149067
1347	cerebral cortex GABAergic interneuron development	14	0.0039943	0.0149067
1348	retinoic acid receptor signaling pathway	47	0.00406644	0.0151198
1349	peptide hormone processing	47	0.00406644	0.0151198
1350	cellular response to cholesterol	47	0.00406644	0.0151198
1351	bone resorption	47	0.00406644	0.0151198
1352	positive regulation of T-helper cell differentiation	47	0.00406644	0.0151198
1353	reproductive structure development	816	0.00409292	0.015207
1354	signal release	293	0.00410837	0.0152424
1355	hexose metabolic process	220	0.00410851	0.0152424
1356	organic substance catabolic process	2198	0.00411621	0.0152597
1357	regulation of epithelial cell migration	372	0.00416137	0.0154158
1358	positive regulation of response to biotic stimulus	295	0.00426258	0.0157791
1359	mRNA transcription by RNA polymerase II	96	0.00427891	0.0158162
1360	regulation of amino acid transport	96	0.00427891	0.0158162
1361	monocarboxylic acid biosynthetic process	222	0.0042926	0.0158552
1362	semaphorin-plexin signaling pathway	48	0.00431601	0.0158833
1363	embryonic hemopoiesis	48	0.00431601	0.0158833
1364	response to manganese ion	48	0.00431601	0.0158833
1365	positive regulation of alcohol biosynthetic process	48	0.00431601	0.0158833
1366	regulation of smooth muscle cell apoptotic process	48	0.00431601	0.0158833
1367	negative regulation of transmembrane transport	223	0.0043869	0.0161324
1368	reproductive system development	823	0.00439353	0.0161449
1369	regulation of stress fiber assembly	156	0.0044118	0.0161884
1370	mononuclear cell migration	156	0.0044118	0.0161884
1371	positive regulation of small molecule metabolic process	297	0.00442114	0.0162109
1372	regulation of platelet activation	97	0.00443958	0.0162666
1373	positive regulation of cell projection organization	637	0.00449039	0.0164288
1374	negative regulation of hydrolase activity	637	0.00449039	0.0164288
1375	innate immune response	1332	0.00451593	0.0165103
1376	mitochondrial membrane organization	157	0.00453228	0.016558
1377	regulation of peptidase activity	731	0.00454603	0.0165696
1378	signaling receptor ligand precursor processing	49	0.00457468	0.0165696
1379	negative regulation of organic acid transport	49	0.00457468	0.0165696
1380	T cell migration	49	0.00457468	0.0165696
1381	positive regulation of execution phase of apoptosis	15	0.0045882	0.0165696
1382	response to iron(III) ion	15	0.0045882	0.0165696
1383	respiratory burst involved in defense response	15	0.0045882	0.0165696
1384	positive regulation of granulocyte differentiation	15	0.0045882	0.0165696
1385	pyridine-containing compound catabolic process	15	0.0045882	0.0165696
1386	regulation of vascular wound healing	15	0.0045882	0.0165696
1387	aldehyde biosynthetic process	15	0.0045882	0.0165696
1388	positive regulation of NMDA glutamate receptor activity	15	0.0045882	0.0165696
1389	positive regulation of phospholipase A2 activity	15	0.0045882	0.0165696
1390	response to sodium phosphate	15	0.0045882	0.0165696
1391	adult feeding behavior	15	0.0045882	0.0165696
1392	response to ozone	15	0.0045882	0.0165696
1393	ion transport	1657	0.00460678	0.0166215
1394	sex differentiation	549	0.00460919	0.0166215
1395	positive regulation of ubiquitin-dependent protein catabolic process	158	0.00465507	0.0167749
1396	regulation of cellular carbohydrate metabolic process	301	0.00475161	0.0171106
1397	axon development	642	0.00475679	0.0171169
1398	defense response to fungus	99	0.00477301	0.0171508
1399	positive regulation of organic acid transport	99	0.00477301	0.0171508
1400	regulation of mitotic spindle organization	50	0.00484254	0.0173634
1401	positive regulation of protein deacetylation	50	0.00484254	0.0173634
1402	negative regulation of fibroblast proliferation	50	0.00484254	0.0173634
1403	blood vessel development	833	0.0048537	0.017391
1404	protein folding	303	0.00492367	0.0176291
1405	cellular response to nutrient levels	383	0.0049458	0.0176708
1406	regulation of vascular associated smooth muscle cell proliferation	100	0.00494586	0.0176708
1407	substrate adhesion-dependent cell spreading	100	0.00494586	0.0176708
1408	cellular response to alcohol	229	0.00498514	0.0177985
1409	regulation of cysteine-type endopeptidase activity	384	0.00502237	0.0179187
1410	cellular response to glucocorticoid stimulus	161	0.00503765	0.017935
1411	heart contraction	161	0.00503765	0.017935
1412	endoderm development	161	0.00503765	0.017935
1413	response to radiation	837	0.00504831	0.0179603
1414	positive regulation of dephosphorylation	101	0.00512287	0.0182126
1415	behavior	1140	0.00514735	0.0182867
1416	regulation of supramolecular fiber organization	558	0.00515508	0.0183013
1417	response to osmotic stress	162	0.00516999	0.0183154
1418	positive regulation of exocytosis	162	0.00516999	0.0183154
1419	regulation of smooth muscle cell migration	162	0.00516999	0.0183154
1420	peripheral nervous system neuron differentiation	16	0.00522024	0.0183768
1421	isoprenoid catabolic process	16	0.00522024	0.0183768
1422	regulation of interleukin-23 production	16	0.00522024	0.0183768
1423	cardiac neural crest cell development involved in outflow tract morphogenesis	16	0.00522024	0.0183768
1424	peripheral nervous system neuron development	16	0.00522024	0.0183768
1425	regulation of neutrophil degranulation	16	0.00522024	0.0183768
1426	establishment of T cell polarity	16	0.00522024	0.0183768
1427	type I pneumocyte differentiation	16	0.00522024	0.0183768
1428	endothelin receptor signaling pathway	16	0.00522024	0.0183768
1429	regulation of body fluid levels	651	0.00526785	0.0185315
1430	cellular component organization or biogenesis	7585	0.00534148	0.0187773
1431	regulation of RNA metabolic process	4938	0.00535195	0.018801
1433	regulation of nitrogen compound metabolic process	7587	0.00537725	0.0188635
1432	regulation of signaling receptor activity	308	0.00537435	0.0188635
1434	cellular response to sterol	52	0.00540621	0.0188729
1435	vascular associated smooth muscle cell differentiation	52	0.00540621	0.0188729
1436	endochondral ossification	52	0.00540621	0.0188729
1437	replacement ossification	52	0.00540621	0.0188729
1438	regulation of astrocyte differentiation	52	0.00540621	0.0188729
1439	regulation of fibroblast growth factor receptor signaling pathway	52	0.00540621	0.0188729
1440	regulation of excretion	52	0.00540621	0.0188729
1443	positive regulation of molecular function	2363	0.0054921	0.0191243
1446	glycerophospholipid metabolic process	390	0.00550104	0.0191243
1444	cell-cell signaling by wnt	390	0.00550104	0.0191243
1445	Wnt signaling pathway	390	0.00550104	0.0191243
1441	actin cytoskeleton reorganization	103	0.00548952	0.0191243
1442	cellular response to dexamethasone stimulus	103	0.00548952	0.0191243
1447	positive regulation of carbohydrate metabolic process	165	0.00558176	0.0193781
1448	positive regulation of proteasomal protein catabolic process	165	0.00558176	0.0193781
1449	intracellular receptor signaling pathway	235	0.00564128	0.0195712
1452	wound healing	566	0.00568184	0.0196712
1450	alpha-beta T cell differentiation	104	0.00567925	0.0196712
1451	mRNA transcription	104	0.00567925	0.0196712
1453	phospholipase C-activating G protein-coupled receptor signaling pathway	166	0.00572402	0.0198036
1454	skin development	478	0.00573526	0.0198152
1455	muscle system process	478	0.00573526	0.0198152
1456	regulation of actin polymerization or depolymerization	236	0.00575649	0.0198749
1465	organonitrogen compound metabolic process	6536	0.00589242	0.0202192
1457	establishment of lymphocyte polarity	17	0.00588985	0.0202192
1458	positive regulation of opsonization	17	0.00588985	0.0202192
1459	peptidyl-proline hydroxylation to 4-hydroxy-L-proline	17	0.00588985	0.0202192
1460	regulation of saliva secretion	17	0.00588985	0.0202192
1461	L-glutamate import across plasma membrane	17	0.00588985	0.0202192
1462	G protein-coupled receptor signaling pathway coupled to cGMP nucleotide second messenger	17	0.00588985	0.0202192
1463	regulation of circadian sleep/wake cycle, wakefulness	17	0.00588985	0.0202192
1464	positive regulation of kidney development	17	0.00588985	0.0202192
1466	regulation of calcium ion transmembrane transport	314	0.00595527	0.020421
1471	cell morphogenesis involved in neuron differentiation	663	0.00601592	0.0205178
1472	positive regulation of plasma membrane bounded cell projection assembly	168	0.00601617	0.0205178
1473	inner ear morphogenesis	168	0.00601617	0.0205178
1474	positive regulation of lipid biosynthetic process	168	0.00601617	0.0205178
1467	negative regulation of protein localization to membrane	54	0.00600771	0.0205178
1468	negative regulation of regulated secretory pathway	54	0.00600771	0.0205178
1469	regulation of spindle organization	54	0.00600771	0.0205178
1470	positive regulation of T cell migration	54	0.00600771	0.0205178
1475	cell-cell recognition	106	0.00607173	0.0206933
1476	positive regulation of ion transmembrane transport	316	0.00615898	0.0209764
1477	regulation of interleukin-6 production	240	0.00623457	0.0212195
1478	positive regulation of protein catabolic process	317	0.00626276	0.021301
1480	negative regulation of nitrogen compound metabolic process	3467	0.0062843	0.0213246
1482	phospholipid metabolic process	485	0.00628668	0.0213246
1481	regulation of transporter activity	485	0.00628668	0.0213246
1479	negative regulation of signaling receptor activity	107	0.00627456	0.0213246
1483	dopaminergic neuron differentiation	55	0.00632284	0.0214184
1484	cerebral cortex radially oriented cell migration	55	0.00632284	0.0214184
1485	regulation of actin filament length	241	0.00635848	0.0215246
1486	regulation of cytoskeleton organization	764	0.00639545	0.0216352
1487	regulation of small molecule metabolic process	577	0.0064739	0.0218859
1488	negative regulation of ERK1 and ERK2 cascade	108	0.00648185	0.021898
1489	pattern specification process	670	0.0064895	0.0219092
1490	embryonic organ morphogenesis	488	0.00653514	0.0220484
1491	complement activation, alternative pathway	18	0.00659651	0.022063
1492	dopamine biosynthetic process	18	0.00659651	0.022063
1493	positive regulation of glial cell migration	18	0.00659651	0.022063
1494	protein localization to microtubule	18	0.00659651	0.022063
1495	histamine secretion	18	0.00659651	0.022063
1496	cerebral cortex GABAergic interneuron differentiation	18	0.00659651	0.022063
1497	fat-soluble vitamin catabolic process	18	0.00659651	0.022063
1498	response to Thyroglobulin triiodothyronine	18	0.00659651	0.022063
1499	synapse pruning	18	0.00659651	0.022063
1500	positive regulation of sensory perception of pain	18	0.00659651	0.022063
1501	regulation of gastric acid secretion	18	0.00659651	0.022063
1502	positive regulation of fever generation	18	0.00659651	0.022063
1503	gastric acid secretion	18	0.00659651	0.022063
1504	mammary gland development	243	0.00661165	0.0220989
1505	viral entry into host cell	172	0.00663171	0.0221512
1506	positive regulation of Rho protein signal transduction	56	0.00664767	0.0221898
1508	cellular catabolic process	2169	0.00677608	0.022324
1511	cell morphogenesis	1071	0.00681219	0.022324
1509	positive regulation of endothelial cell proliferation	173	0.00679223	0.022324
1510	G1/S transition of mitotic cell cycle	173	0.00679223	0.022324
1507	regulation of neurotransmitter receptor activity	109	0.00669364	0.022324
1512	positive regulation of pancreatic trypsinogen secretion	1	0.00682554	0.022324
1513	nucleus accumbens development	1	0.00682554	0.022324
1514	regulation of maternal process involved in parturition	1	0.00682554	0.022324
1515	regulation of pancreatic trypsinogen secretion	1	0.00682554	0.022324
1516	negative regulation of glutamine transport	1	0.00682554	0.022324
1517	positive regulation of fat cell apoptotic process	1	0.00682554	0.022324
1519	negative regulation of epithelium regeneration	1	0.00682554	0.022324
1521	negative regulation of macrophage antigen processing and presentation	1	0.00682554	0.022324
1522	growth plate cartilage axis specification	1	0.00682554	0.022324
1523	positive regulation of maternal process involved in parturition	1	0.00682554	0.022324
1524	cellular response to 2-O-acetyl-1-O-hexadecyl-sn-glycero-3-phosphocholine	1	0.00682554	0.022324
1525	negative regulation of renal phosphate excretion	1	0.00682554	0.022324
1526	neurotransmitter secretion involved in regulation of skeletal muscle contraction	1	0.00682554	0.022324
1527	hypochlorous acid biosynthetic process	1	0.00682554	0.022324
1528	regulation of cell diameter	1	0.00682554	0.022324
1529	positive regulation of inositol-polyphosphate 5-phosphatase activity	1	0.00682554	0.022324
1530	toll-like receptor TLR1:TLR2 signaling pathway	1	0.00682554	0.022324
1532	antibacterial peptide secretion	1	0.00682554	0.022324
1533	antimicrobial peptide secretion	1	0.00682554	0.022324
1534	response to 2-O-acetyl-1-O-hexadecyl-sn-glycero-3-phosphocholine	1	0.00682554	0.022324
1535	phospholipase C-inhibiting G protein-coupled receptor signaling pathway	1	0.00682554	0.022324
1536	regulation of inositol-polyphosphate 5-phosphatase activity	1	0.00682554	0.022324
1537	regulation of macrophage antigen processing and presentation	1	0.00682554	0.022324
1518	hypochlorous acid metabolic process	1	0.00682554	0.022324
1520	benzene metabolic process	1	0.00682554	0.022324
1531	halogen metabolic process	1	0.00682554	0.022324
1538	negative regulation of cellular metabolic process	3241	0.006853	0.0223992
1539	positive regulation of regulated secretory pathway	110	0.00690995	0.0225707
1540	leukotriene metabolic process	57	0.00698227	0.0227331
1541	positive regulation of lamellipodium assembly	57	0.00698227	0.0227331
1542	regulation of calcium ion import	57	0.00698227	0.0227331
1543	activation of phospholipase C activity	57	0.00698227	0.0227331
1544	positive regulation of interleukin-4 production	57	0.00698227	0.0227331
1545	regulation of cell morphogenesis involved in differentiation	175	0.00712141	0.0231561
1546	cellular response to corticosteroid stimulus	175	0.00712141	0.0231561
1547	chondrocyte differentiation	111	0.00713085	0.0231718
1548	cell adhesion	1288	0.00720506	0.0233978
1549	regulation of plasma membrane bounded cell projection assembly	326	0.00725649	0.023516
1550	regulation of reactive oxygen species metabolic process	248	0.00727655	0.023516
1552	unsaturated fatty acid metabolic process	176	0.00729011	0.023516
1551	entry into host	176	0.00729011	0.023516
1553	cell cycle G1/S phase transition	176	0.00729011	0.023516
1554	T cell costimulation	58	0.00732669	0.023516
1555	positive regulation of fatty acid biosynthetic process	58	0.00732669	0.023516
1556	response to salt	58	0.00732669	0.023516
1557	positive regulation of osteoclast differentiation	58	0.00732669	0.023516
1558	positive regulation of cell maturation	19	0.00733968	0.023516
1559	regulation of apoptotic cell clearance	19	0.00733968	0.023516
1560	regulation of peroxisome proliferator activated receptor signaling pathway	19	0.00733968	0.023516
1561	terpenoid biosynthetic process	19	0.00733968	0.023516
1562	positive regulation of collateral sprouting	19	0.00733968	0.023516
1563	hydrogen peroxide biosynthetic process	19	0.00733968	0.023516
1564	regulation of transcription from RNA polymerase II promoter in response to oxidative stress	19	0.00733968	0.023516
1565	substrate-independent telencephalic tangential interneuron migration	19	0.00733968	0.023516
1566	substrate-independent telencephalic tangential migration	19	0.00733968	0.023516
1567	actin filament severing	19	0.00733968	0.023516
1568	positive regulation of dendritic cell chemotaxis	19	0.00733968	0.023516
1569	arginine metabolic process	19	0.00733968	0.023516
1570	response to interferon-gamma	249	0.00741512	0.0237425
1571	regulation of actomyosin structure organization	177	0.00746158	0.0238761
1572	regulation of protein import into nucleus	113	0.00758652	0.0242605
1573	eye development	685	0.00760293	0.0242975
1574	positive regulation of catalytic activity	1734	0.00762364	0.0243482
1575	negative regulation of anion transport	59	0.00768102	0.0245159
1576	ear development	414	0.00777202	0.0247906
1577	lipid oxidation	114	0.00782137	0.0249164
1578	neural crest cell development	114	0.00782137	0.0249164
1579	phosphate-containing compound metabolic process	2429	0.00784821	0.024986
1580	regulation of cell projection assembly	331	0.00785669	0.0249972
1581	response to arsenic-containing substance	60	0.00804532	0.0255488
1582	eating behavior	60	0.00804532	0.0255488
1583	hyperosmotic response	60	0.00804532	0.0255488
1584	negative regulation of fatty acid transport	20	0.00811885	0.0256527
1585	negative regulation of smooth muscle cell apoptotic process	20	0.00811885	0.0256527
1586	cellular response to glucagon stimulus	20	0.00811885	0.0256527
1587	response to muscle inactivity involved in regulation of muscle adaptation	20	0.00811885	0.0256527
1588	myelin maintenance	20	0.00811885	0.0256527
1589	cardiac neural crest cell development involved in heart development	20	0.00811885	0.0256527
1590	response to denervation involved in regulation of muscle adaptation	20	0.00811885	0.0256527
1591	positive regulation of actin filament depolymerization	20	0.00811885	0.0256527
1592	metencephalon development	254	0.00813674	0.0256931
1593	cellular response to toxic substance	181	0.00817561	0.0257834
1594	negative regulation of response to biotic stimulus	181	0.00817561	0.0257834
1596	positive regulation of MAPK cascade	790	0.00823637	0.0259425
1595	hindbrain development	334	0.00823399	0.0259425
1597	visual system development	693	0.00825488	0.0259845
1598	cellular response to acid chemical	255	0.00828691	0.0260527
1599	stem cell differentiation	255	0.00828691	0.0260527
1600	cell development	2678	0.00833528	0.0261884
1601	epithelial cell morphogenesis	61	0.00841965	0.026404
1602	polyol biosynthetic process	61	0.00841965	0.026404
1603	lymphocyte costimulation	61	0.00841965	0.026404
1604	response to amine	117	0.00855448	0.0267934
1605	positive regulation of T cell mediated immunity	117	0.00855448	0.0267934
1610	negative regulation of G1/S transition of mitotic cell cycle	118	0.00880848	0.0274862
1611	response to electrical stimulus	118	0.00880848	0.0274862
1606	olfactory bulb development	62	0.00880406	0.0274862
1607	regulation of B cell differentiation	62	0.00880406	0.0274862
1608	microglial cell activation	62	0.00880406	0.0274862
1609	positive regulation of lymphocyte migration	62	0.00880406	0.0274862
1612	sensory system development	700	0.00886033	0.0276308
1613	regulation of neuron differentiation	339	0.00889229	0.0277133
1614	positive regulation of CD8-positive, alpha-beta T cell activation	21	0.00893348	0.0277214
1615	response to methylmercury	21	0.00893348	0.0277214
1616	regulation of lymphocyte anergy	21	0.00893348	0.0277214
1617	regulation of fever generation	21	0.00893348	0.0277214
1618	peristalsis	21	0.00893348	0.0277214
1619	regulation of toll-like receptor 2 signaling pathway	21	0.00893348	0.0277214
1620	regulation of T cell anergy	21	0.00893348	0.0277214
1621	lymphocyte mediated immunity	514	0.00901798	0.0279663
1622	negative regulation of lipid localization	119	0.00906737	0.0281021
1623	long-chain fatty acid metabolic process	186	0.00913316	0.0282712
1624	antimicrobial humoral immune response mediated by antimicrobial peptide	186	0.00913316	0.0282712
1625	cellular response to vitamin	63	0.00919861	0.0283864
1626	mesodermal cell differentiation	63	0.00919861	0.0283864
1627	regulation of macrophage derived foam cell differentiation	63	0.00919861	0.0283864
1628	negative regulation of amine transport	63	0.00919861	0.0283864
1629	cellular response to glucose starvation	63	0.00919861	0.0283864
1631	regulation of transcription by RNA polymerase II	3432	0.00930325	0.0286631
1630	inorganic cation transmembrane transport	803	0.0093008	0.0286631
1632	response to starvation	342	0.00930537	0.0286631
1635	regulation of fibroblast proliferation	187	0.00933355	0.0286971
1633	negative regulation of leukocyte mediated immunity	120	0.00933117	0.0286971
1634	vasodilation	120	0.00933117	0.0286971
1636	phosphorus metabolic process	2463	0.00935717	0.0287521
1637	positive regulation of proteolysis involved in protein catabolic process	188	0.00953696	0.0292867
1638	stem cell development	121	0.00959992	0.029444
1639	negative regulation of cytokine-mediated signaling pathway	121	0.00959992	0.029444
1644	insulin metabolic process	22	0.00978307	0.0297157
1640	positive regulation of T cell chemotaxis	22	0.00978307	0.0297157
1641	cardiac neural crest cell differentiation involved in heart development	22	0.00978307	0.0297157
1642	negative regulation of oligodendrocyte differentiation	22	0.00978307	0.0297157
1643	neural crest formation	22	0.00978307	0.0297157
1645	positive regulation of heat generation	22	0.00978307	0.0297157
1646	regulation of dendritic cell chemotaxis	22	0.00978307	0.0297157
1647	negative regulation of endoplasmic reticulum unfolded protein response	22	0.00978307	0.0297157
1648	ethanol catabolic process	22	0.00978307	0.0297157
1649	negative regulation of norepinephrine secretion	22	0.00978307	0.0297157
1650	negative regulation of tyrosine phosphorylation of STAT protein	22	0.00978307	0.0297157
1651	peptidyl-proline hydroxylation	22	0.00978307	0.0297157
1652	cell junction disassembly	22	0.00978307	0.0297157
1653	regulation of gamma-aminobutyric acid secretion	22	0.00978307	0.0297157
1654	vitamin catabolic process	22	0.00978307	0.0297157
1655	regulation of opsonization	22	0.00978307	0.0297157
1657	regulation of cysteine-type endopeptidase activity involved in apoptotic process	346	0.00987783	0.0299312
1658	epithelial cell development	346	0.00987783	0.0299312
1659	second-messenger-mediated signaling	346	0.00987783	0.0299312
1656	cardiac muscle cell development	122	0.00987366	0.0299312
1660	regulation of transforming growth factor beta production	65	0.0100183	0.030284
1661	lymphocyte chemotaxis	65	0.0100183	0.030284
1662	astrocyte development	65	0.0100183	0.030284
1663	lamellipodium assembly	65	0.0100183	0.030284
1664	positive regulation of protein transport	524	0.010143	0.0306422
1665	regulation of endothelial cell migration	267	0.0102477	0.0309401
1666	regulation of transmembrane receptor protein serine/threonine kinase signaling pathway	349	0.0103238	0.031151
1667	neuron projection morphogenesis	716	0.0103736	0.0312824
1668	biological process involved in interaction with symbiont	192	0.0103811	0.0312865
1669	response to zinc ion	124	0.0104362	0.0314337
1670	histamine transport	23	0.0106671	0.0320141
1671	positive regulation of action potential	23	0.0106671	0.0320141
1672	sphingosine-1-phosphate receptor signaling pathway	23	0.0106671	0.0320141
1673	negative regulation of astrocyte differentiation	23	0.0106671	0.0320141
1674	regulation of endocytic recycling	23	0.0106671	0.0320141
1675	negative regulation of cell fate commitment	23	0.0106671	0.0320141
1676	lipid transport	438	0.0106866	0.0320535
1677	negative regulation of response to cytokine stimulus	125	0.0107251	0.0321306
1678	neural precursor cell proliferation	125	0.0107251	0.0321306
1679	regulation of actin cytoskeleton organization	529	0.0107437	0.0321671
1680	positive regulation of intracellular protein transport	270	0.0107854	0.0322727
1681	negative regulation of blood vessel endothelial cell migration	67	0.0108793	0.0323993
1682	olfactory lobe development	67	0.0108793	0.0323993
1683	energy homeostasis	67	0.0108793	0.0323993
1684	leukocyte activation involved in inflammatory response	67	0.0108793	0.0323993
1685	cell fate determination	67	0.0108793	0.0323993
1686	response to dietary excess	67	0.0108793	0.0323993
1687	pituitary gland development	67	0.0108793	0.0323993
1688	response to pain	67	0.0108793	0.0323993
1689	plasma membrane bounded cell projection morphogenesis	722	0.0109897	0.0327087
1690	vitamin metabolic process	126	0.0110191	0.0327576
1691	mesoderm formation	126	0.0110191	0.0327576
1692	positive regulation of peptide hormone secretion	195	0.0110469	0.0328208
1693	response to virus	533	0.0112432	0.0333844
1694	regulation of synaptic plasticity	355	0.0112594	0.0334127
1695	positive regulation of pathway-restricted SMAD protein phosphorylation	68	0.0113253	0.0335487
1696	negative regulation of exocytosis	68	0.0113253	0.0335487
1697	binding of sperm to zona pellucida	68	0.0113253	0.0335487
1698	regulation of carbohydrate metabolic process	357	0.0115846	0.0341173
1699	regulation of gonad development	24	0.0115851	0.0341173
1700	positive regulation of circadian sleep/wake cycle, sleep	24	0.0115851	0.0341173
1701	response to muscle inactivity	24	0.0115851	0.0341173
1702	urinary bladder smooth muscle contraction	24	0.0115851	0.0341173
1703	negative regulation of synaptic transmission, glutamatergic	24	0.0115851	0.0341173
1704	negative regulation of granulocyte differentiation	24	0.0115851	0.0341173
1705	regulation of phospholipase A2 activity	24	0.0115851	0.0341173
1706	ruffle assembly	24	0.0115851	0.0341173
1707	negative regulation of interleukin-12 production	24	0.0115851	0.0341173
1708	negative regulation of innate immune response	128	0.0116227	0.0342079
1709	cell-cell signaling	1579	0.0117238	0.0344854
1710	neuron migration	198	0.0117413	0.0345167
1711	regulation of extracellular matrix organization	69	0.0117817	0.034595
1712	regulation of regulatory T cell differentiation	69	0.0117817	0.034595
1713	cell projection morphogenesis	730	0.0118544	0.0347883
1714	positive regulation of neuron apoptotic process	129	0.0119322	0.0349349
1715	embryo implantation	129	0.0119322	0.0349349
1716	response to fibroblast growth factor	129	0.0119322	0.0349349
1717	regulation of membrane permeability	129	0.0119322	0.0349349
1718	positive regulation of cation transmembrane transport	277	0.0121172	0.0354559
1724	response to monosaccharide	361	0.0122552	0.0357348
1719	regulation of proteasomal ubiquitin-dependent protein catabolic process	200	0.0122204	0.0357348
1720	regulation of renal system process	70	0.0122486	0.0357348
1721	regulation of T cell migration	70	0.0122486	0.0357348
1722	cell junction maintenance	70	0.0122486	0.0357348
1723	mast cell activation	70	0.0122486	0.0357348
1725	liver development	362	0.0124271	0.0362152
1726	establishment of localization in cell	2283	0.0124949	0.0363233
1727	sphingolipid mediated signaling pathway	25	0.0125365	0.0363233
1728	regulation of systemic arterial blood pressure by circulatory renin-angiotensin	25	0.0125365	0.0363233
1729	otic vesicle development	25	0.0125365	0.0363233
1730	response to L-ascorbic acid	25	0.0125365	0.0363233
1731	regulation of corticosteroid hormone secretion	25	0.0125365	0.0363233
1732	germ cell migration	25	0.0125365	0.0363233
1733	regulation of blood volume by renin-angiotensin	25	0.0125365	0.0363233
1734	positive regulation of renal sodium excretion	25	0.0125365	0.0363233
1735	positive regulation of prostaglandin secretion	25	0.0125365	0.0363233
1736	negative regulation of cell cycle G1/S phase transition	131	0.0125671	0.0363911
1737	associative learning	202	0.0127126	0.0367488
1738	positive regulation of Wnt signaling pathway	202	0.0127126	0.0367488
1739	positive regulation of peptide secretion	202	0.0127126	0.0367488
1740	regulation of interleukin-4 production	71	0.012726	0.0367664
1741	positive regulation of establishment of protein localization	545	0.0128468	0.0370941
1742	cardiac cell development	132	0.0128925	0.0372048
1743	hepaticobiliary system development	365	0.0129534	0.037359
1744	biosynthetic process	3262	0.0129901	0.0374433
1750	regulation of kinase activity	1158	0.0132855	0.0375569
1752	positive regulation of catabolic process	743	0.0133696	0.0375569
1754	carbohydrate metabolic process	645	0.0134422	0.0375569
1753	negative regulation of cell cycle	549	0.0134175	0.0375569
1751	carboxylic acid catabolic process	283	0.0133477	0.0375569
1760	receptor internalization	134	0.0135593	0.0375569
1748	neural crest cell differentiation	133	0.0132232	0.0375569
1749	mesoderm morphogenesis	133	0.0132232	0.0375569
1745	adipose tissue development	72	0.0132139	0.0375569
1746	regulation of lamellipodium assembly	72	0.0132139	0.0375569
1747	regulation of activated T cell proliferation	72	0.0132139	0.0375569
1755	circadian sleep/wake cycle process	26	0.0135209	0.0375569
1756	modulation by virus of host cellular process	26	0.0135209	0.0375569
1757	regulation of heat generation	26	0.0135209	0.0375569
1758	regulation of T cell chemotaxis	26	0.0135209	0.0375569
1759	erythrocyte maturation	26	0.0135209	0.0375569
1768	argininosuccinate metabolic process	2	0.0136048	0.0375569
1761	regulation of voltage-gated chloride channel activity	2	0.0136048	0.0375569
1762	tolerance induction to nonself antigen	2	0.0136048	0.0375569
1763	negative regulation of intrinsic apoptotic signaling pathway in response to osmotic stress by p53 class mediator	2	0.0136048	0.0375569
1764	negative regulation of mast cell cytokine production	2	0.0136048	0.0375569
1765	positive regulation of glycoprotein biosynthetic process involved in immunological synapse formation	2	0.0136048	0.0375569
1766	L-cysteine catabolic process to taurine	2	0.0136048	0.0375569
1767	positive regulation of progesterone biosynthetic process	2	0.0136048	0.0375569
1788	carbon tetrachloride metabolic process	2	0.0136048	0.0375569
1769	enteric smooth muscle cell differentiation	2	0.0136048	0.0375569
1770	protein secretion by platelet	2	0.0136048	0.0375569
1771	isotype switching to IgA isotypes	2	0.0136048	0.0375569
1772	angioblast cell migration	2	0.0136048	0.0375569
1773	positive regulation of phagosome maturation	2	0.0136048	0.0375569
1774	chaperone-mediated autophagy translocation complex disassembly	2	0.0136048	0.0375569
1775	regulation of renal phosphate excretion	2	0.0136048	0.0375569
1776	regulation of intrinsic apoptotic signaling pathway in response to osmotic stress by p53 class mediator	2	0.0136048	0.0375569
1777	slow axonal transport	2	0.0136048	0.0375569
1778	growth plate cartilage morphogenesis	2	0.0136048	0.0375569
1779	tryptophanyl-tRNA aminoacylation	2	0.0136048	0.0375569
1780	plasma lipoprotein particle oxidation	2	0.0136048	0.0375569
1781	negative regulation of CD8-positive, alpha-beta T cell differentiation	2	0.0136048	0.0375569
1782	multiple spine synapse organization, single dendrite	2	0.0136048	0.0375569
1783	multiple spine synapse organization	2	0.0136048	0.0375569
1784	positive regulation of neutrophil mediated killing of bacterium	2	0.0136048	0.0375569
1785	regulation of protein folding in endoplasmic reticulum	2	0.0136048	0.0375569
1786	antimicrobial peptide production	2	0.0136048	0.0375569
1787	positive regulation of eosinophil chemotaxis	2	0.0136048	0.0375569
1798	4-nitrophenol metabolic process	2	0.0136048	0.0375569
1789	positive regulation of neutrophil mediated killing of gram-negative bacterium	2	0.0136048	0.0375569
1790	antibacterial peptide production	2	0.0136048	0.0375569
1791	positive regulation of ATF6-mediated unfolded protein response	2	0.0136048	0.0375569
1792	cellular stress response to acid chemical	2	0.0136048	0.0375569
1793	chemotaxis to arachidonic acid	2	0.0136048	0.0375569
1794	zygote asymmetric cell division	2	0.0136048	0.0375569
1795	antimicrobial peptide biosynthetic process	2	0.0136048	0.0375569
1796	regulation of eosinophil chemotaxis	2	0.0136048	0.0375569
1797	regulation of endoplasmic reticulum stress-induced neuron intrinsic apoptotic signaling pathway	2	0.0136048	0.0375569
1799	smooth muscle hyperplasia	2	0.0136048	0.0375569
1800	positive regulation of transcytosis	2	0.0136048	0.0375569
1801	stress response to acid chemical	2	0.0136048	0.0375569
1802	10-formyltetrahydrofolate biosynthetic process	2	0.0136048	0.0375569
1803	regulation of transcytosis	2	0.0136048	0.0375569
1804	positive regulation of transcription from RNA polymerase II promoter in response to arsenic-containing substance	2	0.0136048	0.0375569
1805	regulation of glutamine transport	2	0.0136048	0.0375569
1806	chemokine (C-C motif) ligand 19 signaling pathway	2	0.0136048	0.0375569
1807	heme oxidation	2	0.0136048	0.0375569
1808	taurine biosynthetic process	2	0.0136048	0.0375569
1809	cellular response to L-ascorbic acid	2	0.0136048	0.0375569
1810	positive regulation of voltage-gated chloride channel activity	2	0.0136048	0.0375569
1811	antibacterial peptide biosynthetic process	2	0.0136048	0.0375569
1812	alkanesulfonate biosynthetic process	2	0.0136048	0.0375569
1813	DN3 thymocyte differentiation	2	0.0136048	0.0375569
1814	tolerance induction to lipopolysaccharide	2	0.0136048	0.0375569
1815	positive regulation of protein refolding	2	0.0136048	0.0375569
1816	muscle hyperplasia	2	0.0136048	0.0375569
1817	arginine catabolic process to ornithine	2	0.0136048	0.0375569
1818	negative regulation of endoplasmic reticulum stress-induced neuron intrinsic apoptotic signaling pathway	2	0.0136048	0.0375569
1819	negative regulation of renin secretion into blood stream	2	0.0136048	0.0375569
1820	negative regulation of chronic inflammatory response to non-antigenic stimulus	2	0.0136048	0.0375569
1821	negative regulation of microglial cell mediated cytotoxicity	2	0.0136048	0.0375569
1822	muscle adaptation	73	0.0137124	0.0378333
1823	regulation of macromolecule biosynthetic process	5194	0.0137277	0.0378547
1824	regulation of DNA binding	206	0.0137369	0.0378593
1825	regulation of cellular response to oxidative stress	135	0.0139008	0.0382691
1826	monocarboxylic acid transport	135	0.0139008	0.0382691
1827	regulation of microtubule cytoskeleton organization	207	0.0140014	0.0385249
1828	positive regulation of epithelial cell proliferation	371	0.0140539	0.0386481
1829	cellular component organization	7349	0.0141938	0.0390025
1830	organic acid catabolic process	287	0.0142151	0.0390025
1831	glucose transmembrane transport	74	0.0142215	0.0390025
1832	cellular response to alkaloid	74	0.0142215	0.0390025
1833	temperature homeostasis	74	0.0142215	0.0390025
1834	calcium ion transmembrane import into cytosol	136	0.0142477	0.0390531
1835	morphogenesis of an epithelium	752	0.0145019	0.0395888
1836	developmental growth	752	0.0145019	0.0395888
1837	cell-cell junction maintenance	27	0.0145377	0.0395888
1838	negative regulation of release of sequestered calcium ion into cytosol	27	0.0145377	0.0395888
1839	positive regulation of membrane invagination	27	0.0145377	0.0395888
1840	positive regulation of phagocytosis, engulfment	27	0.0145377	0.0395888
1841	primary alcohol catabolic process	27	0.0145377	0.0395888
1842	negative regulation of heart rate	27	0.0145377	0.0395888
1843	chronic inflammatory response	27	0.0145377	0.0395888
1844	eosinophil migration	27	0.0145377	0.0395888
1845	regulation of ketone biosynthetic process	27	0.0145377	0.0395888
1846	protein insertion into mitochondrial membrane	27	0.0145377	0.0395888
1847	cardiac muscle contraction	137	0.0146001	0.0397157
1848	endothelium development	137	0.0146001	0.0397157
1849	response to alkaloid	289	0.0146632	0.0398658
1850	negative regulation of cation channel activity	75	0.0147412	0.0400563
1851	regulation of GTPase activity	558	0.0147701	0.0401131
1852	calcium-mediated signaling	210	0.0148154	0.0402144
1853	positive regulation of intracellular signal transduction	1506	0.0149334	0.0405127
1854	regulation of cellular component biogenesis	1395	0.015013	0.040706
1855	inner ear development	376	0.0150208	0.040706
1856	movement in host	211	0.0150937	0.0408814
1857	viral life cycle	291	0.015121	0.0409335
1858	lamellipodium organization	76	0.0152716	0.0412521
1859	positive regulation of DNA replication	76	0.0152716	0.0412521
1860	regulation of histone deacetylation	76	0.0152716	0.0412521
1861	regulation of T-helper cell differentiation	76	0.0152716	0.0412521
1862	positive regulation of neuron death	212	0.0153754	0.0415103
1863	cell migration involved in heart development	28	0.0155865	0.0418107
1864	positive regulation of cell migration involved in sprouting angiogenesis	28	0.0155865	0.0418107
1865	positive regulation of hypersensitivity	28	0.0155865	0.0418107
1866	acrosome assembly	28	0.0155865	0.0418107
1867	venous blood vessel development	28	0.0155865	0.0418107
1868	negative regulation of fibroblast growth factor receptor signaling pathway	28	0.0155865	0.0418107
1869	urinary tract smooth muscle contraction	28	0.0155865	0.0418107
1870	negative regulation of cAMP-mediated signaling	28	0.0155865	0.0418107
1871	regulation of T cell tolerance induction	28	0.0155865	0.0418107
1872	macrophage chemotaxis	28	0.0155865	0.0418107
1873	positive regulation of glutamate secretion	28	0.0155865	0.0418107
1874	positive regulation of lymphocyte chemotaxis	28	0.0155865	0.0418107
1875	cation transport	1181	0.0156197	0.0418774
1876	regulation of circadian rhythm	213	0.0156606	0.0419648
1877	cellular oxidant detoxification	140	0.0156901	0.0420213
1878	glial cell activation	77	0.0158126	0.0422145
1879	positive regulation of T cell mediated cytotoxicity	77	0.0158126	0.0422145
1880	T cell selection	77	0.0158126	0.0422145
1881	regulation of nitric-oxide synthase activity	77	0.0158126	0.0422145
1882	circadian behavior	77	0.0158126	0.0422145
1883	positive regulation of protein dephosphorylation	77	0.0158126	0.0422145
1884	cerebral cortex development	214	0.0159494	0.0425571
1885	central nervous system neuron development	141	0.0160644	0.0428414
1886	hexose transmembrane transport	78	0.0163643	0.0435717
1887	positive regulation of cytokinesis	78	0.0163643	0.0435717
1888	positive regulation of lamellipodium organization	78	0.0163643	0.0435717
1895	glycerol metabolic process	29	0.0166668	0.0440736
1889	positive regulation of protein depolymerization	29	0.0166668	0.0440736
1890	somatic diversification of immunoglobulins involved in immune response	29	0.0166668	0.0440736
1891	positive regulation of branching involved in ureteric bud morphogenesis	29	0.0166668	0.0440736
1892	prostanoid biosynthetic process	29	0.0166668	0.0440736
1893	prostaglandin biosynthetic process	29	0.0166668	0.0440736
1894	isotype switching	29	0.0166668	0.0440736
1896	somatic recombination of immunoglobulin genes involved in immune response	29	0.0166668	0.0440736
1897	response to water deprivation	29	0.0166668	0.0440736
1898	hematopoietic stem cell proliferation	29	0.0166668	0.0440736
1899	cardiac left ventricle morphogenesis	29	0.0166668	0.0440736
1900	interleukin-6-mediated signaling pathway	29	0.0166668	0.0440736
1901	regulation of glial cell migration	29	0.0166668	0.0440736
1902	regulation of protein kinase activity	976	0.0167405	0.0442452
1903	neural nucleus development	143	0.01683	0.0444584
1904	positive regulation of growth	476	0.0168576	0.044508
1905	immunoglobulin mediated immune response	385	0.0168795	0.0445424
1906	neuron maturation	79	0.0169267	0.04455
1907	positive regulation of insulin secretion involved in cellular response to glucose stimulus	79	0.0169267	0.04455
1908	negative regulation of lipid transport	79	0.0169267	0.04455
1909	long-chain fatty acid transport	79	0.0169267	0.04455
1910	protein targeting to mitochondrion	79	0.0169267	0.04455
1911	cell part morphogenesis	770	0.0169825	0.0446736
1912	regulation of protein transport	874	0.0171306	0.0450395
1913	monocarboxylic acid catabolic process	144	0.0172212	0.0452539
1914	growth	773	0.0174251	0.0457659
1915	sperm-egg recognition	80	0.0174999	0.0459143
1916	rhythmic behavior	80	0.0174999	0.0459143
1917	regulation of peptide hormone secretion	388	0.0175337	0.0459791
1918	leukocyte activation involved in immune response	301	0.01756	0.0460241
1919	protein polymerization	145	0.017618	0.0461519
1920	cellular response to ether	30	0.0177781	0.04633
1921	C4-dicarboxylate transport	30	0.0177781	0.04633
1922	positive regulation of sequestering of calcium ion	30	0.0177781	0.04633
1923	positive regulation of urine volume	30	0.0177781	0.04633
1924	regulation of behavioral fear response	30	0.0177781	0.04633
1925	negative regulation of adenylate cyclase activity	30	0.0177781	0.04633
1926	endocardial cushion formation	30	0.0177781	0.04633
1927	basement membrane assembly	30	0.0177781	0.04633
1928	ossification involved in bone maturation	30	0.0177781	0.04633
1929	neutrophil homeostasis	30	0.0177781	0.04633
1930	positive regulation of peptidyl-tyrosine phosphorylation	302	0.0178179	0.0464096
1931	regulation of response to oxidative stress	146	0.0180205	0.0468887
1932	regulation of osteoclast differentiation	146	0.0180205	0.0468887
1933	negative regulation of oxidative stress-induced cell death	81	0.0180837	0.0469803
1934	bone remodeling	81	0.0180837	0.0469803
1935	bone mineralization	81	0.0180837	0.0469803
1936	cellular response to radiation	304	0.0183415	0.0476253
1937	response to estrogen	222	0.0183879	0.0477211
1940	viral process	484	0.0184297	0.0477557
1938	positive regulation of cell morphogenesis involved in differentiation	147	0.0184286	0.0477557
1939	cellular response to UV	147	0.0184286	0.0477557
1941	cell activation involved in immune response	305	0.0186072	0.0481908
1942	monosaccharide transmembrane transport	82	0.0186784	0.0483005
1943	regulation of fibroblast migration	82	0.0186784	0.0483005
1944	positive regulation of biomineral tissue development	82	0.0186784	0.0483005
1945	lipid modification	223	0.018709	0.0483548
1946	regulation of epithelial cell apoptotic process	148	0.0188425	0.0486251
1947	regulation of phagocytosis, engulfment	31	0.01892	0.0486251
1948	alpha-beta T cell lineage commitment	31	0.01892	0.0486251
1949	negative regulation of amino acid transport	31	0.01892	0.0486251
1950	physiological muscle hypertrophy	31	0.01892	0.0486251
1951	cell growth involved in cardiac muscle cell development	31	0.01892	0.0486251
1952	positive regulation of transcription by RNA polymerase III	31	0.01892	0.0486251
1953	regulation of branching involved in ureteric bud morphogenesis	31	0.01892	0.0486251
1954	positive regulation of transforming growth factor beta production	31	0.01892	0.0486251
1955	physiological cardiac muscle hypertrophy	31	0.01892	0.0486251
1956	positive regulation of acute inflammatory response to antigenic stimulus	31	0.01892	0.0486251
1957	regulation of actin filament organization	395	0.0191295	0.0491385
1958	regulation of pathway-restricted SMAD protein phosphorylation	83	0.0192838	0.0494842
1959	positive regulation of biomineralization	83	0.0192838	0.0494842
1960	regulation of peptide secretion	396	0.0193655	0.0496433
1961	regulation of cellular ketone metabolic process	225	0.0193623	0.0496433
