# Supplementary material for: Thyroid hormone receptor- and stage-dependent transcriptome changes affect the initial period of Xenopus tropicalis tail regeneration
Source: BMC Genomics. 2024 Dec 31;25:1260. doi: 10.1186/s12864-024-11175-4 (PMC11686881; doi:10.1186/s12864-024-11175-4)
Supplement: Supplementary file 2 — Supplementary Material 2. [file 12864_2024_11175_MOESM2_ESM.zip › SuppTables/SuppTable5.xlsx]

## Sheet: DEG at WT56
Supplemental Table 5A. The 1780 DEGs of wild-type (wt) tadpoles at stage 61 during blastema formation (24hpa vs 6 hpa)
gene	baseMean	log2FoldChange	lfcSE	p-value	FDR
acod1la	25.7147	6.67078	2.58968	2.23e-05	0.00028846
not	10.2544	5.75025	2.66973	0.00021126	0.00196042
LOC116406596	7.68635	5.14218	2.53315	0.00034439	0.00297129
frem3	850.352	5.10691	0.367128	3.78e-45	9.31e-42
cyp26a1	92.3613	5.02694	0.571872	1.84e-19	3.28e-17
galnt6.2	11.7279	4.84784	1.43949	0.00035612	0.0030339
LOC100487637	12.6355	4.44947	2.5184	0.00094676	0.00682798
crp.2	69.5112	4.10268	0.815832	1.24e-07	2.96e-06
slc6a14.1	106.881	4.07113	1.39226	0.00133893	0.00912237
neil3	14.8074	3.91693	0.996246	8.39e-06	0.00012379
LOC108645216	780.459	3.82391	0.306086	5.88e-37	7.81e-34
itln1al	46.9276	3.78966	0.772736	1.66e-07	3.84e-06
LOC101731079	44.0119	3.75987	0.736218	3.72e-08	9.93e-07
mmp11	2452.85	3.74187	0.261588	2.31e-47	6.63e-44
hrh1	8.35831	3.72355	1.44338	0.00084864	0.00629018
LOC100490971	142.489	3.66896	0.599699	5.09e-11	2.25e-09
LOC733945	60.0335	3.64726	0.503562	3.72e-14	2.82e-12
tyms	194.299	3.60316	0.382942	3.26e-22	8.28e-20
LOC100491408	368.097	3.49581	0.332675	4.86e-27	2.4e-24
abca4	90.1649	3.44445	0.465107	1.01e-14	8.19e-13
mmp13l	3357.27	3.413	0.817805	1.28e-06	2.37e-05
fgf20	12.8945	3.3031	1.12245	0.00021555	0.00199595
chaf1b	94.6286	3.2936	0.45947	5.23e-14	3.89e-12
LOC101734284	74.5428	3.2833	0.585751	1.21e-09	4.13e-08
uhrf1	267.686	3.25827	0.27194	3.14e-34	2.58e-31
kmo	18.7609	3.19543	1.09729	0.00034596	0.00298107
tspear	24.2115	3.18849	0.896542	4.73e-05	0.00054835
LOC734092	309.968	3.17779	0.388083	1.59e-17	2.14e-15
LOC100497952	41.2271	3.16216	0.878794	1.68e-05	0.00022526
gabrr1	15.5819	3.14533	1.02552	0.00018014	0.00171786
pola1	265.592	3.12771	0.322946	2.29e-23	6.82e-21
atad2	258.749	3.12609	0.392969	1.08e-16	1.29e-14
cdc45	95.574	3.08434	0.372643	9.45e-18	1.32e-15
LOC101733344	14.7008	3.08209	1.0421	0.00034728	0.00298831
donson	117.306	3.0784	0.364923	2.39e-18	3.68e-16
il4i1	23.4103	3.05968	1.21477	0.00143354	0.00965264
hpx	624.155	3.04689	0.426214	5.65e-14	4.13e-12
LOC100498107	237.702	3.04282	0.986042	7.52e-05	0.00081245
e2f7	73.3391	3.02354	0.45011	1.3e-12	7.35e-11
hhipl1l	186.456	3.01174	0.406035	8.02e-15	6.65e-13
rrm2	430.705	3.00482	0.308053	1.21e-23	3.78e-21
krt17	10910.3	3.00473	0.275104	3.88e-29	2.23e-26
cdc6	108.2	2.99238	0.429365	2.09e-13	1.39e-11
mcm5	480.872	2.98904	0.373267	6.47e-17	7.97e-15
mcm6.1	407.581	2.98846	0.369253	4.43e-17	5.66e-15
rad18	20.3575	2.98487	0.79784	1.32e-05	0.0001843
avd	319.073	2.96054	0.403135	1.33e-14	1.07e-12
mnd1	86.2966	2.94791	0.432678	6.76e-13	4.11e-11
LOC100490489	90.0172	2.9453	1.22957	0.00050142	0.00403827
dck.1	86.9102	2.93933	0.438267	1.34e-12	7.56e-11
LOC100494455	18.3945	2.90497	0.89171	8.47e-05	0.0008981
il17c	19.601	2.89831	1.19887	0.00116425	0.0080758
cdk2	316.218	2.89421	0.283797	1.39e-25	5.58e-23
trip13	65.8208	2.87541	0.424239	9.33e-13	5.46e-11
mms22l	54.901	2.87324	0.551555	1.24e-08	3.52e-07
LOC100127750	195.039	2.87021	0.414849	2.86e-13	1.87e-11
clspn	161.291	2.86925	0.345604	6.69e-18	9.71e-16
znf367	60.0738	2.85402	0.46055	4.07e-11	1.83e-09
edar	111.315	2.84543	0.521068	3.02e-09	9.55e-08
tk1	103.025	2.83775	0.418011	7.47e-13	4.49e-11
hes5.8	452.957	2.83665	0.416007	5.39e-13	3.33e-11
LOC100495179	29.644	2.83644	1.13146	0.00184917	0.0119416
LOC100496644	5.50045	2.82369	2.04157	0.0109858	0.0487437
mcm10	98.3026	2.79974	0.400653	1.9e-13	1.28e-11
LOC100145144	138.099	2.78304	0.327699	1.42e-18	2.29e-16
mcm4	518.292	2.77109	0.35548	4.03e-16	4.29e-14
LOC779553	88.9819	2.76718	0.361093	1.35e-15	1.32e-13
ido1	62.5806	2.76543	0.626041	6.19e-07	1.23e-05
adamts18	75.7957	2.75609	0.622063	5.28e-07	1.07e-05
tnfrsf4	59.356	2.7333	0.471427	5.78e-10	2.11e-08
LOC100489901	263.25	2.71202	0.98841	0.00024244	0.00221404
ca7	111.532	2.65963	0.445803	1.91e-10	7.66e-09
dtl	53.9982	2.65944	0.562708	1.38e-07	3.21e-06
cdca7	446.128	2.65591	1.06454	0.00043614	0.00359305
LOC101731824	167.428	2.65198	0.590837	3.92e-07	8.21e-06
LOC116406775	23.7412	2.64908	0.773845	5.22e-05	0.00059709
ung	107.238	2.61713	0.517968	2.59e-08	7.02e-07
chit1	281.84	2.61159	0.509113	1.69e-08	4.71e-07
mad2l1	109.953	2.61141	0.383449	6.67e-13	4.06e-11
LOC101734172	33.9991	2.60788	0.656572	4.37e-06	6.99e-05
chtf18	136.066	2.59535	0.374229	2.73e-13	1.79e-11
adora3.2	34.1113	2.57872	0.666269	8.46e-06	0.00012447
fen1	308.01	2.57591	0.252616	1.43e-25	5.6e-23
msh2	259.125	2.57549	0.296482	2.54e-19	4.42e-17
LOC100489107	22.2327	2.56566	1.54955	0.00322549	0.0186596
LOC100491214	145.073	2.5283	1.42448	0.00193472	0.0123614
rad51ap1	111.113	2.52213	0.401863	2.14e-11	9.98e-10
LOC116407753	53.547	2.51986	0.582717	1.14e-06	2.13e-05
LOC100496133	85.4896	2.51978	0.451098	1.57e-09	5.26e-08
c4a	114.846	2.5195	0.35302	7.34e-14	5.26e-12
orc1	90.067	2.50686	0.366476	6.25e-13	3.85e-11
mcm2	580.773	2.48253	0.324475	1.32e-15	1.3e-13
cdc25a	51.6082	2.46449	0.49494	4.29e-08	1.13e-06
zwilch	117.171	2.44487	0.417742	3.2e-10	1.22e-08
e2f1	118.744	2.44327	0.4597	6.75e-09	2.03e-07
LOC116409665	17.4865	2.44301	1.11188	0.00110665	0.0077385
LOC116408897	65.5633	2.42113	0.558272	1.03e-06	1.96e-05
prim1	299.787	2.41311	0.270031	2.88e-20	5.71e-18
lig1	253.947	2.41037	0.295119	2.22e-17	2.93e-15
acod1lb	25.2576	2.40425	1.19654	0.00172322	0.0112604
rad51	122.979	2.39889	0.370333	6.47e-12	3.23e-10
cip2a	162.739	2.39764	0.311916	1.03e-15	1.03e-13
eme2	81.1409	2.38422	0.403088	2.77e-10	1.08e-08
ccne2	97.6353	2.38187	0.365625	5.24e-12	2.7e-10
kcnmb1	149.152	2.3711	0.383286	4.57e-11	2.03e-09
fyb2	200.436	2.36993	0.463802	2.01e-08	5.56e-07
brca1	151.822	2.36513	0.310452	1.87e-15	1.75e-13
LOC101733308	161.255	2.35526	0.445952	8.39e-09	2.48e-07
rad54l	98.3805	2.34955	0.42869	2.87e-09	9.13e-08
frem2	1435.14	2.34524	0.407504	5.1e-10	1.88e-08
dlx4	59.4216	2.34503	0.475413	5.67e-08	1.47e-06
pole	235.284	2.34204	0.310854	3.43e-15	3.05e-13
dctd	95.0713	2.33345	0.335326	2.6e-13	1.71e-11
stk39	172.405	2.33055	0.322386	3.58e-14	2.74e-12
mmp8	251.256	2.32998	0.548953	1.29e-06	2.38e-05
pclaf	217.642	2.30992	0.316601	2.05e-14	1.61e-12
prim2	56.1037	2.30216	0.436864	9.88e-09	2.87e-07
diaph3	101.003	2.28689	0.40845	1.51e-09	5.07e-08
pole2	173.453	2.27986	0.295917	9.69e-16	9.84e-14
mcm7	495.199	2.27399	0.251433	1.08e-20	2.3e-18
dck	197.853	2.27315	0.308683	1.26e-14	1.01e-12
fanca	110.768	2.27267	0.327102	2.87e-13	1.87e-11
dnmt1	511.333	2.26394	0.276286	1.81e-17	2.4e-15
tmem116	151.311	2.26041	0.441401	2.02e-08	5.57e-07
chtf8	87.273	2.25423	0.408277	2.35e-09	7.68e-08
pbk	117.335	2.24017	0.344647	6.03e-12	3.05e-10
lrrcc1	27.7614	2.23585	0.629062	2.46e-05	0.00031441
haus1	104.339	2.23463	0.377122	2.25e-10	8.87e-09
mcph1	26.9676	2.22731	0.626162	2.47e-05	0.00031488
LOC100487908	109.146	2.2164	0.309211	5.95e-14	4.31e-12
fanci	268.441	2.21632	0.266861	7.08e-18	1.01e-15
esco2	78.9786	2.21237	0.39971	2.27e-09	7.44e-08
LOC105947760	9.82181	2.21225	1.15642	0.00312884	0.0181981
pcna	1443.39	2.21194	0.228342	2.45e-23	7.16e-21
mmp9.1	2065.48	2.20414	0.384968	6.82e-10	2.45e-08
msh6	228.798	2.2024	0.273088	5.56e-17	6.95e-15
exo1	75.2894	2.19863	0.476012	2.58e-07	5.71e-06
gatd3alb	442.313	2.19862	0.978127	0.0009046	0.00659264
dut	181.465	2.19135	0.290398	3.58e-15	3.16e-13
mcm9	147.81	2.18864	0.32251	8.15e-13	4.83e-11
rpa2	284.565	2.18671	0.268594	2.85e-17	3.72e-15
trem2	263.942	2.17029	0.276539	3.32e-16	3.7e-14
LOC116408944	9.71531	2.15786	1.04259	0.00204696	0.0129254
lgals1	1665.08	2.14821	0.267789	8.23e-17	1.01e-14
LOC101733995	28.2875	2.14786	0.844784	0.00059336	0.00467617
LOC100497279	4761.1	2.14679	0.381894	1.31e-09	4.44e-08
LOC101730827	90.7772	2.13275	0.531587	3.82e-06	6.2e-05
p2ry12	87.5983	2.13218	0.459426	2.75e-07	6.04e-06
rpa1	602.391	2.13146	0.256872	7.32e-18	1.04e-15
hells	286.244	2.11905	0.301816	1.59e-13	1.09e-11
prkcb	322.054	2.10819	0.260665	4.71e-17	5.97e-15
gpr34	192.735	2.10802	0.308092	6.32e-13	3.88e-11
LOC101733217	53.3663	2.10294	0.657057	8.44e-05	0.00089645
nrep	2229.04	2.10228	0.249073	2.41e-18	3.68e-16
snx31	365.064	2.10141	0.402379	1.23e-08	3.51e-07
naaladl2	12.6539	2.09408	0.912395	0.00124569	0.00855471
brip1	152.275	2.08833	0.320541	5.43e-12	2.78e-10
chek2	142.72	2.08526	0.29259	8.13e-14	5.77e-12
ercc6l	160.961	2.0708	0.300782	4.52e-13	2.82e-11
skp2	113.518	2.06652	0.326323	1.93e-11	9.06e-10
LOC100494984	173.146	2.05314	0.522901	5.52e-06	8.58e-05
kntc1	186.024	2.05244	0.337537	8.33e-11	3.56e-09
rb1	284.182	2.05113	0.268575	1.71e-15	1.63e-13
slc11a1	139.319	2.04911	0.427539	1.26e-07	2.99e-06
dscc1	71.8729	2.03375	0.382736	8.18e-09	2.42e-07
psmb7.1	96.4241	2.03301	0.491883	2.37e-06	4.1e-05
krt61	5988.09	2.02432	0.258931	4.13e-16	4.37e-14
fancd2	144.498	2.02031	0.331949	8.84e-11	3.76e-09
LOC116407708	29.9472	2.01888	0.64725	0.0001213	0.00122728
cdca5	79.3936	2.01453	0.401869	3.99e-08	1.06e-06
haus4	88.3608	2.01251	0.431868	2.29e-07	5.12e-06
rrm1	413.18	2.00816	0.22116	8.63e-21	1.91e-18
nradd	1159.75	2.00794	0.250604	9.33e-17	1.13e-14
LOC116408571	6.94068	2.00539	1.46165	0.00644986	0.0322512
ncaph2	215.81	1.99433	0.38957	2.21e-08	6.07e-07
lmf2	322.465	1.98992	0.263131	3.29e-15	2.94e-13
LOC116407728	127.299	1.98968	0.508338	5.95e-06	9.12e-05
chaf1a	369.271	1.98622	0.260399	1.84e-15	1.74e-13
LOC105948546	18.0778	1.98532	0.818743	0.00083485	0.00622812
mcm8	70.8766	1.97977	0.445575	6.41e-07	1.27e-05
haus5	60.0176	1.96949	0.54576	2e-05	0.00026281
rpa3	204.686	1.96266	0.242557	4.95e-17	6.23e-15
ncapd3	212.077	1.95536	0.344823	1.09e-09	3.76e-08
LOC100486242	38.4377	1.95298	0.701246	0.0003612	0.00306798
LOC100493594	57.4034	1.94737	0.937014	0.00464163	0.0249137
ankle1	191.149	1.94158	0.353137	2.85e-09	9.07e-08
zgrf1	68.1097	1.9401	0.488957	5.07e-06	7.99e-05
cyp26b1	2124.64	1.9324	0.328792	3.01e-10	1.15e-08
pold1	234.903	1.92792	0.276136	2.34e-13	1.55e-11
hes5.2	294.134	1.92726	0.380969	3.21e-08	8.66e-07
LOC116408854	96.5199	1.92551	0.533123	2e-05	0.00026255
ncapd2	232.51	1.92031	0.293113	4.57e-12	2.39e-10
LOC100496274	22.9189	1.91912	0.669292	0.00025917	0.00235063
mmp13	159.496	1.91911	0.506793	1.03e-05	0.00014813
aunip	26.5669	1.91488	0.622796	0.00013973	0.0013845
tmprss2.8	520.792	1.91014	0.322953	2.55e-10	9.99e-09
parp14.1	109.795	1.89595	0.441918	1.29e-06	2.38e-05
LOC100488383	21.7423	1.89549	0.70338	0.00049591	0.0039995
pmf1	67.082	1.89418	0.381095	5.52e-08	1.43e-06
wdhd1	260.726	1.88899	0.294719	1.18e-11	5.75e-10
poc1a	22.4686	1.88864	0.753748	0.00072641	0.00552286
ncapg2	116.747	1.8883	0.390242	9.91e-08	2.43e-06
wdr90	33.2812	1.88519	0.61754	0.00015655	0.00152514
LOC100495690	69.119	1.86413	0.426979	9.81e-07	1.87e-05
mis18a	62.0719	1.85915	0.44004	1.81e-06	3.21e-05
LOC101733293	659.432	1.85894	0.317881	3.85e-10	1.45e-08
atad5	189.026	1.85562	0.351821	1.03e-08	2.98e-07
LOC100496189	112.196	1.85178	0.397162	2.45e-07	5.45e-06
tmprss2.5	663.401	1.85033	0.266042	3.07e-13	1.98e-11
tcf19	35.8093	1.85023	0.670349	0.00034997	0.0030007
fn1	16423.7	1.84784	0.24081	1.41e-15	1.37e-13
egfl6	824.469	1.84159	0.390166	1.84e-07	4.21e-06
mhc2a	214.464	1.8389	0.306618	1.93e-10	7.72e-09
gins3	58.4521	1.82909	0.52792	3.61e-05	0.00043448
rasal1	73.7026	1.82649	0.38936	2.24e-07	5.02e-06
gpnmb	2190	1.8252	0.204025	3.48e-20	6.82e-18
mybl2	73.7302	1.82453	0.413734	8.05e-07	1.57e-05
cpxm1	1500.53	1.82166	0.273488	2.29e-12	1.25e-10
stmn1	345.056	1.81961	0.262444	3.54e-13	2.26e-11
nasp	849.75	1.81956	0.200676	1.05e-20	2.26e-18
atp13a-like	24.858	1.81866	0.723581	0.00074497	0.00564066
ccr3	51.0758	1.81409	0.704562	0.0005709	0.00452187
ccser1	131.228	1.80883	0.302723	2.06e-10	8.21e-09
itpr3	884.693	1.80472	0.301022	1.66e-10	6.76e-09
LOC116408725	13.416	1.8027	1.21164	0.00575039	0.0295063
LOC100492852	917.131	1.79721	0.330671	4.38e-09	1.35e-07
cntln	30.9358	1.79605	0.660617	0.00041979	0.00347494
blm	102.498	1.79335	0.334128	7.45e-09	2.21e-07
LOC100498591	180.388	1.78888	0.397552	5.18e-07	1.06e-05
stk33	54.9782	1.78276	0.457551	8.17e-06	0.00012099
chek1	252.024	1.78116	0.240094	1.04e-14	8.44e-13
dennd2d	262.548	1.77722	0.287272	5.25e-11	2.31e-09
LOC101734942	215.544	1.76727	0.303705	5e-10	1.85e-08
mtbp	69.865	1.76685	0.389853	4.84e-07	9.93e-06
LOC105945897	311.003	1.76471	0.298396	2.88e-10	1.12e-08
wdr76	91.5215	1.76287	0.347145	3.19e-08	8.63e-07
art5	185.257	1.76113	0.403196	9.88e-07	1.88e-05
LOC101733001	44.9041	1.75949	0.625251	0.00031083	0.0027285
tnfrsf9	180.184	1.75402	0.585312	0.00017433	0.00167079
gpc2	11.765	1.75286	1.11997	0.00615929	0.0311687
LOC105945375	19.745	1.7518	0.906503	0.00289643	0.0171411
sclt1	52.587	1.75089	0.466393	1.38e-05	0.00019147
gcnt2	99.2428	1.74918	0.389441	6.1e-07	1.22e-05
smc2	445.811	1.74256	0.331022	1.17e-08	3.38e-07
LOC108645188	1327.1	1.73263	0.394355	8.89e-07	1.72e-05
hmcn2	413.084	1.73031	0.316412	3.71e-09	1.16e-07
fam184a	45.856	1.72578	0.48448	3.08e-05	0.00037923
foxm1	64.0663	1.72483	0.488253	3.04e-05	0.00037507
LOC105945896	173.883	1.72479	0.280883	7.75e-11	3.35e-09
trarg1	15.2388	1.72117	0.893671	0.00312805	0.0181981
gins2	113.463	1.71806	0.313865	3.89e-09	1.21e-07
adap2	291.72	1.71605	0.283116	1.19e-10	4.96e-09
LOC100498006	765.254	1.71221	0.356903	1.32e-07	3.11e-06
dhrs3	480.036	1.70739	0.280626	9.63e-11	4.06e-09
mad2l1bp	45.3503	1.70611	0.514405	6.83e-05	0.00074746
LOC100490088	1280.13	1.7055	0.985305	0.00337837	0.0193301
cenpx	82.8119	1.70433	0.343564	6.3e-08	1.62e-06
sfrp2	1175.73	1.69867	0.222235	2.23e-15	2.07e-13
hlf	169.907	1.69629	0.377938	5.88e-07	1.18e-05
brca2	90.3805	1.69228	0.35632	1.78e-07	4.08e-06
plaat3	99.2695	1.6754	0.470226	2.77e-05	0.00034769
LOC116412028	63.6974	1.67536	0.560346	0.00019434	0.00182704
anks1b	37.9609	1.67464	0.592581	0.00033616	0.00291705
LOC100493994	262.475	1.67326	0.418272	5.19e-06	8.15e-05
MGC79725	139.438	1.6728	0.401204	2.52e-06	4.32e-05
slc18a1	66.3986	1.6725	0.480794	3.83e-05	0.0004584
cep41	42.4942	1.67181	0.489622	5.23e-05	0.00059801
anln	231.347	1.66589	0.377649	8.6e-07	1.67e-05
LOC116407618	16.3515	1.66308	1.20435	0.0109133	0.0485161
pcsk9	334.251	1.66156	0.496443	6.13e-05	0.00068104
vrk1	465.136	1.66003	0.222035	7.22e-15	6.04e-13
birc5l	107.285	1.65713	0.352262	2.22e-07	5e-06
rfc3	186.092	1.65474	0.301717	3.72e-09	1.16e-07
lama5	507.087	1.65377	0.185898	5.45e-20	1.03e-17
rnf213	108.521	1.6508	0.363927	5.14e-07	1.05e-05
eps8l2	1018.72	1.64983	0.326987	3.91e-08	1.04e-06
LOC101733498	94.2932	1.64867	0.465655	3.21e-05	0.00039268
rrm2.1	18.1425	1.64741	0.725221	0.00150721	0.0100661
dnase2b	62.8483	1.64202	0.471368	4.24e-05	0.00050076
LOC108647333	6511.73	1.64177	0.300929	4.32e-09	1.33e-07
kif20b	302.148	1.64139	0.403569	3.95e-06	6.38e-05
LOC100496743	102.836	1.64048	0.379925	1.39e-06	2.54e-05
wnt7b	144.078	1.64047	0.425633	9.12e-06	0.00013294
trabd2b	39.7756	1.63888	0.737101	0.00205195	0.0129474
duox2	28.3036	1.63617	1.15148	0.00692494	0.0341809
adh1a	273.809	1.63176	0.263669	5.69e-11	2.5e-09
c1orf112	59.5735	1.63136	0.44864	2.28e-05	0.00029372
bub1b	111.289	1.62922	0.412513	6.47e-06	9.82e-05
LOC493204	44.6195	1.62105	0.479035	5.93e-05	0.00066196
sh3gl2	282.804	1.61797	0.268121	1.55e-10	6.37e-09
ddx11	35.8477	1.61535	0.53337	0.00019155	0.0018047
LOC100493748	417.511	1.61409	0.283571	1.15e-09	3.93e-08
gins4	368.844	1.61229	0.205182	3.71e-16	3.97e-14
dpepe	405.625	1.61084	0.225938	1.01e-13	7.07e-12
prkdc	398.677	1.61071	0.254999	2.44e-11	1.13e-09
hpf1	252.942	1.61039	0.245607	5.18e-12	2.68e-10
LOC100486289	297.574	1.61011	0.371047	1.2e-06	2.23e-05
smyd4	78.4207	1.60926	0.384951	2.55e-06	4.36e-05
LOC101733555	56.6021	1.60363	0.520403	0.00016022	0.001558
LOC100498162	271.687	1.60173	0.335362	1.68e-07	3.87e-06
ezh2	806.722	1.6004	0.18899	2.31e-18	3.6e-16
ddx58	267.37	1.59704	0.351593	4.01e-07	8.37e-06
snx20	63.1047	1.59702	0.473004	6.33e-05	0.00069974
rad54b	77.5885	1.59471	0.392601	4.36e-06	6.99e-05
dlx3	814.898	1.59389	0.254769	3.74e-11	1.69e-09
ska1	46.2046	1.59246	0.50104	0.00010683	0.00109456
LOC594976	7.86764	1.59075	1.29327	0.00936075	0.0430964
fbxl13	98.6579	1.58979	0.386744	3.56e-06	5.84e-05
smc6.1	198.302	1.58732	0.417316	1.2e-05	0.00016906
mki67	926.854	1.58186	0.318246	6.4e-08	1.64e-06
fam92b	19.5031	1.58029	0.806259	0.00345654	0.0196665
efna5	303.092	1.57793	0.234315	1.68e-12	9.3e-11
itgae	129.08	1.57602	0.351374	6.25e-07	1.24e-05
kif18a	95.3699	1.56921	0.336491	2.91e-07	6.37e-06
LOC108648819	25.2171	1.56832	1.09121	0.00614686	0.031124
haspin	154.967	1.56583	0.338887	3.47e-07	7.41e-06
LOC100489478	567.457	1.56273	0.367134	1.81e-06	3.22e-05
prtfdc1	174.193	1.55926	0.264926	3.97e-10	1.48e-08
rfwd3	231.573	1.55595	0.273166	1.18e-09	4.01e-08
LOC101735070	257.802	1.55502	0.419486	1.75e-05	0.00023402
top2a	420.969	1.55119	0.37795	3.46e-06	5.7e-05
mcoln3	14.6739	1.55096	0.933532	0.00563768	0.0290142
cenpo	111.872	1.55079	0.330894	2.63e-07	5.79e-06
LOC100496216	38.4775	1.55026	0.811028	0.00309314	0.0180331
hs3st6	30.8803	1.54881	0.575644	0.0005659	0.00448432
tubgcp2	182.214	1.54721	0.256428	1.62e-10	6.64e-09
ism2	330.958	1.54275	0.286426	7.04e-09	2.11e-07
sass6.1	96.4981	1.54141	0.389169	6.78e-06	0.00010228
bcam	1438.74	1.53929	0.341233	5.86e-07	1.18e-05
lrrc3c	59.7677	1.53849	0.441382	4.94e-05	0.00056826
cdk10	61.8514	1.53785	0.422953	2.46e-05	0.00031431
capg	25.1634	1.53051	0.730863	0.00271746	0.0163054
rnaseh2a	252.116	1.52803	0.291785	1.6e-08	4.51e-07
pkr2	93.0201	1.52655	0.392483	9.27e-06	0.00013489
pltp	1696.89	1.52406	0.190912	1.6e-16	1.86e-14
rif1	453.191	1.51769	0.258908	4.51e-10	1.68e-08
LOC100495799	46.8435	1.51689	0.458473	8.46e-05	0.00089798
dok2	70.8347	1.51648	0.411872	2.24e-05	0.00028949
LOC100498108	298.114	1.51635	0.263183	8.69e-10	3.08e-08
miip	27.0923	1.51603	0.632554	0.00119934	0.00829582
emx2	227.83	1.51001	0.271331	2.62e-09	8.43e-08
LOC105947003	100.173	1.50997	0.408288	2.04e-05	0.00026697
sp6	42.1922	1.5063	0.684397	0.00201895	0.0127765
LOC100490728	31.8001	1.50496	0.652964	0.00148563	0.00994897
primpol	53.9812	1.50489	0.451549	7.5e-05	0.00081088
tgm5	533.831	1.50243	0.355654	2.22e-06	3.86e-05
recql4	103.37	1.50099	0.313276	1.64e-07	3.78e-06
efemp1	777.982	1.495	0.309585	1.29e-07	3.05e-06
tmprss2.9	17.2561	1.4948	0.773023	0.00361201	0.0202967
tmprss2.2	188.404	1.49259	0.377853	7.52e-06	0.00011237
kif14	140.647	1.49216	0.356037	2.63e-06	4.47e-05
LOC108645141	729.646	1.49164	0.237098	2.92e-11	1.33e-09
cyb5r2	103.039	1.4907	0.443324	6.43e-05	0.00070824
scd	792.028	1.48736	0.282347	1.38e-08	3.9e-07
LOC100216241	78.2178	1.48474	0.470044	0.00015168	0.00148446
cenpi	67.5638	1.48309	0.44805	8.27e-05	0.00088189
adamts17	603.523	1.48062	0.398867	1.85e-05	0.00024534
LOC101731301	53.2349	1.47191	0.541124	0.00066014	0.00508624
LOC116407052	58.6403	1.47064	0.459698	0.00013368	0.00133306
nuak2	484.141	1.4691	0.261378	2.08e-09	6.84e-08
uggt2	223.037	1.46874	0.289555	4e-08	1.06e-06
tmc5	133.982	1.46637	0.383344	1.23e-05	0.00017181
dnajc9	284.864	1.4657	0.283304	2.32e-08	6.35e-07
ndc1	238.462	1.4621	0.295481	7.4e-08	1.87e-06
pitpnm3	62.0926	1.45858	0.502076	0.00034244	0.00295696
ptmap12	3658.11	1.45626	0.192428	3.95e-15	3.46e-13
card18	497.586	1.45563	0.292799	6.33e-08	1.62e-06
proser3	36.2087	1.45386	0.573837	0.00089341	0.0065306
itprid1	24.3636	1.45245	0.659207	0.00205688	0.012969
tc2n	271.698	1.44937	0.395952	2.55e-05	0.00032314
LOC116407654	45.0901	1.44869	0.554849	0.00074599	0.00564434
cep85	96.9798	1.448	0.359241	5.42e-06	8.47e-05
inhbb	56.4659	1.44741	0.623461	0.00206622	0.0130124
cd22	48.4799	1.44143	0.749891	0.00331452	0.0190755
flt3	13.0307	1.43999	1.24682	0.00976909	0.0445719
LOC105945150	20.3427	1.43725	0.664398	0.00228631	0.014162
ect2	112.521	1.43683	0.400841	3.15e-05	0.00038551
pik3ap1	171.488	1.43589	0.330902	1.42e-06	2.59e-05
kif22	125.852	1.43569	0.420233	5.85e-05	0.00065426
kif15	211.125	1.43419	0.357629	5.89e-06	9.05e-05
LOC100490847	16.5764	1.43376	0.798587	0.00467694	0.025072
LOC100497957	198.157	1.43367	0.327634	1.24e-06	2.3e-05
ccna2	227.27	1.43299	0.35782	6.06e-06	9.27e-05
LOC100494741	45.2554	1.43283	0.548587	0.00079046	0.00594171
LOC116408729	12.6606	1.43265	1.5237	0.0111096	0.0491514
cep70	45.5913	1.43026	0.454523	0.00015229	0.00148766
LOC116412195	116.382	1.42997	0.444685	0.00011873	0.00120345
bambi	674.265	1.42985	0.217335	5.12e-12	2.66e-10
megf6	947.365	1.4291	0.195156	2.69e-14	2.1e-12
ncaph	153.812	1.42768	0.365718	9.2e-06	0.00013393
cenpu	145.416	1.42386	0.287072	7.49e-08	1.89e-06
mettl27	133.791	1.42314	0.286543	7.31e-08	1.85e-06
smc6	153.754	1.42296	0.273138	2.07e-08	5.7e-07
iqgap3	131.032	1.42061	0.395113	3.06e-05	0.00037644
dram1	817.178	1.41749	0.36572	1.02e-05	0.00014708
LOC101732549	236.76	1.41507	0.324627	1.31e-06	2.41e-05
spc24	116.651	1.41497	0.416217	6.3e-05	0.00069724
ubash3b	164.076	1.41435	0.305806	4.09e-07	8.5e-06
sp8	413.002	1.41331	0.234074	1.73e-10	6.98e-09
pola2	299.701	1.41245	0.225325	4.04e-11	1.82e-09
grip1	123.347	1.40847	0.342259	3.99e-06	6.43e-05
rfc2	369.517	1.40744	0.215891	7.71e-12	3.81e-10
haus6	95.4956	1.40566	0.336971	3.13e-06	5.21e-05
gbp4	77.2056	1.40082	0.407089	5.51e-05	0.00062618
lrba	873.602	1.39484	0.228319	1.09e-10	4.55e-09
triqk	172.751	1.3946	0.296134	2.69e-07	5.92e-06
LOC100491855	44.9865	1.39274	0.443952	0.00015876	0.00154471
haao	255.319	1.39048	0.346539	5.92e-06	9.08e-05
rcn3	970.468	1.39013	0.238672	5.93e-10	2.16e-08
runx3	81.9991	1.38982	0.367532	1.65e-05	0.00022149
coro2a	526.914	1.38659	0.395812	4.4e-05	0.0005158
nsmce3	321.601	1.3857	0.252366	4.49e-09	1.38e-07
cenpe	469.702	1.38546	0.33096	2.91e-06	4.89e-05
gask1a	545.281	1.38184	0.374485	2.2e-05	0.00028554
adamts14	216.471	1.38036	0.252417	5.16e-09	1.57e-07
haus8	112.107	1.38015	0.304627	6.29e-07	1.25e-05
traip	55.3526	1.37636	0.417236	9.59e-05	0.00100201
LOC101732788	1199.46	1.37483	0.348711	7.82e-06	0.00011626
eri2	51.997	1.37223	0.443198	0.00018735	0.00177778
agap2	96.7447	1.37155	0.398351	5.66e-05	0.00063922
cenpn	80.312	1.37074	0.409237	7.84e-05	0.0008425
tmem273	143.974	1.369	0.331992	3.91e-06	6.33e-05
il13ra2	764.061	1.3641	0.234233	6.55e-10	2.37e-08
tnfsf10l	717.343	1.3609	0.218937	5.93e-11	2.6e-09
ascc3	500.346	1.35935	0.207264	5.98e-12	3.03e-10
cenpp	34.0062	1.35869	0.524632	0.00088217	0.00646485
rbbp4	637.063	1.35835	0.175816	1.41e-15	1.37e-13
lsm5	114.448	1.35796	0.312218	1.51e-06	2.73e-05
espl1	64.857	1.35777	0.41901	0.00011671	0.00118644
LOC101730633	61.9229	1.35515	0.585775	0.00165097	0.0108664
herc6	78.8412	1.35435	0.521633	0.00084609	0.00628052
ccl4	131.388	1.35433	0.457061	0.00028022	0.00250602
plekhg2	615.314	1.35285	0.238915	1.69e-09	5.63e-08
kiaa0825	64.3024	1.35271	0.419555	0.00012805	0.00128726
casp1	266.651	1.35214	0.296403	5.54e-07	1.12e-05
msln	4542.86	1.34637	0.279113	1.57e-07	3.64e-06
abhd3	48.1036	1.34386	0.465207	0.00038544	0.00322625
cenpl	64.9735	1.34339	0.452321	0.00028261	0.00251657
ciita	52.9256	1.34065	0.432939	0.00019845	0.00186054
LOC101732958	90.977	1.33984	0.397399	7.49e-05	0.00081048
LOC116408207	46.7803	1.33923	0.522579	0.00091075	0.00661806
paaf1	86.4252	1.33817	0.56693	0.00168973	0.0110709
dtymk	261.19	1.33748	0.232889	1.13e-09	3.86e-08
xrcc4	70.9423	1.33712	0.376925	4.29e-05	0.00050401
pycard	661.641	1.33607	0.205815	1.05e-11	5.14e-10
sgo1	132.03	1.33482	0.286195	3.52e-07	7.51e-06
gas8	90.2448	1.33094	0.383196	5.71e-05	0.00064313
bard1	60.6482	1.33002	0.382333	5.33e-05	0.000607
palld	2374.01	1.32981	0.192796	6.37e-13	3.9e-11
cmss1	299.464	1.32886	0.206092	1.35e-11	6.53e-10
LOC100485553	21.9739	1.32862	0.954036	0.0111923	0.0494179
c6.1	196.467	1.32708	0.453814	0.00032928	0.00286582
LOC101734827	62.8049	1.32624	0.401675	0.00010198	0.00105282
LOC100485167	274.015	1.32288	0.293599	7.57e-07	1.49e-05
LOC100491716	76.5531	1.31921	0.431443	0.00022684	0.00208814
mis18bp1	172.617	1.315	0.363649	3.14e-05	0.0003848
LOC100490939	60.5885	1.31325	0.476788	0.00054755	0.00435491
krt12.1	816.631	1.31222	0.306004	2.05e-06	3.59e-05
aurkb	223.275	1.31181	0.386018	7.05e-05	0.00076607
LOC101733516	287.868	1.31093	0.31609	3.71e-06	6.04e-05
poc5	28.3777	1.31009	0.611567	0.00276324	0.0164943
LOC100493779	266.162	1.31003	0.285694	5.99e-07	1.2e-05
terf1	95.8183	1.30866	0.36104	3.13e-05	0.00038438
LOC116406578	448.68	1.30817	0.383202	5.5e-05	0.00062508
anxa1.2	3240.77	1.30788	0.355643	2.55e-05	0.00032365
cks1b	99.9019	1.3076	0.322285	5.38e-06	8.42e-05
tp73	188.361	1.30687	0.344242	1.61e-05	0.00021836
lmod1	126.386	1.30453	0.437544	0.00028733	0.00254844
tubgcp4	206.731	1.30424	0.266539	1.08e-07	2.62e-06
tdp2	59.9069	1.30181	0.402484	0.00013235	0.00132127
rfc4	310.059	1.30142	0.27781	3.29e-07	7.1e-06
tmem144	377.386	1.29926	0.235578	4.15e-09	1.28e-07
polq	92.5094	1.2924	0.325456	8.31e-06	0.00012282
ror2	388.649	1.29219	0.260049	7.94e-08	1.98e-06
dcx	196.966	1.2887	0.328479	9.89e-06	0.00014278
kif18b	49.2972	1.28752	0.430196	0.00028564	0.00253603
tp53i3	80.8345	1.28594	0.472647	0.00062944	0.00489783
btk	144.254	1.28375	0.35125	2.93e-05	0.00036424
abcc4	59.9006	1.28367	0.444387	0.00040886	0.00339755
nt5dc1	211.809	1.28213	0.249254	2.94e-08	7.97e-07
stap2	699.277	1.28135	0.346441	2.39e-05	0.00030598
dok4	62.0309	1.28075	0.422627	0.00026427	0.0023831
LOC108648817	93.3641	1.2802	0.416197	0.00021773	0.00201293
supt3h	171.734	1.27976	0.2808	5.47e-07	1.11e-05
fbxo5	57.8336	1.2794	0.405774	0.00017353	0.00166766
LOC101733399	126.846	1.27924	0.614202	0.00290168	0.0171663
LOC101733605	44.3604	1.27873	0.613959	0.00301166	0.0176835
LOC101734744	28.8481	1.27389	0.678529	0.00496144	0.0262949
tonsl	228.463	1.27178	0.232802	5.96e-09	1.81e-07
usp54	309.621	1.27045	0.259977	1.24e-07	2.96e-06
gnb3	452.686	1.26813	0.346815	2.82e-05	0.00035372
cmahp	193.869	1.26715	0.394878	0.00014689	0.00144473
LOC100486775	25.8535	1.26456	0.752565	0.00700236	0.0345038
prdm1	646.887	1.26455	0.3505	3.43e-05	0.00041642
nudt1	157.453	1.26321	0.325885	1.23e-05	0.00017191
aurka	63.3842	1.25976	0.419458	0.00028494	0.00253373
ppil3	96.2589	1.2597	0.301879	3.65e-06	5.97e-05
uap1l1	794.021	1.25807	0.198164	2.84e-11	1.31e-09
LOC100495518	567.971	1.256	0.231071	6.76e-09	2.03e-07
sapcd2	56.6428	1.25516	0.445654	0.00050845	0.00408632
lrrc17	369.391	1.25473	0.428505	0.00034918	0.00299683
tap1	94.5668	1.25431	0.560575	0.00221077	0.0137782
st8sia6	18.0968	1.25372	0.783604	0.00781226	0.0375402
LOC100497939	126.902	1.25227	0.360521	5.78e-05	0.00064878
mmp3	436.489	1.24931	0.273405	5.95e-07	1.19e-05
cdca8	147.404	1.24762	0.427033	0.00036467	0.00309285
lbr	466.516	1.24515	0.211953	5.38e-10	1.97e-08
mgmt	156.876	1.245	0.307188	6.16e-06	9.39e-05
shcbp1	265.822	1.24429	0.274409	6.95e-07	1.37e-05
lrrc8b	87.1136	1.24206	0.34836	4.47e-05	0.00052315
LOC100145082	230.42	1.24178	0.416593	0.00031177	0.00273333
psmg4	173.08	1.24171	0.259957	2.27e-07	5.1e-06
LOC613063	2058.91	1.23896	0.186073	3.72e-12	1.97e-10
LOC100497613	140.476	1.23891	0.349734	4.65e-05	0.00054098
cd68	993.42	1.23867	0.197236	4.54e-11	2.02e-09
e2f8	61.3897	1.23809	0.41745	0.00032635	0.00284483
tmprss2.1	597.362	1.23789	0.35782	6.19e-05	0.00068634
LOC100496714	496.671	1.2376	0.270674	6.06e-07	1.21e-05
lrr1	69.0606	1.23718	0.380326	0.00012894	0.00129319
rdm1	23.142	1.23707	0.638777	0.00440513	0.0238746
LOC100492346	1028.18	1.23691	0.170656	5.82e-14	4.24e-12
LOC100489315	34.6484	1.23673	0.568007	0.00272777	0.0163335
parp14	246.327	1.23515	0.275958	9.34e-07	1.79e-05
map4k1	43.2014	1.23341	0.537575	0.00205418	0.0129567
LOC100496372	58.7937	1.23267	0.518046	0.00166514	0.010943
trpm8b	869.572	1.22967	0.289734	2.71e-06	4.58e-05
hspb11	51.824	1.22841	0.437898	0.00056048	0.00444746
iglon5	298.481	1.22576	0.293343	3.7e-06	6.03e-05
LOC100489639	75.7558	1.22525	0.405456	0.00028266	0.00251657
bhlha9	599.682	1.22512	0.274604	1.07e-06	2.01e-05
c1qtnf5	102.993	1.22229	0.430978	0.00048449	0.00392759
top3a	134.535	1.22098	0.306564	8.46e-06	0.00012447
oip5	84.1039	1.22049	0.35456	6.89e-05	0.00075025
LOC101734194	217.1	1.22003	0.328548	2.48e-05	0.00031586
LOC116406716	150.079	1.21971	0.491519	0.00129166	0.00883169
fancg	64.9474	1.21904	0.41365	0.00035874	0.0030501
LOC116406488	120.286	1.21815	0.309708	1.17e-05	0.00016593
sytl1	534.418	1.21632	0.394221	0.00022553	0.00207836
nup37	146.487	1.20904	0.288471	3.52e-06	5.78e-05
mre11	210.05	1.20827	0.25651	3.29e-07	7.1e-06
LOC100492545	96.5629	1.20761	0.454116	0.00082561	0.006171
hirip3	199.738	1.20709	0.278424	1.88e-06	3.31e-05
cndp2	3409.48	1.20625	0.168173	1.04e-13	7.21e-12
casp2	281.779	1.20539	0.225092	1.22e-08	3.5e-07
smad9	1043.4	1.20492	0.206914	8.24e-10	2.92e-08
slc7a6	208.825	1.20412	0.298654	7.2e-06	0.00010816
LOC550107	265.955	1.2003	0.313869	1.65e-05	0.00022144
nceh1	623.941	1.19992	0.269978	1.15e-06	2.14e-05
mylk	632.976	1.19968	0.240981	8.43e-08	2.09e-06
LOC100489411	32.5805	1.19853	0.58785	0.00382028	0.0212524
c1orf189	49.6174	1.19641	0.502029	0.00179644	0.0116593
dars2	200.614	1.19302	0.242119	1.14e-07	2.75e-06
LOC100498522	157.815	1.19058	0.291208	5.73e-06	8.85e-05
LOC101733565	27.5822	1.19046	0.663646	0.00636761	0.0319417
LOC101730868	694.995	1.18759	0.283657	3.69e-06	6.03e-05
ube2t	127.159	1.18437	0.277585	2.68e-06	4.54e-05
pole3	344.938	1.18404	0.204587	1.01e-09	3.51e-08
cenps	182.436	1.18347	0.330264	4.22e-05	0.00049866
e2f3	160.022	1.18267	0.264065	1.02e-06	1.93e-05
kif4a	210.63	1.18219	0.361462	0.00012853	0.0012906
abi3	49.269	1.18195	0.565687	0.0035669	0.0201105
hdgf	423.35	1.18123	0.231288	4.46e-08	1.18e-06
LOC100491907	38.9043	1.18105	0.487511	0.0016478	0.0108497
LOC116412103	50.9387	1.17942	0.553476	0.0031455	0.0182766
pof1b	1865.84	1.17927	0.332552	4.77e-05	0.00055207
LOC108644855	30.3267	1.17775	0.538491	0.00290875	0.0172022
plxna2	709.873	1.17746	0.288343	5.8e-06	8.94e-05
edil3	106.002	1.17659	0.369199	0.00017401	0.00166859
ush1c	98.5654	1.17595	0.441229	0.00083602	0.00622812
rttn	143.729	1.1754	0.283197	4.5e-06	7.14e-05
stap1	360.304	1.17167	0.39611	0.00035631	0.0030339
bora	47.7115	1.16992	0.513243	0.00233355	0.0144175
rftn1	84.8427	1.16603	0.361181	0.00015657	0.00152514
gmds	2087.17	1.16587	0.254372	6.29e-07	1.25e-05
LOC101731350	20.9335	1.16543	0.761909	0.0101171	0.0458428
LOC101732564	340.255	1.16494	0.286562	6.39e-06	9.71e-05
pstpip2	309.247	1.16459	0.278818	3.93e-06	6.36e-05
tedc1	17.2546	1.16424	0.738311	0.00920561	0.0425297
fras1	888.135	1.16391	0.28594	6.16e-06	9.39e-05
rfc5	384.064	1.16268	0.238612	1.52e-07	3.52e-06
frem1	104.128	1.16157	0.508594	0.00228091	0.0141387
hat1	1058.35	1.15933	0.183833	4.18e-11	1.87e-09
pask	116.281	1.15798	0.32021	3.81e-05	0.00045591
rnpep	2020.88	1.15733	0.174091	4.43e-12	2.32e-10
hsd17b14	227.581	1.15598	0.293307	1.16e-05	0.00016463
depdc4	57.0333	1.15508	0.473344	0.00159945	0.010596
LOC101731925	72.5761	1.15405	0.461953	0.00138277	0.00936927
baz1b	789.389	1.1534	0.181415	3e-11	1.37e-09
msx2	1391.12	1.15009	0.260855	1.44e-06	2.62e-05
gins1	99.4283	1.1497	0.307509	2.46e-05	0.00031442
nsmce1	105.137	1.14864	0.315141	3.59e-05	0.00043283
dtwd2	108.36	1.14853	0.298377	1.63e-05	0.00021948
nhsl1	321.358	1.14668	0.287577	8e-06	0.00011866
LOC108645749	34.4498	1.14568	0.634712	0.0063093	0.0317323
plcb4	236.662	1.14514	0.243059	3.53e-07	7.51e-06
lamb4	1031.19	1.14471	0.361751	0.00019271	0.00181461
exog	242.789	1.14445	0.270301	3.24e-06	5.37e-05
nup93	717.657	1.14379	0.177185	1.65e-11	7.82e-10
znf503	92.7459	1.14275	0.321842	5.29e-05	0.0006041
muc5ac	44403.2	1.14232	0.405916	0.00056542	0.0044826
frem1l	441.751	1.14075	0.265992	2.62e-06	4.45e-05
ska3	80.0539	1.14036	0.384824	0.00037843	0.00318765
prickle1	539.121	1.14	0.229403	9.73e-08	2.39e-06
incenp	366.924	1.13974	0.339421	0.00010458	0.00107453
c11orf74	35.975	1.13848	0.521652	0.00325227	0.0187704
fancb	141.705	1.13584	0.338575	0.00010555	0.00108382
LOC108648793	76.5234	1.1354	0.411028	0.00069197	0.0052913
cep135	141.373	1.13502	0.308946	3.26e-05	0.00039758
kif23	300.308	1.13482	0.372187	0.0002844	0.00253027
mr1-like	29.8484	1.13324	0.638495	0.00712645	0.0349953
sgo2	55.8154	1.13258	0.51817	0.00302575	0.0177481
icoslg	59.5635	1.13222	0.415796	0.00081982	0.00613453
pold3	266.379	1.13216	0.229237	1.16e-07	2.8e-06
inpp5a.1	432.049	1.132	0.208927	9.05e-09	2.66e-07
melk	101.257	1.13191	0.403921	0.00061705	0.00481452
LOC108644523	25.3333	1.13023	0.690314	0.00968316	0.0442618
c4h3orf14	70.2257	1.12919	0.403176	0.00065285	0.00505034
acp6	62.8471	1.1283	0.396597	0.00056463	0.00447833
pydc1	287.947	1.12646	0.211428	1.53e-08	4.32e-07
stpg4	57.39	1.12559	0.437819	0.00120228	0.00830286
tcaf1	4558.46	1.12444	0.360046	0.00022894	0.00210412
kif2c	99.6278	1.12401	0.389825	0.00049256	0.00397807
plxdc2	194.653	1.12329	0.301969	2.77e-05	0.0003478
mpo	1878.49	1.12254	0.335281	0.00010733	0.00109821
LOC116411467	26.7322	1.12013	0.618717	0.0071376	0.0350218
nup155	370.793	1.11962	0.225404	1.04e-07	2.56e-06
nox4	188.423	1.11945	0.320735	6.53e-05	0.00071835
epb41l4b	164.726	1.11905	0.319331	6.36e-05	0.00070213
LOC100489525	317.179	1.11905	0.249062	1.03e-06	1.96e-05
hdac2	931.611	1.11821	0.199544	3.36e-09	1.06e-07
ash2l	312.243	1.11707	0.238616	3.98e-07	8.31e-06
wnt3a	33.9798	1.11598	0.547169	0.0043876	0.0238145
slc26a11	340.393	1.11508	0.235071	3.16e-07	6.84e-06
osgin1	43.7537	1.1124	0.420705	0.00101964	0.00723563
LOC100488315	22.8487	1.11203	0.687232	0.00985676	0.0448415
mvd	322.337	1.10875	0.356061	0.00024122	0.00220522
wdfy4	426.61	1.10815	0.240333	6.04e-07	1.21e-05
nuf2	86.8656	1.1076	0.44044	0.00141941	0.00957619
dnajb11	1169.89	1.106	0.213825	3.65e-08	9.77e-07
LOC108644514	30.296	1.10504	0.632646	0.00806171	0.0384372
tpmt	441.801	1.10172	0.204477	1.13e-08	3.25e-07
orc5	80.9172	1.09891	0.353914	0.00026077	0.00236347
irf10	38.2744	1.09792	0.527374	0.00413492	0.022746
cdt1	152.746	1.09723	0.28256	1.49e-05	0.00020369
dbf4	137.797	1.09717	0.334531	0.00014308	0.00141258
plcxd1	147.335	1.09661	0.280006	1.35e-05	0.00018714
inhba	591.239	1.0955	0.301356	3.94e-05	0.0004691
adh6	213.539	1.09143	0.473797	0.00241714	0.0148129
aoah	526.88	1.09114	0.255951	3.05e-06	5.08e-05
chd3	723.293	1.09109	0.264457	5.11e-06	8.04e-05
agrn	1185.05	1.09091	0.322915	0.00010053	0.00103911
endov	111.712	1.09091	0.333663	0.00015303	0.00149402
acp5	647.321	1.08982	0.212768	4.59e-08	1.21e-06
dusp13	51.8875	1.08928	0.449422	0.00187355	0.0120464
c15orf41	44.8925	1.08674	0.535882	0.00463661	0.0248945
tpk1	106.989	1.08667	0.349594	0.00026417	0.0023831
LOC101733530	71.2843	1.08649	0.583652	0.00623417	0.0314369
acod1	439.429	1.08645	0.455598	0.00199416	0.0126429
colgalt2	98.1341	1.08611	0.364723	0.00037776	0.00318357
dcaf15	209.314	1.08386	0.24445	1.44e-06	2.62e-05
ttc27	371.393	1.08332	0.219362	1.26e-07	3e-06
npl	632.782	1.08323	0.203408	1.63e-08	4.58e-07
ncapg	253.491	1.08279	0.301596	4.82e-05	0.00055684
gen1	45.7107	1.08213	0.439588	0.00174187	0.0113564
gbp6	58.0142	1.08167	0.606328	0.00719371	0.0352053
pigq	194.011	1.08045	0.256682	3.96e-06	6.39e-05
gcna	26.8343	1.08027	0.66968	0.00963741	0.0441112
LOC105946208	26.4605	1.07948	0.662387	0.00986773	0.0448796
dtd1	88.0738	1.07935	0.366488	0.00044104	0.00362651
rhbdl2	193.832	1.07908	0.290483	3.01e-05	0.00037259
dnase1l3	67.7606	1.07902	0.425908	0.00149796	0.010016
pgap1	96.8674	1.0785	0.312458	8.09e-05	0.00086684
wnt10a	97.2852	1.07775	0.35957	0.00037346	0.00315502
LOC108645198	82.6897	1.07734	0.347281	0.00027159	0.00243771
LOC116407756	35.6991	1.07718	0.521517	0.00452961	0.0244147
neurl3	104.582	1.07584	0.454468	0.002217	0.013807
rexo2	213.322	1.07561	0.231735	5.46e-07	1.1e-05
LOC100491791	53.7527	1.07543	0.453958	0.00219073	0.013673
LOC100488056	54.4819	1.07506	0.495062	0.00350303	0.0198423
idua	338.573	1.07502	0.269231	9.93e-06	0.00014306
LOC100485787	70.9555	1.07464	0.346275	0.00027501	0.00246451
gbp3	148.799	1.0742	0.320303	0.00011706	0.00118792
rtel1	148.408	1.07391	0.283221	2.26e-05	0.00029164
LOC100490037	86.0472	1.07292	0.396421	0.00089703	0.00655426
vps13b	381.862	1.07135	0.226073	3.43e-07	7.35e-06
rad51d	31.052	1.07067	0.503298	0.00393384	0.0217928
rassf4	88.365	1.0696	0.393556	0.00089085	0.00652017
cadm1	349.204	1.06846	0.302794	6.16e-05	0.00068407
rad50	506.155	1.06792	0.183819	1.04e-09	3.61e-08
papln	3919	1.06459	0.373482	0.00058947	0.00465183
LOC101733406	129.949	1.06336	0.321448	0.00015095	0.0014804
atxn10	221.768	1.06248	0.226134	4.29e-07	8.9e-06
phf11	46.769	1.06212	0.578186	0.00687073	0.0339716
znf469	712.917	1.06189	0.347467	0.00031727	0.0027741
LOC100488729	63.5868	1.06115	0.449433	0.00243646	0.0149048
dpcd	162.102	1.06085	0.264582	9.49e-06	0.00013773
pc	533.605	1.06058	0.219505	2.13e-07	4.81e-06
pimreg	126.065	1.06047	0.390947	0.00092663	0.00671055
gpr174	25.3545	1.06	0.637153	0.00982619	0.0447777
sfmbt1	213.977	1.05976	0.281223	2.62e-05	0.00033075
ppm1h	107.731	1.05862	0.358617	0.00044707	0.00366731
lfng	307.759	1.05855	0.239143	1.55e-06	2.79e-05
nsd2	264.864	1.05846	0.223058	3.41e-07	7.32e-06
LOC100492690	864.067	1.05679	0.30665	8.67e-05	0.00091604
rcor2	114.101	1.0559	0.392368	0.00096854	0.00694404
LOC100496311	494.398	1.05565	0.381115	0.00075686	0.00571655
ermp1	318.267	1.0546	0.260933	8.41e-06	0.00012397
epsti1	287.245	1.05424	0.294091	5.15e-05	0.00059009
msr1	221.772	1.05217	0.289353	4.29e-05	0.00050394
LOC101731470	76.2954	1.05216	0.551437	0.00602455	0.0306306
asf1b	514.127	1.05173	0.194732	1.09e-08	3.16e-07
commd10	369.539	1.05127	0.237529	1.58e-06	2.84e-05
LOC101733642	44.4911	1.05082	0.588759	0.00776677	0.0373528
LOC101730424	76.4495	1.05081	0.457837	0.00272726	0.0163335
LOC100127805	285.331	1.04889	0.264936	1.18e-05	0.00016605
tagln	3201.88	1.04742	0.298049	6.84e-05	0.00074778
sh3rf2	144.603	1.04742	0.415608	0.00158182	0.0104994
atp7b	44.3911	1.04714	0.571821	0.00781474	0.0375416
LOC100485898	325.322	1.04671	0.3822	0.00084492	0.0062745
kif11	362.599	1.0466	0.280139	2.9e-05	0.00036019
sorl1	440.429	1.04652	0.284401	3.68e-05	0.00044162
cks2	107.988	1.04474	0.377085	0.00078792	0.00592517
LOC108646251	64.1497	1.04417	0.43381	0.0021637	0.0135435
sp110	135.289	1.04364	0.314726	0.00013439	0.00133773
dync1i1	115.343	1.04313	0.320849	0.00017625	0.00168543
upk3b	199.449	1.04178	0.583963	0.00759472	0.036689
lsm2	356.743	1.04164	0.228737	8.54e-07	1.66e-05
spag5	155.898	1.04058	0.382982	0.00093921	0.00678456
btd	83.6373	1.03944	0.348689	0.00043007	0.00355117
il21r	35.3093	1.03849	0.556028	0.00694094	0.03425
clu	10801.3	1.03841	0.232901	1.37e-06	2.51e-05
sergef	59.8593	1.03836	0.3922	0.00114044	0.00792979
knl1	133.275	1.03597	0.389428	0.00107727	0.00756675
tapbp	154.83	1.03582	0.275219	2.69e-05	0.00033937
endoul2	74.2784	1.03312	0.432195	0.00218969	0.0136715
prss16	1477.24	1.03309	0.20351	6.51e-08	1.66e-06
cpn1	181.793	1.03297	0.336709	0.00031182	0.00273333
reep6	59.4385	1.03262	0.427385	0.00210431	0.0132246
fig4	184.265	1.03072	0.307388	0.00012388	0.0012519
nelfb	312.842	1.02875	0.214352	2.74e-07	6.03e-06
lsm6	348.117	1.02848	0.199771	4.47e-08	1.18e-06
LOC101732037	31.3907	1.02833	0.598974	0.00948948	0.043538
pdia4	1412.55	1.02573	0.312382	0.00016409	0.00159122
wdr62	92.3515	1.02498	0.407655	0.00167401	0.0109906
apcdd1	308.529	1.02402	0.393221	0.00128205	0.00877293
cd302	141.904	1.02263	0.41968	0.00202305	0.0127931
spdl1	266.158	1.02228	0.264754	1.86e-05	0.00024626
cep55	87.962	1.02223	0.423161	0.00210826	0.0132445
ndc80	103.223	1.02179	0.431661	0.0023929	0.0147113
cep57l1	52.6344	1.02095	0.399801	0.00151167	0.0100881
LOC108648045	30.272	1.02092	0.566135	0.00790272	0.0378379
gnpda2	558.828	1.02014	0.208771	1.79e-07	4.1e-06
cgref1	157.889	1.01987	0.299856	0.00010685	0.00109456
cd200r1	52.4477	1.01979	0.479746	0.00436994	0.0237585
cnpy1	124.431	1.01943	0.295503	8.97e-05	0.00094366
LOC100497516	120.585	1.01899	0.434994	0.00254304	0.015458
nrdc	6869.78	1.01885	0.234409	2.35e-06	4.06e-05
ctns	937.363	1.01789	0.17987	2.67e-09	8.56e-08
wrap53	111.874	1.01762	0.369406	0.00085631	0.00632518
dlx5	303.383	1.0166	0.293131	8.39e-05	0.00089295
stard6	230.358	1.01639	0.26044	1.54e-05	0.0002089
cdkal1	344.053	1.01623	0.214821	3.95e-07	8.25e-06
siae	811.141	1.01611	0.238893	3.42e-06	5.63e-05
cenpk	118.187	1.01608	0.303405	0.0001296	0.00129905
tmem260	123.547	1.01586	0.315189	0.00020135	0.00188569
LOC733724	159.267	1.01546	0.345949	0.00050466	0.00405867
vcam1	89.7916	1.01503	0.534512	0.00687558	0.0339858
mad1l1	298.043	1.01441	0.230074	1.8e-06	3.2e-05
LOC100497306	647.775	1.01378	0.260737	1.67e-05	0.00022406
lrrk1	652.966	1.01324	0.230998	1.83e-06	3.24e-05
fam72a	39.9367	1.01313	0.518346	0.00615886	0.0311687
tsen15	64.2879	1.01214	0.383705	0.001229	0.00845688
ephb1	73.4698	1.01069	0.355492	0.00069033	0.0052811
LOC100487884	67.7105	1.00979	0.433212	0.00277198	0.0165408
LOC100488559	265.727	1.00973	0.262095	1.95e-05	0.0002573
tyrobp	554.811	1.00921	0.294867	9.8e-05	0.00102002
LOC101734060	129.429	1.00878	0.406942	0.00182891	0.0118433
col6a5	339.681	1.00747	0.457217	0.00358688	0.0201668
sort1	875.107	1.00667	0.331218	0.00036999	0.00313185
nlrc5	47.3663	1.00637	0.431297	0.00275503	0.016451
serpinh1	1119.75	1.00628	0.208943	2.59e-07	5.72e-06
cxcr4	147.671	1.00541	0.323083	0.00029324	0.00259422
dsn1	128.674	1.00466	0.323652	0.00030353	0.00267697
ift122	88.453	1.00314	0.352749	0.0006981	0.00533107
dpy19l3	281.945	1.00307	0.249812	1.06e-05	0.00015147
tgfb1i1	598.117	1.00243	0.234404	3.33e-06	5.49e-05
LOC100494478	226.198	1.00236	0.332605	0.00039694	0.00331125
gbp2	73.9023	1.00178	0.534128	0.00720965	0.0352256
krt18.2	159.115	1.00084	0.291295	9.88e-05	0.00102529
eml1	631.004	1.00075	0.200982	1.13e-07	2.73e-06
c20orf27	506.543	-1.00009	0.207572	2.54e-07	5.65e-06
got2	6219.56	-1.00045	0.214779	4.45e-07	9.22e-06
sh3pxd2a	1152.23	-1.00075	0.171384	9.66e-10	3.41e-08
spock3	296.354	-1.00088	0.231446	2.44e-06	4.21e-05
mmrn1	358.35	-1.00138	0.265784	2.73e-05	0.0003443
nmur1	44.165	-1.00225	0.563061	0.00809613	0.0385453
prkag2	363.893	-1.00266	0.211391	3.71e-07	7.85e-06
ntrk2	133.232	-1.00358	0.386406	0.00137381	0.00931953
mllt11	205.368	-1.00376	0.249841	9.77e-06	0.00014142
bcl2l13	1090.51	-1.00516	0.171988	9.92e-10	3.48e-08
cyp4b1	66.6734	-1.00557	0.365681	0.00087662	0.00644336
adhfe1	509.505	-1.00645	0.278781	4.89e-05	0.00056453
fh	1963.31	-1.0065	0.221723	1.02e-06	1.94e-05
LOC100490346	311.907	-1.00836	0.23241	2.47e-06	4.26e-05
bin1	2459.27	-1.00937	0.177828	2.54e-09	8.21e-08
adgrv1	113.663	-1.00959	0.352795	0.00062054	0.00483511
clic3	1679.07	-1.00966	0.234606	3.18e-06	5.28e-05
tent5a	799.104	-1.01028	0.198889	6.53e-08	1.67e-06
rras	1318.6	-1.014	0.256936	1.44e-05	0.00019754
mttp.1	98.7979	-1.01454	0.337047	0.00038907	0.00325345
mthfd2	3932.95	-1.01847	0.165229	1.25e-10	5.21e-09
angptl1	1594.82	-1.01895	0.172505	5.65e-10	2.07e-08
jsrp1	342.179	-1.01951	0.229082	1.52e-06	2.75e-05
slc38a4	1761.31	-1.02118	0.385444	0.00110108	0.00771204
slc6a6	88.7196	-1.02148	0.345327	0.00045678	0.00373459
dglucy	394.991	-1.02171	0.241411	3.78e-06	6.15e-05
nmrk2	1433.76	-1.02198	0.233015	1.9e-06	3.35e-05
cdo1	382.949	-1.02241	0.248467	6.34e-06	9.64e-05
hadh	2105.45	-1.02261	0.193801	2.08e-08	5.72e-07
cpne3	1404.66	-1.02349	0.174844	9.63e-10	3.4e-08
bckdhb	811.079	-1.02364	0.243275	4.23e-06	6.8e-05
slc25a10	326.865	-1.02372	0.287667	5.82e-05	0.00065177
agbl1	88.6561	-1.02378	0.385133	0.00109723	0.00769132
LOC100489802	406.379	-1.02535	0.404769	0.00149743	0.010016
ly6g6c	7838.31	-1.02579	0.211891	2.1e-07	4.75e-06
plaat4	48.2811	-1.02603	0.450217	0.00288337	0.0170814
LOC116410226	83.3453	-1.0281	0.359702	0.00061433	0.00480411
il17d	29.4913	-1.02855	0.581606	0.00799396	0.0381794
shank3	124.575	-1.02869	0.309394	0.00013388	0.00133351
nkain4	91.7059	-1.02891	0.363547	0.00066106	0.00508652
ltbp1	2577.66	-1.03139	0.140562	3.71e-14	2.82e-12
LOC100487889	230.353	-1.03192	0.262626	1.35e-05	0.0001874
podxl	88.4855	-1.03298	0.332688	0.00028271	0.00251657
slc29a1	70.782	-1.03381	0.355939	0.00050992	0.00409528
artn	142.436	-1.03436	0.370056	0.00070884	0.00540353
xbg100487674	350.201	-1.03634	0.299441	8.16e-05	0.00087186
plpp3	1757.8	-1.03647	0.233042	1.47e-06	2.67e-05
mmrn2	90.2153	-1.03711	0.333447	0.00028108	0.00251065
nme4	645.394	-1.03875	0.383827	0.00092278	0.00668578
cacng1	480.586	-1.03955	0.344051	0.00035332	0.00302036
gja5	43.0718	-1.03994	0.528067	0.00541509	0.0281599
hspb8	217.195	-1.04085	0.277966	2.77e-05	0.0003478
adamts8	126.056	-1.04291	0.452804	0.00258193	0.0156064
lep	895.809	-1.04699	0.396274	0.00108535	0.0076204
cs	3738.11	-1.04705	0.187946	4.1e-09	1.27e-07
zfand5	2898.15	-1.04755	0.303521	8.19e-05	0.00087482
dclk1	58.7975	-1.05065	0.387257	0.00092043	0.00667436
LOC100145442	199.858	-1.0533	0.266642	1.17e-05	0.00016568
gyg1	2419.64	-1.05495	0.248776	3.53e-06	5.78e-05
LOC101730484	147.528	-1.05653	0.284783	3.09e-05	0.00038022
col6a2	5924.91	-1.05666	0.198325	2.35e-08	6.43e-07
dgki	195.46	-1.05677	0.262913	8.96e-06	0.00013092
gpcpd1	1405.7	-1.05814	0.267863	1.18e-05	0.00016693
LOC116409535	123.834	-1.06202	0.342974	0.00026629	0.0023976
got1	1265.43	-1.06346	0.289346	3.54e-05	0.00042705
ulk2	563.217	-1.06355	0.254847	4.57e-06	7.23e-05
prpf40b	267.298	-1.06619	0.27336	1.41e-05	0.00019409
pla2r1	249.944	-1.0675	0.230001	5.42e-07	1.1e-05
gcat	1053.41	-1.06833	0.28538	2.65e-05	0.00033421
spock2	50.6143	-1.06942	0.445237	0.0019712	0.0125389
obsl1	89.8345	-1.07016	0.353781	0.00033738	0.00292179
igsf21	28.1882	-1.07218	0.664443	0.00957107	0.0438774
ogdh	4330.08	-1.07515	0.173784	9.1e-11	3.87e-09
ppm1k	328.637	-1.07616	0.250052	2.49e-06	4.28e-05
LOC100485704	44.2213	-1.07838	0.498418	0.00333476	0.0191504
fsd1l	25.3597	-1.07907	0.544216	0.00498104	0.0263744
pde4dip	3143.98	-1.07979	0.217668	1.08e-07	2.62e-06
mgarp	3099.08	-1.08022	0.238914	1.04e-06	1.97e-05
coq8a	1686.96	-1.08053	0.251403	2.58e-06	4.4e-05
pcsk6	257.61	-1.08078	0.282165	1.96e-05	0.00025813
acsl4	2220.78	-1.0809	0.30948	6.49e-05	0.00071357
lhfpl1	359.63	-1.08271	0.219573	1.2e-07	2.89e-06
LOC116407569	204.837	-1.08419	0.274873	1.21e-05	0.00016922
ankrd9	222.586	-1.08452	0.245816	1.54e-06	2.77e-05
rasl11b	701.916	-1.08711	0.369019	0.00041196	0.00341671
steap4	1351.97	-1.08758	0.37422	0.00047173	0.00384326
bglap2	323.287	-1.09015	0.301285	4.07e-05	0.00048248
itga2	2980.61	-1.09294	0.264834	5.34e-06	8.36e-05
endoul	205.978	-1.09587	0.228657	2.47e-07	5.49e-06
ctf1	603.28	-1.09658	0.202275	9.08e-09	2.66e-07
robo4	287.462	-1.09699	0.259883	3.68e-06	6.02e-05
clybl	292.926	-1.0972	0.250263	1.69e-06	3.02e-05
styxl1	19.5072	-1.09722	0.69798	0.00961676	0.0440517
chgb	55.2212	-1.09891	0.477876	0.00236218	0.014564
LOC116409567	42.7313	-1.1001	0.496508	0.0029366	0.0173254
cadm3	163.267	-1.10306	0.37038	0.00036602	0.00310125
col8a1	258.008	-1.10371	0.411968	0.00090481	0.00659264
shbg	51.3683	-1.10417	0.43259	0.00126985	0.00870128
tmem38a	873.077	-1.10418	0.327196	9.73e-05	0.00101581
pamr1	151.861	-1.10691	0.347144	0.00018694	0.00177488
sh3rf3	44.8797	-1.10778	0.518313	0.0034587	0.0196684
abcc8	93.2586	-1.10825	0.345463	0.00017554	0.00167952
gpt2	1144.92	-1.10867	0.386529	0.00050273	0.00404507
LOC116411652	1078.55	-1.10951	0.203987	8.27e-09	2.45e-07
mdh1	5902.37	-1.1101	0.181874	1.68e-10	6.81e-09
hgf	272.789	-1.11019	0.353659	0.00021648	0.00200351
spag16	60.0725	-1.11085	0.372032	0.00035845	0.00304913
vat1l	53.7614	-1.11298	0.412542	0.00086723	0.00639339
smco1	61.1203	-1.11337	0.470191	0.0019555	0.0124757
trpc1	57.6214	-1.11453	0.423686	0.00100304	0.00715019
LOC116406931	87.0232	-1.11672	0.488747	0.00236468	0.0145741
tnfrsf12a	1718.89	-1.11682	0.30895	3.96e-05	0.00047096
LOC100494201	100.481	-1.11694	0.338741	0.00012621	0.00127028
fam20a	438.709	-1.11721	0.320977	6.62e-05	0.0007266
gcdh	1185.63	-1.11777	0.332307	0.000107	0.00109547
pdlim2	1295.76	-1.1184	0.282565	1.03e-05	0.00014769
agtr1	42.1453	-1.12524	0.449479	0.0013751	0.00932461
fbxo40	45.5341	-1.12614	0.550175	0.00392668	0.0217671
slc26a7	368.771	-1.12743	0.408952	0.0006803	0.00521596
ccdc141	99.0967	-1.12968	0.5203	0.00297741	0.0175122
slc12a5	29.8418	-1.13093	0.549772	0.00392232	0.0217499
mdh2	9259.59	-1.13196	0.177202	2.88e-11	1.32e-09
mknk2	1952.4	-1.13319	0.238085	2.71e-07	5.97e-06
cd59	4923.23	-1.13505	0.263192	1.97e-06	3.47e-05
noxred1	22.7852	-1.13979	0.699426	0.00836181	0.0394448
LOC105948227	16.1225	-1.13987	0.831227	0.0108817	0.0484313
ednrb2	351.264	-1.14015	0.324099	5.59e-05	0.00063406
hspb6	204.786	-1.14185	0.26807	2.75e-06	4.63e-05
lamc2	3803.3	-1.14296	0.344632	0.00011217	0.00114292
acp4	41.7898	-1.14369	0.511921	0.00260857	0.0157344
rgs4	223.513	-1.14404	0.373744	0.00026351	0.00238129
camk2a	156.566	-1.14424	0.390863	0.00040861	0.00339704
crata	693.445	-1.14597	0.256694	1.1e-06	2.07e-05
gadd45b	51.3811	-1.14656	0.434327	0.00093281	0.00674711
tstd1	952.758	-1.14673	0.24408	3.8e-07	8e-06
kcnq1	864.548	-1.14712	0.192413	3.5e-10	1.32e-08
pipox	239.379	-1.14744	0.280283	5.66e-06	8.77e-05
coq10a	317.733	-1.14844	0.28097	5.73e-06	8.85e-05
slc1a2	18.0277	-1.15032	0.781707	0.00998261	0.0452959
ldhb	11490.2	-1.15394	0.18127	2.42e-11	1.12e-09
trak1	493.221	-1.15433	0.231978	9.2e-08	2.27e-06
nt5dc3	381.369	-1.15558	0.303032	1.77e-05	0.00023524
rimbp2	28.5864	-1.15559	0.602626	0.00488513	0.0259702
amigo1	124.909	-1.15566	0.380555	0.00028021	0.00250602
thbd	151.41	-1.15627	0.301697	1.62e-05	0.00021915
col27a1	688.114	-1.16078	0.201678	1.26e-09	4.28e-08
vim.1	16051	-1.16095	0.147538	5.23e-16	5.44e-14
serpinf1	4993.88	-1.16401	0.198457	6.29e-10	2.28e-08
cnn2	7157.3	-1.16498	0.219369	1.5e-08	4.25e-07
tnmd	238.785	-1.16546	2.21401	0.0100818	0.0457083
idh2	17224	-1.16571	0.187868	7.91e-11	3.41e-09
stmnd1	17.4798	-1.16639	0.725561	0.00794937	0.038019
erich3	27.2755	-1.16888	0.65558	0.00607628	0.0308754
clec14a	244.817	-1.17064	0.358953	0.00013115	0.00131157
col1a2	26681.1	-1.17117	0.209709	3.84e-09	1.2e-07
slc7a8	3722.65	-1.17123	0.328783	4.48e-05	0.00052403
coch	52.7278	-1.17326	0.814078	0.00932385	0.0429579
ankh	269.309	-1.17387	0.298795	1.08e-05	0.00015423
rap2b	4053.07	-1.17555	0.318091	2.69e-05	0.00033956
LOC101731863	1899.9	-1.1761	0.272618	2.05e-06	3.59e-05
sorbs2	141.228	-1.17987	0.330592	4.36e-05	0.00051137
csrp3	762.854	-1.18019	0.274717	2.24e-06	3.89e-05
pah	1191.07	-1.18204	0.347053	7.84e-05	0.00084218
clip3	55.3917	-1.18442	0.478717	0.00135249	0.00919658
eln1	701.029	-1.18599	0.431637	0.00063447	0.00492588
ccdc148	37.364	-1.18635	0.538557	0.00255112	0.0155017
loxl3	688.374	-1.18776	0.209187	1.71e-09	5.71e-08
h1-1	889.228	-1.18787	0.217758	6.5e-09	1.96e-07
mdga1	41.3495	-1.18855	0.477586	0.00132558	0.00904572
tns4	952.227	-1.18981	0.360444	0.00011685	0.0011871
aldh1l1	259.177	-1.18995	0.446877	0.00083327	0.00622017
spire2	30.7033	-1.1929	0.56767	0.0032762	0.0188916
tyr	216.399	-1.19412	0.292631	5.52e-06	8.58e-05
hsp90aa1.1	37.764	-1.19418	0.504794	0.0017263	0.0112719
tbx15	69.4812	-1.19549	0.47118	0.00113106	0.00786771
tuba8	353.017	-1.19555	0.289294	4.37e-06	6.99e-05
LOC100496423	171.163	-1.1974	0.327675	3.15e-05	0.00038535
shisa2	343.721	-1.19975	0.269316	1.07e-06	2.02e-05
bdkrb2	150.502	-1.20168	0.340012	4.53e-05	0.00052834
col6a1	5003.36	-1.20475	0.241538	8.01e-08	2e-06
LOC100497748	48.2605	-1.20517	0.474065	0.00109773	0.0076917
pdk1	882.375	-1.20545	0.212372	1.76e-09	5.84e-08
slc32a1	21.6411	-1.20561	0.676088	0.0059249	0.0302219
tent5c	130.791	-1.20728	0.329605	3.02e-05	0.00037311
bcl2l10	1643.01	-1.20891	0.336173	3.93e-05	0.00046862
phactr3	28.9828	-1.20937	0.610695	0.00400532	0.0221319
c21orf62	102.652	-1.20969	0.399432	0.00026422	0.0023831
chga	41.5742	-1.20973	0.606881	0.00383705	0.0213319
lix1	185.314	-1.21018	0.330692	3.08e-05	0.00037923
LOC394904	3871.98	-1.21299	0.335658	3.54e-05	0.00042705
slc43a1	2064.91	-1.2134	0.28267	2.31e-06	4.01e-05
LOC116407971	431.41	-1.21379	0.229258	1.54e-08	4.35e-07
mmp17	87.4564	-1.21618	0.359533	8.71e-05	0.00091997
LOC116411478	15.1531	-1.21737	0.906146	0.0104799	0.0470926
tns2	538.028	-1.21831	0.245268	7.88e-08	1.97e-06
LOC100491312	87.0392	-1.2185	0.461281	0.00083588	0.00622812
arhgef40	1263.33	-1.21931	0.205013	3.58e-10	1.35e-08
usp13	750.22	-1.22079	0.277112	1.37e-06	2.51e-05
arsi	233.512	-1.22185	0.272871	9.34e-07	1.79e-05
gjb4	558.104	-1.22445	0.229279	1.2e-08	3.42e-07
rab27b	1924.15	-1.22485	0.179423	1.45e-12	8.1e-11
angptl7	1829.22	-1.22653	0.300314	5.19e-06	8.15e-05
vdac1	8054.34	-1.22807	0.181903	2.1e-12	1.15e-10
btc	50.9973	-1.2295	0.434197	0.00050185	0.00403986
znf804a	65.6236	-1.23028	0.60535	0.00355669	0.0200747
sgcd	234.821	-1.23176	0.323094	1.59e-05	0.00021535
sptb	1475.1	-1.23579	0.281436	1.35e-06	2.48e-05
ccn5	20.3924	-1.23629	0.690667	0.00537819	0.0280045
LOC100135384	338.732	-1.23696	0.336996	2.77e-05	0.00034769
hcn2	256.003	-1.23748	0.222549	3.59e-09	1.13e-07
cystm1	158.536	-1.24191	0.32825	1.76e-05	0.00023418
ptn	30.9861	-1.24196	0.830224	0.00824433	0.0390401
cnn1	85.2509	-1.24225	0.414119	0.00027814	0.00248996
hs3st1	308.57	-1.24279	0.342653	3.22e-05	0.00039344
eef2.1	4490.16	-1.24368	0.259026	1.85e-07	4.21e-06
mag	12.8901	-1.24424	0.960294	0.0109841	0.0487437
igsf3	707.758	-1.24506	0.202944	1.07e-10	4.47e-09
LOC105946182	284.661	-1.24637	0.285626	1.5e-06	2.72e-05
kcnma1	41.4013	-1.24712	0.47791	0.00087132	0.0064167
thy1	202.028	-1.24715	0.418591	0.00030559	0.00268969
stc2	359.273	-1.24727	0.280941	1.09e-06	2.05e-05
tcp11l2	352.823	-1.2474	0.223306	2.83e-09	9.03e-08
dock3	35.3998	-1.24848	0.545698	0.00196844	0.0125305
tacr1	100.837	-1.2497	0.309515	6.22e-06	9.47e-05
actn2	235.865	-1.25176	0.542415	0.00178524	0.0115953
slco5a1	111.205	-1.25248	0.343182	2.94e-05	0.00036433
dcaf6	489.444	-1.25745	0.242417	2.58e-08	7.01e-07
nipsnap2	1870.76	-1.25926	0.272774	4.69e-07	9.66e-06
timp-1	11052.9	-1.2597	0.285538	1.23e-06	2.28e-05
LOC100486876	589.007	-1.26314	0.295412	2.5e-06	4.29e-05
cap2	152.362	-1.26359	0.276123	5.7e-07	1.15e-05
cav1	2135.36	-1.26786	0.190638	3.77e-12	1.99e-10
capn13	246.107	-1.26896	0.310696	5.04e-06	7.94e-05
arrdc2	850.993	-1.27328	0.283276	8.04e-07	1.57e-05
ccnl2	3926.66	-1.2736	0.209275	1.44e-10	5.94e-09
prnp	494.849	-1.27418	0.232677	5.16e-09	1.57e-07
galnt16	97.0014	-1.27645	0.310715	4.62e-06	7.3e-05
plekhh2	158.652	-1.27731	0.264529	1.72e-07	3.96e-06
LOC100494106	37.9387	-1.28168	0.532227	0.00145685	0.00978283
bzw2	452.479	-1.28298	0.304529	2.89e-06	4.87e-05
macrod1	100.961	-1.28381	0.375362	6.55e-05	0.00071976
tmem145	31.1559	-1.28443	0.532572	0.00143118	0.00964051
LOC100485272	40.9134	-1.28604	0.640625	0.00334012	0.0191621
oxct1	1661.47	-1.28813	0.258713	7.42e-08	1.87e-06
dnajb4	328.158	-1.28843	0.196288	6.74e-12	3.36e-10
nnt	6987.46	-1.28934	0.217929	3.94e-10	1.48e-08
gal3st4	40.5631	-1.29126	0.513799	0.00105115	0.00742262
mlana	524.731	-1.29162	0.184426	3.54e-13	2.26e-11
mall	2492.32	-1.29178	0.224731	1.04e-09	3.62e-08
trim29	12982.4	-1.29269	0.218118	4e-10	1.49e-08
olfml1	17.0775	-1.29278	0.724464	0.00507339	0.0267894
sobp	72.875	-1.29333	0.442537	0.000337	0.00292137
arntl	538.451	-1.29357	0.225011	1.11e-09	3.8e-08
LOC100496959	71.4615	-1.29372	0.391981	9.79e-05	0.00102002
lypd1	13.047	-1.29447	0.892525	0.00796198	0.0380687
LOC116408462	38.3868	-1.29499	0.496587	0.00083614	0.00622812
ras-dva1	1725.85	-1.29526	0.394137	0.00010254	0.00105731
adamtsl3	59.4227	-1.29749	0.418662	0.00019342	0.00182036
arx	116.09	-1.29876	0.375684	5.65e-05	0.00063775
clec11a	400.84	-1.3023	0.457465	0.00040143	0.00334223
itga7	869.665	-1.30273	0.221375	4.86e-10	1.8e-08
ryr1	1075.81	-1.30379	0.277937	2.99e-07	6.52e-06
lama3	5761.35	-1.30482	0.261895	7.24e-08	1.83e-06
acsl1	1486.6	-1.30547	0.331526	8.61e-06	0.00012631
kcnq4	61.1997	-1.30565	0.496626	0.0007561	0.0057133
cand2	194.146	-1.31056	0.326352	6.34e-06	9.64e-05
fndc1	367.788	-1.31152	0.285403	4.86e-07	9.96e-06
six1	93.572	-1.3136	0.439489	0.00026382	0.00238285
ppp4r4	57.2334	-1.31372	0.416365	0.00016189	0.00157216
LOC100485292	63.5199	-1.31494	0.423821	0.00019055	0.00179918
kbtbd12	15.477	-1.31548	1.08412	0.0097496	0.0444948
hoga1	83.5824	-1.32298	0.383416	5.73e-05	0.00064416
LOC100497319	263.892	-1.32589	0.248818	1.19e-08	3.41e-07
il34	168.342	-1.32609	0.384395	5.67e-05	0.00064018
aoc3	84.5698	-1.32806	0.329914	6.13e-06	9.37e-05
col20a1	225.839	-1.32857	0.358625	2.23e-05	0.00028846
upp2	745.342	-1.3293	0.425052	0.00016482	0.00159738
nipsnap3a	1520.21	-1.33044	0.173932	2.42e-15	2.21e-13
dusp5	1029.89	-1.33105	0.386156	5.64e-05	0.00063761
areg	498.633	-1.33186	0.468479	0.00039385	0.00328863
ptprn	37.9535	-1.33226	0.519026	0.00090119	0.00657633
c3orf49	321.151	-1.33314	0.369051	2.92e-05	0.00036332
col13a1	225.58	-1.33361	0.299199	9.07e-07	1.75e-05
pim3	336.55	-1.334	0.289129	4.08e-07	8.5e-06
marcksl1	1423.11	-1.33478	0.287658	3.76e-07	7.92e-06
ppp1r1a	541.872	-1.33714	0.242808	4.02e-09	1.25e-07
chrnd	512.079	-1.34018	0.230297	6.19e-10	2.24e-08
gapdh	31747.1	-1.34066	0.180541	1.54e-14	1.22e-12
LOC100496911	81.2501	-1.34232	0.396791	6.93e-05	0.00075346
ecm2.1	11.4123	-1.34369	1.04133	0.00966604	0.0442187
clstn2	14.9972	-1.34399	1.40611	0.0110969	0.0491359
eif1	9416.35	-1.34413	0.218955	9.93e-11	4.18e-09
icam5	722.546	-1.34693	0.212068	2.36e-11	1.1e-09
gpm6a	116.076	-1.34735	0.308063	1.34e-06	2.46e-05
lypd3	35.0948	-1.35058	0.507605	0.00067497	0.00518427
pdlim3	810.759	-1.35067	0.198105	1.09e-12	6.27e-11
LOC100490181	7.38495	-1.35134	1.89243	0.0113279	0.0499171
ppp1r27	23.1178	-1.35338	0.860408	0.00619854	0.0312938
jmjd7-pla2g4b	22.4807	-1.35489	0.747242	0.004611	0.0247647
glud1	4635.04	-1.3551	0.174218	9.86e-16	9.94e-14
emp1	9019.5	-1.35629	0.224047	1.7e-10	6.88e-09
sez6l2	35.9903	-1.35698	0.616661	0.00207176	0.013039
mef2c	757.833	-1.35818	0.303892	8.35e-07	1.63e-05
cxcl12	284.703	-1.35955	0.301458	6.84e-07	1.35e-05
LOC100492996	9.47765	-1.36201	1.21845	0.0099829	0.0452959
pmp22	615.667	-1.36244	0.198352	8.07e-13	4.82e-11
hdac5	207.54	-1.36584	0.281389	1.29e-07	3.06e-06
fxyd1	294.907	-1.36645	0.25833	1.36e-08	3.86e-07
ccdc28b	288.319	-1.36685	0.208321	6.15e-12	3.1e-10
kcnb2	167.074	-1.36779	0.458806	0.00025199	0.0022928
adam19	36.4479	-1.36782	0.540681	0.00093703	0.00677196
myos	20.5198	-1.36873	0.89536	0.00647465	0.032347
ppm1l	1168.75	-1.3691	0.262687	1.98e-08	5.46e-07
tnn	3530.39	-1.3693	1.17903	0.00817346	0.038811
scg2	268.924	-1.36972	0.321741	2.1e-06	3.68e-05
filip1	386.287	-1.37049	0.246846	3.08e-09	9.72e-08
cav3	40.1766	-1.37195	0.611472	0.00177698	0.0115503
atp1a3	53.7434	-1.37759	0.606532	0.00173596	0.0113221
LOC100498051	6.00095	-1.37838	2.33492	0.0105238	0.0472651
gad2	10.9772	-1.38133	1.13998	0.00983455	0.0447786
c4orf54	173.674	-1.38157	0.298092	3.86e-07	8.1e-06
myo18b	592.493	-1.38177	0.296048	3.43e-07	7.35e-06
slc45a2	333.306	-1.38179	0.274181	4.95e-08	1.29e-06
itgbl1	333.224	-1.38483	0.221759	4.71e-11	2.08e-09
zdhhc2	105.605	-1.38526	0.373574	1.99e-05	0.00026198
nrxn1	25.2556	-1.3853	0.741394	0.00388228	0.0215568
vsnl1	10.2539	-1.38603	1.29699	0.0107625	0.0480123
tmem182	263.972	-1.3875	0.368333	1.59e-05	0.00021493
plce1	340.736	-1.38823	0.345609	5.92e-06	9.08e-05
slc22a31	46.1932	-1.38838	0.496455	0.00043244	0.0035677
LOC116406742	21.0484	-1.38868	0.712202	0.00336003	0.0192507
sbspon	67.2952	-1.39276	0.417781	8.1e-05	0.00086684
abca5	57.0753	-1.3931	0.406424	5.79e-05	0.00064944
pdgfrl	646.574	-1.39569	0.227621	8.17e-11	3.51e-09
krt23	251.146	-1.396	0.346955	5.49e-06	8.55e-05
fam13c	459.845	-1.39605	0.265628	1.88e-08	5.21e-07
klhl30	72.3022	-1.39656	0.404531	5.19e-05	0.00059425
pon2	129.859	-1.39709	0.275649	4.18e-08	1.11e-06
pmel	1360.06	-1.39988	0.198213	1.94e-13	1.31e-11
gdnf	17.7754	-1.40232	0.719194	0.00333829	0.0191621
gpx3	1617.23	-1.4041	0.236332	2.97e-10	1.15e-08
itih3	90.9263	-1.40465	0.334096	2.66e-06	4.52e-05
npas2	57.3772	-1.40561	0.502032	0.00042344	0.00350346
cldn6	2168.44	-1.40578	0.286757	9.29e-08	2.29e-06
tspan7	442.752	-1.40673	0.323523	1.37e-06	2.51e-05
chrna1.1	215.497	-1.40695	0.303031	3.46e-07	7.41e-06
LOC100144966	231.745	-1.40859	0.304548	3.74e-07	7.89e-06
LOC116411494	9.90785	-1.4094	1.19344	0.00915534	0.0423428
socs2	147.827	-1.4122	0.315965	7.49e-07	1.47e-05
myog	36.5058	-1.41437	0.681205	0.00246055	0.0150414
cox5b.1	1977.79	-1.41681	0.206814	7.91e-13	4.74e-11
fbxl21p	70.2827	-1.41703	0.384147	2.23e-05	0.00028846
diras1	10.2532	-1.41704	1.19527	0.00960131	0.0440043
ckm	72069.5	-1.41815	0.204008	3.87e-13	2.43e-11
galnt15	111.154	-1.41894	0.31106	4.94e-07	1.01e-05
mettl22	134.67	-1.41908	0.331319	1.82e-06	3.22e-05
LOC101733131	37.9508	-1.41987	0.516377	0.00047409	0.00385416
aldh6a1	3646.74	-1.42152	0.296967	1.75e-07	4.03e-06
creb3l1	144.943	-1.42167	0.540369	0.00063834	0.0049492
gch1	151.968	-1.42199	0.310717	4.64e-07	9.57e-06
ltbp4	339.468	-1.42269	0.316314	6.74e-07	1.33e-05
znf106	1531.82	-1.42401	0.27189	1.66e-08	4.64e-07
gatd3a	667.433	-1.42495	0.243861	5.31e-10	1.95e-08
arl5c	530.476	-1.42564	0.346838	3.86e-06	6.25e-05
gprc5a	1232.48	-1.42711	0.340237	2.59e-06	4.41e-05
emid1	605.226	-1.42899	0.215647	3.6e-12	1.91e-10
tpi1	7509.74	-1.42975	0.169876	4.2e-18	6.2e-16
LOC100494823	27.4037	-1.43568	0.624884	0.00153099	0.0101974
fam169b	295.401	-1.43631	0.296281	1.27e-07	3.01e-06
pkm	5638.57	-1.43838	0.198131	4.11e-14	3.09e-12
dnajb5	220.52	-1.43964	0.37212	9.98e-06	0.00014375
krt19	9518.22	-1.44325	0.24156	2.24e-10	8.87e-09
s100a1	286.809	-1.44557	0.304704	2.01e-07	4.55e-06
LOC100485969	196.107	-1.44577	0.414536	4.26e-05	0.00050202
LOC100495295	44.4427	-1.44584	0.608569	0.00139572	0.00944218
aldoa	23366.1	-1.44651	0.188255	1.78e-15	1.68e-13
lama2	1707.06	-1.44726	0.243034	2.72e-10	1.06e-08
cd81	1481.04	-1.44761	0.253577	1.05e-09	3.62e-08
vwa5b2	111.015	-1.44816	0.533318	0.00052278	0.00419076
cntn2	11.7423	-1.45082	1.01727	0.00715667	0.0350738
bag3	140.019	-1.45631	0.261231	2.48e-09	8.03e-08
acss1	706.243	-1.45689	0.40134	2.52e-05	0.00031975
lpl	819.668	-1.45725	0.383535	1.29e-05	0.00017975
bgn	2030.15	-1.45752	0.191143	2.52e-15	2.29e-13
acat1	2428.94	-1.4576	0.279897	1.78e-08	4.96e-07
aldoc	606.368	-1.45942	0.328365	8.49e-07	1.65e-05
calca	46.2072	-1.46063	0.499418	0.00027053	0.00243067
lmod3	237.119	-1.4631	0.252435	6.89e-10	2.46e-08
rxrg	144.396	-1.46489	0.351972	2.93e-06	4.9e-05
chrna1	363.354	-1.46537	0.248629	3.89e-10	1.46e-08
LOC116406694	74.9779	-1.46971	0.397481	1.92e-05	0.0002536
mat1a	169.888	-1.46976	0.344795	2.01e-06	3.53e-05
myh7	26.5444	-1.4755	0.776291	0.00324829	0.0187638
col8a2	43.2534	-1.47603	0.476957	0.00015751	0.00153338
gria4	17.8048	-1.47726	0.804699	0.00399113	0.0220676
oca2	178.427	-1.47762	0.323993	4.85e-07	9.95e-06
gria1	20.0067	-1.4781	0.737671	0.0028391	0.0168652
snta1	877.779	-1.48093	0.254708	5.62e-10	2.06e-08
elmod1	29.9207	-1.48386	0.590994	0.00091064	0.00661806
grik4	10.1034	-1.48472	1.31414	0.00873697	0.0408681
LOC105948087	449.556	-1.48501	0.414469	2.89e-05	0.00035948
rcan2	118.136	-1.48699	0.341955	1.26e-06	2.34e-05
LOC100498055	15.532	-1.48993	0.869217	0.00437589	0.0237684
pnpla2	378.279	-1.48995	0.28474	1.68e-08	4.69e-07
fbln2	45.7565	-1.48995	0.476859	0.000145	0.00143021
hgd	1020.23	-1.49115	0.27012	3.3e-09	1.04e-07
LOC116409763	108.831	-1.49268	0.322765	3.62e-07	7.67e-06
cxcl9	52.9173	-1.49336	0.576377	0.00068591	0.00525193
pappa	54.7165	-1.49374	0.485749	0.00017387	0.00166859
clstn3	28.1883	-1.49419	0.607902	0.00101061	0.00718636
h1-0	2307.47	-1.50052	0.234539	1.54e-11	7.35e-10
LOC100493338	42.9932	-1.50087	1.27139	0.00715273	0.0350674
myh2	364.75	-1.50324	0.416388	2.56e-05	0.00032463
cdh23	45.2796	-1.50442	0.465041	0.00010063	0.00103947
bnip3	2012.32	-1.5076	0.231371	7.43e-12	3.69e-10
ryr3	543.079	-1.51338	0.276485	4.16e-09	1.28e-07
kcnf1	355.658	-1.51511	0.266751	1.33e-09	4.49e-08
LOC108648060	68.2777	-1.5155	0.366344	2.99e-06	4.98e-05
diras2	18.4797	-1.51671	0.782145	0.00304822	0.0178435
nrxn2	27.0806	-1.521	0.665834	0.0014662	0.0098418
atp2b3	13.9511	-1.52149	0.979139	0.0055349	0.0286047
fam189b	18.4099	-1.52249	0.764566	0.00280475	0.0166901
chadl	24.6272	-1.52266	0.684561	0.00164195	0.0108334
tnni1.1	17055.9	-1.52381	0.212792	7.63e-14	5.44e-12
adh1b	514.832	-1.52624	0.272795	2.03e-09	6.7e-08
LOC101733871	134.91	-1.52647	1.28659	0.00683195	0.0338186
hpgd	564.539	-1.52677	0.367152	2.74e-06	4.63e-05
asb14	51.5456	-1.53126	0.517761	0.00023515	0.00215549
tpm1	25915.3	-1.53242	0.215037	1e-13	7.02e-12
tbxt	327.409	-1.53327	0.311576	7.62e-08	1.91e-06
serpind1	398.622	-1.53952	0.192697	1.16e-16	1.37e-14
LOC101730487	104.457	-1.5402	0.472687	8.96e-05	0.00094366
LOC100486093	158.595	-1.54169	0.289261	9.66e-09	2.82e-07
LOC105945252	36.8437	-1.54268	0.593292	0.00064122	0.00496707
syndig1	9.67272	-1.54642	1.3045	0.00831835	0.0392827
vipr2	74.3956	-1.54649	0.413572	1.63e-05	0.00021948
map2	511.309	-1.55187	0.198722	5.32e-16	5.5e-14
kcnn2	55.9306	-1.55779	0.496027	0.00013083	0.00130918
tyrp1	468.067	-1.56035	0.276538	1.52e-09	5.1e-08
MGC107780	46.3013	-1.56262	0.482288	9.54e-05	0.00099804
ltb4r2	827.193	-1.56329	0.325559	1.37e-07	3.2e-06
LOC100490372	25.9304	-1.56359	0.660389	0.00110868	0.00774345
ren	222.039	-1.56624	0.317013	6.8e-08	1.73e-06
cdh15	187.711	-1.56665	0.320811	9.05e-08	2.24e-06
cox7a1	1102.26	-1.56834	0.251857	4.42e-11	1.97e-09
best3	149.289	-1.57333	0.357196	9.12e-07	1.76e-05
cacna1s	1234.65	-1.57694	0.265848	2.73e-10	1.06e-08
ecm2	1417.88	-1.57708	0.391418	4.44e-06	7.07e-05
cacna1e	27.7423	-1.57825	0.663296	0.00110183	0.00771418
slc3a2	8646.13	-1.58183	0.237717	3.82e-12	2.01e-10
fah	1309.11	-1.58232	0.274067	7.16e-10	2.56e-08
fabp7	103.233	-1.58456	0.358007	8.43e-07	1.64e-05
calb2	51.7376	-1.58687	0.491709	9.33e-05	0.00097823
fabp3	1050.98	-1.58747	0.237347	2.22e-12	1.21e-10
LOC100135389	98.7969	-1.58827	0.608331	0.00060859	0.00476567
col28a1	82.3138	-1.58871	0.383974	2.95e-06	4.94e-05
uts2b	35.2327	-1.59065	0.706054	0.00141425	0.00954879
unc45b	317.842	-1.59387	0.320504	5.68e-08	1.47e-06
LOC116410241	28.0924	-1.59493	0.675729	0.00110487	0.00772913
aco2	9773.03	-1.59806	0.222349	6.76e-14	4.86e-12
LOC105947969	7.94095	-1.59909	1.30173	0.00786685	0.037708
LOC100498424	9.19233	-1.60013	1.42462	0.0101454	0.0459369
aqp1	458.378	-1.60157	0.289339	2.71e-09	8.66e-08
ybx3	8655.82	-1.6016	0.22676	1.64e-13	1.12e-11
cox4i2	672.371	-1.60489	0.227164	1.48e-13	1.01e-11
actc1	32282.7	-1.60528	0.271872	3.14e-10	1.2e-08
cdh4	117.097	-1.6086	0.405534	5.82e-06	8.96e-05
ankrd22	586.431	-1.61067	0.337883	1.57e-07	3.64e-06
c1qtnf3	167.814	-1.61304	0.278176	6.04e-10	2.19e-08
slc25a29	297.532	-1.61582	0.34123	1.83e-07	4.18e-06
myh3	2183.87	-1.61733	1.2374	0.0054837	0.0284082
fst	162.394	-1.61768	0.29475	3.59e-09	1.13e-07
slc35e4	193.619	-1.61777	0.28959	2.21e-09	7.25e-08
ckb	4460.45	-1.62024	0.249652	7.46e-12	3.7e-10
etnppl	2702.86	-1.6229	0.293644	2.61e-09	8.39e-08
LOC116406949	64.4137	-1.62423	0.682696	0.00105996	0.00746953
lamb3	2957.7	-1.62649	0.325367	4.85e-08	1.27e-06
tmem240	15.6979	-1.62761	0.884152	0.00329155	0.0189605
bach2	86.4232	-1.62878	0.365365	7.15e-07	1.41e-05
cend1	47.0762	-1.62984	0.486733	6.22e-05	0.00068883
nif	51.6886	-1.63176	0.438734	1.65e-05	0.00022223
wif1	3300.16	-1.63605	0.180412	1.12e-20	2.37e-18
cobl	143.459	-1.6385	0.369877	7.62e-07	1.5e-05
cdknx	3178.39	-1.63972	0.379595	1.22e-06	2.28e-05
galr3	110.209	-1.63975	0.430159	1.13e-05	0.00016088
tm6sf1	361.131	-1.64363	0.35754	3.61e-07	7.67e-06
nefm	60.3868	-1.64411	0.517036	0.00010607	0.00108849
pcsk1	45.3031	-1.64534	0.513023	9.48e-05	0.00099395
cav3.1	538.814	-1.64908	0.262569	3.08e-11	1.4e-09
trim72	1070.22	-1.6499	0.277757	2.43e-10	9.54e-09
btnl8	91.757	-1.65006	2.12769	0.00632337	0.0317738
col6a3	3873.09	-1.65666	0.250847	3.58e-12	1.9e-10
oat	441.853	-1.65923	0.458678	2.13e-05	0.00027787
slc22a16	114.073	-1.65988	0.367675	5.18e-07	1.06e-05
atp1b4	151.215	-1.66352	0.313341	9.53e-09	2.79e-07
nab2	38.8714	-1.66427	0.488607	4.8e-05	0.00055483
me3	1406.1	-1.66432	0.22214	6.01e-15	5.06e-13
itih6	538.111	-1.66485	0.27917	2.11e-10	8.39e-09
carm1p1	20.4841	-1.66758	0.714956	0.00115631	0.00803042
itga11	881.593	-1.66888	0.329053	3.41e-08	9.17e-07
neurl2	48.4301	-1.67315	0.437735	1.03e-05	0.00014813
adgrb3	14.4589	-1.67588	0.934169	0.00343314	0.019566
ank1	667.607	-1.67675	0.267229	3.04e-11	1.39e-09
pdlim7	2468.22	-1.6781	0.211575	1.84e-16	2.11e-14
mia	45.5205	-1.67813	0.502084	5.81e-05	0.00065137
postn	25108.3	-1.68033	0.157846	1.49e-27	7.54e-25
LOC116408737	235.314	-1.68082	0.297767	1.37e-09	4.61e-08
cacna2d2	399.479	-1.68166	0.381438	8.03e-07	1.57e-05
cmya5	73.4122	-1.68808	0.428258	6.25e-06	9.51e-05
cacng6	56.763	-1.69251	0.440975	9.63e-06	0.00013949
fam110d	93.1395	-1.69741	0.437241	7.61e-06	0.00011334
maoa	9.78286	-1.69846	1.04609	0.00452635	0.0244089
upb1	913.671	-1.69889	0.30648	2.45e-09	7.97e-08
kcnq2	24.3627	-1.6996	0.626457	0.00044926	0.00368182
ndst4	8.39614	-1.70124	1.50574	0.00762802	0.036808
des.1	15560.2	-1.7043	0.25261	1.3e-12	7.35e-11
dtna	275.915	-1.70456	0.366029	2.4e-07	5.36e-06
agl	970.024	-1.70656	0.299315	9.79e-10	3.45e-08
aspn	47.7518	-1.71356	0.701393	0.00088154	0.00646298
fads6	13.1913	-1.71553	1.10609	0.00578352	0.0296322
tbx5	34.72	-1.72116	0.618737	0.00034452	0.00297129
vwce	163.621	-1.7218	0.306101	1.52e-09	5.11e-08
klf15.1	266.608	-1.72306	0.266244	8.68e-12	4.27e-10
speg	312.562	-1.72525	0.420742	3.06e-06	5.09e-05
flnc	1119.42	-1.72732	0.219847	3.55e-16	3.88e-14
cetp	32.5778	-1.72924	0.492231	3.16e-05	0.00038673
txlnb	174.171	-1.74067	0.288419	1.29e-10	5.37e-09
ccdc9b	52.2552	-1.74199	0.433603	4.45e-06	7.08e-05
ptgfr	45.3654	-1.7422	0.424771	3.18e-06	5.28e-05
golga7b	9.71151	-1.74549	1.09423	0.00450575	0.0243511
cish	703.691	-1.74593	0.353176	5.8e-08	1.5e-06
synpo2l	917.727	-1.74867	0.314063	1.83e-09	6.07e-08
igsf10	236.047	-1.74916	0.52804	5.92e-05	0.00066153
LOC116406467	31.4356	-1.74923	0.573242	0.00015069	0.00147867
LOC100490887	49.828	-1.74933	0.47849	1.99e-05	0.00026198
LOC116409752	44.4484	-1.75052	0.488955	2.45e-05	0.0003139
cers4	99.4853	-1.75314	0.321981	4.16e-09	1.28e-07
anos1	249.785	-1.75489	0.326959	6.31e-09	1.91e-07
rhbdl1	7.92156	-1.75593	2.02099	0.00850132	0.0399826
cdh13	266.12	-1.75678	0.282478	4.23e-11	1.89e-09
ppp1r1c	17.1902	-1.76188	0.723754	0.00086772	0.00639429
aldh3b1	112.928	-1.76195	0.467926	1.15e-05	0.00016287
chrne	140.384	-1.76328	0.362299	8.67e-08	2.15e-06
p4ha3	24.0679	-1.76378	0.636752	0.00034006	0.00294054
vldlr	331.601	-1.76552	0.264382	2.01e-12	1.11e-10
syt17	14.8888	-1.76661	0.765539	0.00120078	0.00829913
LOC116407984	23.0318	-1.76743	0.598903	0.00020159	0.00188697
prodh	551.18	-1.76926	0.443802	4.74e-06	7.48e-05
fhod3	95.877	-1.76975	0.339578	1.48e-08	4.2e-07
grik5-like	260.309	-1.77199	0.221464	1.19e-16	1.4e-14
ninj2	47.4825	-1.77546	0.427711	2.54e-06	4.35e-05
camta1	155.698	-1.77723	0.297263	1.83e-10	7.37e-09
teddm1	161.049	-1.78406	0.256613	3.01e-13	1.95e-11
obscn	1490.65	-1.78786	0.269339	2.56e-12	1.38e-10
clic5	247.907	-1.79109	0.274296	5.32e-12	2.73e-10
acan	64.8363	-1.79255	0.409804	8.8e-07	1.7e-05
epyc	1242.37	-1.7928	0.265699	1.03e-12	6e-11
vwc2	11.048	-1.79469	1.17583	0.00498484	0.0263865
thbs4	4440.29	-1.79487	0.238634	4.43e-15	3.82e-13
phka2	373.393	-1.80084	0.312889	6.74e-10	2.43e-08
hacd1	121.585	-1.80138	0.30056	1.61e-10	6.61e-09
kcnn1	24.0934	-1.80733	0.56846	9.89e-05	0.00102552
rasd1	358.481	-1.80904	0.361268	4.08e-08	1.08e-06
gprc5b	196.967	-1.81015	0.273536	3.02e-12	1.62e-10
rab3a	47.755	-1.81213	0.537627	5.15e-05	0.00059009
elovl4	234.16	-1.81277	0.274248	3.2e-12	1.71e-10
crhbp	14.6291	-1.81696	1.11671	0.00372991	0.0208505
atp13a5l.2	58.988	-1.8177	0.537595	5.2e-05	0.00059447
sgcb	441.678	-1.81806	0.271246	1.66e-12	9.25e-11
pygm	2220.77	-1.81854	0.310978	3.42e-10	1.3e-08
scn1b	79.134	-1.82164	0.483454	1.1e-05	0.00015624
znf385b	15.5512	-1.82239	0.781765	0.00110759	0.0077419
LOC116412022	10.9565	-1.82878	1.3993	0.00542959	0.0281871
kiaa0408	245.455	-1.8302	0.251743	2.89e-14	2.23e-12
LOC101731328	221.515	-1.83233	0.363728	3.47e-08	9.3e-07
fitm1	147.608	-1.83538	0.323109	1.01e-09	3.51e-08
usp2	721.226	-1.83752	0.254105	3.16e-14	2.43e-12
grid1	13.7929	-1.84031	0.957634	0.00252534	0.0153721
adssl1	1620.69	-1.84037	0.239177	1.14e-15	1.13e-13
rpl3l	155.206	-1.84092	0.37328	6.27e-08	1.61e-06
gamt	1454.38	-1.84505	0.236484	4.95e-16	5.2e-14
olfm1	23.0999	-1.84529	0.692013	0.00048995	0.00396438
chrd	20.2235	-1.84817	0.684375	0.00039367	0.00328863
nupr1	4408.22	-1.84926	0.224479	1.4e-17	1.9e-15
musk	151.16	-1.8521	0.3448	5.95e-09	1.81e-07
sgcg	154.489	-1.85488	0.307863	1.31e-10	5.44e-09
ccdc68	280.92	-1.85765	0.39451	1.81e-07	4.13e-06
egf	68.5389	-1.86513	0.428469	9.3e-07	1.78e-05
LOC100495335	138.368	-1.86868	0.432318	1.15e-06	2.16e-05
vgf	44.913	-1.86889	0.488469	8.99e-06	0.00013123
tgm3l.2	84.9544	-1.86897	0.644101	0.00020971	0.0019481
LOC101730890	14.2929	-1.86935	0.93523	0.00211455	0.0132744
slc38a1	310.268	-1.8706	0.287906	6.3e-12	3.16e-10
snca	140.078	-1.87224	0.269617	3.16e-13	2.04e-11
dkk2	386.285	-1.87481	0.31564	2.38e-10	9.39e-09
gucy1b2	7.14893	-1.87506	2.01365	0.00728525	0.0354621
abat	918.018	-1.87855	0.187057	8.02e-25	2.82e-22
rragd	75.2718	-1.88672	0.368927	2.46e-08	6.72e-07
pcp4l1	121.091	-1.88918	0.278445	9.25e-13	5.43e-11
chchd10	617.319	-1.88923	0.268069	1.43e-13	9.88e-12
tgfbr3	708.729	-1.89082	0.208112	7.88e-21	1.79e-18
fgf6	10.9146	-1.89673	1.0731	0.00339041	0.019354
myl2	12098.5	-1.89678	0.186061	1.62e-25	6.07e-23
krt18.1	1230.87	-1.89922	0.76551	0.00060417	0.00473964
tulp2	18.1909	-1.90079	0.760387	0.00067879	0.00520898
LOC100488200	391.612	-1.90121	0.219381	3.59e-19	6.08e-17
xirp2	637.216	-1.90238	0.217492	1.63e-19	2.96e-17
cilp2	322.994	-1.90358	0.267583	8.88e-14	6.28e-12
trim63	2245.45	-1.90371	0.307597	6.02e-11	2.63e-09
sfxn3	604.897	-1.90756	0.216247	8.81e-20	1.63e-17
LOC101731286	31.2558	-1.90857	0.555119	3.76e-05	0.00045159
pnoc	43.6944	-1.91304	0.445259	1.23e-06	2.28e-05
unc80	34.0374	-1.91352	0.531559	2.19e-05	0.00028544
slc6a17	119.3	-1.91707	0.302035	1.67e-11	7.9e-10
tmod1	782.061	-1.92271	0.246732	5.11e-16	5.34e-14
LOC101732121	48.3259	-1.92713	0.742464	0.0004702	0.00383336
endou	284.067	-1.92977	0.513555	1.2e-05	0.00016825
mybph	3762.55	-1.93127	0.23369	1.09e-17	1.5e-15
myod1	94.1257	-1.93321	0.34044	1e-09	3.51e-08
col19a1	213.622	-1.93389	0.362859	7.04e-09	2.11e-07
LOC100485079	4.67531	-1.93825	2.30469	0.010727	0.0478666
slc26a10	123.779	-1.93838	0.322014	1.36e-10	5.62e-09
sgca	368.349	-1.94062	0.329068	2.69e-10	1.05e-08
ppp1r3a	784.117	-1.9431	0.292383	2.3e-12	1.25e-10
nos3	257.231	-1.94344	0.319285	8.35e-11	3.57e-09
LOC101734454	2166.23	-1.94507	0.25412	1.47e-15	1.42e-13
adam11	190.117	-1.9578	0.402011	7.78e-08	1.95e-06
ano4	18.2159	-1.95857	0.998464	0.00206124	0.0129918
npy	140.843	-1.95902	0.470484	1.99e-06	3.5e-05
LOC100145115	274.088	-1.95988	0.319865	6.43e-11	2.79e-09
slc8a3	67.64	-1.96038	0.552923	2.36e-05	0.00030302
sh3bgr	573.902	-1.9616	0.243392	5.77e-17	7.17e-15
pdzd4	16.5215	-1.96582	0.841719	0.00104982	0.00742232
ltc4s.1	115.797	-1.96703	0.312905	2.41e-11	1.12e-09
itgb4	7783.84	-1.97336	0.193338	1.53e-25	5.87e-23
gnmt	206.22	-1.97595	0.39062	3.31e-08	8.93e-07
ouro1	13450	-1.97667	0.881116	0.00098744	0.00705357
cplx2	15.1488	-1.97981	1.08911	0.00255916	0.0155396
aass	1064.64	-1.98354	0.331968	1.63e-10	6.66e-09
tnni3k	55.7376	-1.99608	0.47474	1.74e-06	3.11e-05
slco2a1	463.37	-2.00112	0.337099	1.99e-10	7.94e-09
ugp2	1969.29	-2.00315	0.195687	1e-25	4.12e-23
tpbgl	42.3825	-2.00685	0.447522	5.04e-07	1.03e-05
vegfa	226.63	-2.00686	0.298278	1.25e-12	7.16e-11
LOC100489067	536.552	-2.01051	0.198544	3.16e-25	1.16e-22
LOC101732853	18.7996	-2.02521	1.39433	0.00380798	0.0211908
snorc	376.176	-2.02699	0.257165	2.43e-16	2.72e-14
tex9	165.878	-2.02757	0.301553	1.28e-12	7.26e-11
snai3	33.4197	-2.02762	0.478947	1.52e-06	2.75e-05
ccl28	850.556	-2.02804	0.319043	1.4e-11	6.76e-10
eno3	10790.5	-2.02943	0.203622	1.98e-24	6.7e-22
LOC105948415	196.542	-2.03208	0.367547	2.17e-09	7.14e-08
mustn1	825.174	-2.03288	0.219313	1.37e-21	3.38e-19
cldn3	29.5646	-2.03548	0.872024	0.00105703	0.00745496
tnnt3	21383.3	-2.03798	0.269845	4.45e-15	3.82e-13
amph	31.5541	-2.03875	0.685424	0.00016559	0.00160388
acyp2	11.8675	-2.04102	1.13911	0.00278225	0.0165836
LOC100145149	16.361	-2.04107	0.786846	0.00049099	0.00396914
akr1d1	156.469	-2.04632	0.454185	5.82e-07	1.17e-05
sar1b	9.54241	-2.04645	1.22445	0.00414691	0.0227902
myl10	2719.37	-2.04868	0.216366	2.17e-22	5.68e-20
ptges3l	166.616	-2.04947	0.315196	5.51e-12	2.81e-10
LOC116411104	40.0578	-2.0502	0.522837	5.46e-06	8.52e-05
bcat2	1464.62	-2.05168	0.387309	7.87e-09	2.34e-07
tnnc1	13951.4	-2.0563	0.16978	1.01e-34	9.69e-32
amer3	5.88494	-2.05692	2.35755	0.0103741	0.0467148
clcn1	36.4539	-2.05779	0.498311	2.54e-06	4.36e-05
nfic	1002.3	-2.05982	0.270649	2.05e-15	1.91e-13
LOC116406492	8.92848	-2.06012	1.28121	0.00357511	0.0201353
chrdl1	997.044	-2.06229	0.319198	8.21e-12	4.05e-10
myl1	17611.9	-2.06458	0.304844	8.85e-13	5.21e-11
cfl2	1108.46	-2.06712	0.248386	6.8e-18	9.77e-16
fhl1	400.793	-2.06876	0.245767	2.92e-18	4.38e-16
fbxo32	1894.66	-2.06914	0.295042	1.97e-13	1.32e-11
penk	12.6318	-2.07388	0.947852	0.00133558	0.00910678
sstr1	63.297	-2.078	0.507832	2.58e-06	4.4e-05
bcan	514.147	-2.0823	0.239871	3.23e-19	5.52e-17
scn4a	241.569	-2.08304	0.266184	3.65e-16	3.93e-14
pex5l	5.76269	-2.08495	1.62391	0.0071055	0.0349122
sorbs1	1484.99	-2.08598	0.270639	8.46e-16	8.64e-14
sult2b1	308.241	-2.08667	0.438149	1.22e-07	2.91e-06
sncg	1316.21	-2.09516	0.282245	7.95e-15	6.62e-13
ttc36	244.303	-2.10619	0.309701	7.4e-13	4.46e-11
coro6	316.401	-2.10682	0.298043	1.1e-13	7.59e-12
hapln1	131.93	-2.10736	0.315563	1.9e-12	1.05e-10
sncb	43.6123	-2.11349	0.546975	6.78e-06	0.00010229
LOC100127850	49.8217	-2.11599	0.477337	5.93e-07	1.19e-05
akr1c1	1713.87	-2.12564	0.305368	2.06e-13	1.37e-11
tuba1cl.2	15.809	-2.1318	0.792415	0.00037307	0.00315327
snap25	161.729	-2.13259	0.397635	5.41e-09	1.65e-07
lrtm1	157.391	-2.13596	0.34874	6.16e-11	2.68e-09
LOC101732111	5.0561	-2.13615	2.03189	0.00704126	0.034658
slc6a8	298.196	-2.14056	0.292752	1.78e-14	1.41e-12
nrap	350.392	-2.14201	0.364951	2.91e-10	1.13e-08
tmod4	490.677	-2.1499	0.449274	1.05e-07	2.56e-06
ttn	19164.1	-2.15415	0.325663	2.5e-12	1.35e-10
slc52a3	36.9768	-2.15874	0.630697	3.35e-05	0.00040884
LOC100496565	1098.28	-2.16033	0.336997	1.03e-11	5.03e-10
smpx	423.697	-2.16393	0.25927	4.58e-18	6.7e-16
mylpf	17881.9	-2.16828	0.251586	4.72e-19	7.76e-17
pgm1	1471.72	-2.17999	0.228768	1.38e-22	3.66e-20
lmod2	29.2368	-2.18045	0.569546	7.98e-06	0.00011845
pdk4	1189.14	-2.18539	0.328412	1.88e-12	1.04e-10
abra	181.953	-2.18646	0.452997	8.39e-08	2.09e-06
stum	66.9421	-2.19081	0.554151	4.57e-06	7.23e-05
eef1a2	66.3816	-2.19311	0.457788	1.07e-07	2.58e-06
asb15	13.3823	-2.19399	0.970713	0.00112444	0.00782798
emilin3	298.406	-2.20153	0.226375	1.7e-23	5.13e-21
htr7	7.0898	-2.20268	1.40397	0.00441986	0.0239394
syt1	109.798	-2.20369	0.354889	3.65e-11	1.65e-09
plxna4	129.15	-2.20442	0.307321	5.4e-14	3.98e-12
klhl31	1955.32	-2.2142	0.319093	2.51e-13	1.66e-11
cacng7	6.0658	-2.21423	1.76404	0.00908222	0.0420723
trim55	318.734	-2.21593	0.312769	9.22e-14	6.49e-12
ldb3	2349.32	-2.21813	0.365089	7.96e-11	3.42e-09
nes	1128.29	-2.23442	0.308374	2.86e-14	2.22e-12
chrdl2	25.5059	-2.23443	0.57958	6.63e-06	0.00010047
fosl1	441.288	-2.23588	1.02186	0.00098864	0.00705629
MGC108322	15.2369	-2.23758	1.3549	0.00272519	0.0163335
myl3	19.1786	-2.23851	0.661671	4.28e-05	0.00050358
sypl2	1058.06	-2.23953	0.297773	3.09e-15	2.78e-13
kcnh7	243.922	-2.2481	0.471263	1.05e-07	2.56e-06
palmd	1008.76	-2.26353	0.267187	1.79e-18	2.81e-16
c10orf71	164.086	-2.26422	0.374247	9.49e-11	4.01e-09
adipoq	552.091	-2.26466	0.289644	3.5e-16	3.87e-14
gem	40.3175	-2.26733	0.525084	9.65e-07	1.84e-05
gfra4	10.5082	-2.27199	0.996123	0.00106492	0.00749835
dupd1	246.783	-2.27313	0.274256	7.75e-18	1.09e-15
tcap	1962.1	-2.27592	0.343948	2.55e-12	1.37e-10
prss1.1	8.66444	-2.27917	1.27013	0.00336624	0.0192735
camk2b	225.465	-2.2794	0.336502	8.15e-13	4.83e-11
agmat	56.4193	-2.27951	0.66017	2.83e-05	0.0003549
abcc12	368.585	-2.28515	0.302883	3.76e-15	3.31e-13
scg3	87.6695	-2.28602	0.39146	3.53e-10	1.33e-08
gls2	1392.82	-2.28972	0.351394	5.07e-12	2.64e-10
bhmt	499.251	-2.29684	0.857128	0.00029756	0.00262839
neto2	11.1862	-2.30009	1.1857	0.00217072	0.0135747
LOC101730350	607.061	-2.30034	0.797328	0.00016694	0.00161244
hhatl	147.748	-2.30365	0.482873	1.06e-07	2.58e-06
tnni1	296.148	-2.3055	0.293076	2.43e-16	2.72e-14
scn4b	250.361	-2.3055	0.273937	2.7e-18	4.09e-16
gys1	984.392	-2.30566	0.323506	6.62e-14	4.78e-12
avpr1a	138.355	-2.30864	0.508467	3.3e-07	7.1e-06
LOC100495065	41.7002	-2.31039	0.550264	1.59e-06	2.86e-05
btbd1	162.062	-2.33237	0.31231	5.34e-15	4.52e-13
dhrs7c	327.834	-2.33616	0.27103	4.44e-19	7.43e-17
serpine1	3921.35	-2.34436	0.680848	2.83e-05	0.0003549
fzd9	299.152	-2.3458	0.341721	4.27e-13	2.67e-11
tpm2	7033.86	-2.34605	0.262161	2.32e-20	4.7e-18
prelp	736.711	-2.3479	0.327728	5.27e-14	3.9e-12
nefh	19.5322	-2.34815	0.676969	3.03e-05	0.00037417
mylk3	2694.64	-2.34895	0.272462	4.5e-19	7.46e-17
esrrg	47.6817	-2.35314	0.591803	4.07e-06	6.56e-05
sds	9686.82	-2.35871	0.314249	5.03e-15	4.28e-13
ankrd1	225.181	-2.36339	0.291386	3.34e-17	4.3e-15
LOC100494929	23.9725	-2.36611	0.724265	5.96e-05	0.00066439
rbm24	423.812	-2.36959	0.266635	4.15e-20	7.95e-18
gabra2	20.9798	-2.37097	0.710228	4.95e-05	0.00056907
atp2a2	7157.91	-2.37325	0.315925	4.01e-15	3.5e-13
klhl40	268.101	-2.37752	0.280841	1.73e-18	2.74e-16
itga6	10906.6	-2.38047	0.245947	2.52e-23	7.24e-21
hspb1	1294.28	-2.39559	0.231305	2.87e-26	1.27e-23
prkcq	64.8829	-2.40189	0.403445	1.68e-10	6.82e-09
raly	25.3054	-2.40752	0.829636	0.00027101	0.00243369
LOC101730330	17.3198	-2.41868	0.905088	0.00035725	0.00304039
vim	3996.51	-2.42015	0.316265	1.09e-15	1.09e-13
LOC100494026	130.885	-2.42161	0.361658	1.47e-12	8.2e-11
pdpn	19.7164	-2.43487	0.641784	8.53e-06	0.00012539
slc6a8l	200.761	-2.43747	0.375585	5.2e-12	2.69e-10
pnpla7	54.175	-2.441	0.425885	6.85e-10	2.46e-08
LOC101730386	26110.3	-2.44446	0.250016	9.15e-24	2.98e-21
syp	110.118	-2.44458	0.417543	3e-10	1.15e-08
ucp3	255.167	-2.44604	0.433542	1e-09	3.51e-08
LOC116406866	34.4365	-2.44652	0.855605	0.00025215	0.00229305
mybpc1	833.934	-2.44952	0.226593	1.99e-28	1.04e-25
art1	161.812	-2.45324	0.520524	1.36e-07	3.18e-06
slc25a4	6123.75	-2.45529	0.267311	2.64e-21	6.24e-19
capn3	1021.06	-2.45651	0.311537	2e-16	2.28e-14
azin2	10538.9	-2.46153	1.17315	0.00098229	0.00702551
agxt2	263.703	-2.46334	0.308935	1.02e-16	1.23e-14
tmem255b	11.9692	-2.46888	0.894759	0.0002877	0.00255044
ermn	8.69521	-2.47441	1.1122	0.00119804	0.00829018
hsp70	491.598	-2.48201	0.365763	6.96e-13	4.21e-11
LOC100492723	383.962	-2.48292	0.311763	1.3e-16	1.52e-14
cplx1	159.437	-2.48315	0.367047	8.31e-13	4.91e-11
mypn	331.231	-2.48368	0.296217	3.28e-18	4.87e-16
LOC101733619	87.0727	-2.48377	0.504969	4.69e-08	1.23e-06
galnt9	22.91	-2.48941	0.684197	1.84e-05	0.00024395
plp1	473.65	-2.49059	0.285865	1.9e-19	3.35e-17
lsmem1	48.3297	-2.49454	0.437236	7.87e-10	2.8e-08
tmem25	41.1677	-2.49901	0.488181	1.92e-08	5.32e-07
smyd1	298.27	-2.50728	0.348301	3.81e-14	2.87e-12
actn3	10965.7	-2.51693	0.264917	1.32e-22	3.55e-20
neb	5469.53	-2.51986	0.368908	5.27e-13	3.27e-11
cyp2c37	33.8275	-2.5207	0.511995	5.38e-08	1.4e-06
grp	52.6784	-2.52172	0.502738	4.05e-08	1.07e-06
apobec2	341.366	-2.52234	0.337508	4.77e-15	4.07e-13
atp2a1	13107.5	-2.53453	0.308636	1.28e-17	1.76e-15
klf9	299.915	-2.54216	0.452028	1.05e-09	3.64e-08
casq2	1316.57	-2.54295	0.293834	2.71e-19	4.68e-17
ocm3	668.601	-2.54702	1.06557	0.00052527	0.00420677
alpk3	765.661	-2.55212	0.245814	1.85e-26	8.88e-24
abca9	245.506	-2.55246	0.320619	8.69e-17	1.06e-14
rnf207	184.289	-2.55781	0.488681	9.38e-09	2.75e-07
myoz2	2178.4	-2.55791	0.3465	8.66e-15	7.12e-13
klhl41	820.966	-2.56331	0.249649	6.71e-26	2.89e-23
meltf	13.0055	-2.56781	0.989979	0.00045979	0.00375742
padi2	94.7827	-2.56919	0.346561	8.27e-15	6.82e-13
rtn4r	23.6266	-2.57783	0.761116	3.48e-05	0.00042234
LOC100490758	4.61203	-2.58636	1.91659	0.0061706	0.0312076
gyg2	264.775	-2.58781	0.341715	2.25e-15	2.08e-13
clec3b	481.736	-2.5921	0.328932	2.02e-16	2.29e-14
dmgdh	48.1868	-2.59315	0.703165	1.11e-05	0.00015771
LOC101731116	89.1468	-2.59447	0.412949	2.07e-11	9.66e-10
atp13a5l.1	137.968	-2.59588	0.339585	1.64e-15	1.58e-13
cpt1b	230.702	-2.6016	0.401565	5.53e-12	2.82e-10
popdc2	28.9075	-2.60642	0.583251	5.22e-07	1.06e-05
ca14	221.003	-2.60867	0.479019	2.93e-09	9.3e-08
ldha	1443.66	-2.61393	0.168248	1.31e-55	1.13e-51
kcns1	51.3714	-2.62894	0.476447	2.28e-09	7.46e-08
LOC108648061	76.0148	-2.62992	0.54555	9.11e-08	2.25e-06
phkg1	256.863	-2.63064	0.498726	7.38e-09	2.2e-07
prmt8	7.00112	-2.63136	1.28839	0.00183997	0.0118956
gpr26	5.27194	-2.63202	2.03809	0.00655493	0.0326818
LOC101733443	9.41395	-2.6399	1.07724	0.00061589	0.00481194
synm	339.222	-2.64293	0.417634	1.45e-11	6.96e-10
LOC116409761	12.4618	-2.64474	0.990391	0.00048106	0.00390343
LOC116406650	68.7835	-2.648	0.761987	2.4e-05	0.00030757
lrrc52	33.5463	-2.64827	0.578548	2.86e-07	6.25e-06
matn4	251.283	-2.65901	0.291248	6.09e-21	1.4e-18
tnni2	4310.9	-2.65907	1.03196	0.000317	0.00277308
LOC101730532	13.4498	-2.66266	0.927966	0.00018918	0.00179122
ptx4	271.484	-2.6741	0.859652	7.38e-05	0.00079979
fbp2	542.51	-2.67684	0.29152	2.24e-21	5.38e-19
prkaa2	171.525	-2.67762	0.302697	5.81e-20	1.09e-17
shank2	22.7617	-2.68345	0.786493	3.54e-05	0.00042705
lepr	173.348	-2.69744	0.290965	1.32e-21	3.31e-19
slc2a4	180.461	-2.71069	0.449649	9.48e-11	4.01e-09
cldn19	25.606	-2.72619	0.592023	2.52e-07	5.61e-06
hspb7	1280	-2.72659	0.284636	6.33e-23	1.73e-20
drp2	41.0124	-2.72829	0.613616	4.78e-07	9.82e-06
cda	312.285	-2.73786	0.313388	1.65e-19	2.96e-17
nptx1	53.7497	-2.74231	0.474838	4.58e-10	1.7e-08
xbg100485866	44.1331	-2.74237	0.497605	2.53e-09	8.18e-08
trdn	351.557	-2.76498	0.302568	3.7e-21	8.63e-19
samd10	45.5652	-2.76838	0.586837	1.31e-07	3.09e-06
dok7	82.0548	-2.7723	0.577808	8.16e-08	2.03e-06
hspa1b	201.264	-2.77595	0.389448	5.53e-14	4.06e-12
LOC108644866	9.99949	-2.78184	1.36414	0.00327948	0.0189022
pappa2	18.5272	-2.78906	0.727546	6.65e-06	0.00010058
LOC100488825	8.27098	-2.79275	1.38471	0.00162819	0.0107575
aadac	63.6162	-2.80012	0.437779	1.11e-11	5.42e-10
slc9a2	40.1349	-2.80516	0.570099	5e-08	1.31e-06
tnnt1	250.301	-2.81331	0.482625	3.07e-10	1.18e-08
myoz3	111.929	-2.82094	0.527562	5.06e-09	1.55e-07
ephx4	5.89605	-2.82259	1.87411	0.00518657	0.0271956
LOC116412418	11.3383	-2.83255	1.07799	0.00034716	0.00298831
LOC100145065	13.1461	-2.83594	0.950845	0.00015171	0.00148446
lrrc39	89.7274	-2.84372	0.414474	4.15e-13	2.6e-11
acta4	8458.02	-2.85649	0.366194	3.59e-16	3.89e-14
gadl1	10.0209	-2.86438	1.10076	0.00061974	0.00483327
LOC100496865	18.4336	-2.87641	0.839165	3.42e-05	0.00041642
pfkm	2524.39	-2.87983	0.261469	1.36e-29	8.07e-27
myh6	18259.9	-2.88498	0.281862	8.18e-26	3.44e-23
LOC108648307	200.4	-2.88923	0.496101	3.18e-10	1.22e-08
ak1	1952.23	-2.89002	0.27931	2.34e-26	1.06e-23
rgcc	595.286	-2.91468	0.250811	1.76e-32	1.32e-29
ush2a	14.5091	-2.93599	1.21718	0.00065447	0.00505451
acta1	5338.85	-2.93653	0.685813	9.17e-07	1.76e-05
dpys	166.111	-2.96505	0.431511	3.68e-13	2.34e-11
LOC100486532	16.1436	-2.96831	1.66321	0.00189328	0.0121461
lhx9	7.88131	-2.97175	1.258	0.0008715	0.0064167
tnnc2	5601.67	-2.98301	0.368092	3.03e-17	3.92e-15
LOC101734009	166.245	-2.9867	0.444334	1.05e-12	6.11e-11
eln2	2420.66	-2.99098	0.197666	5.62e-53	2.42e-49
rbp4	48.3388	-3.00133	0.549209	2.45e-09	7.97e-08
LOC101734126	84.725	-3.01881	0.420493	4.2e-14	3.14e-12
sln	702.609	-3.02363	0.861621	1.73e-05	0.00023153
LOC100491399	1978.88	-3.02446	0.267722	8.47e-31	5.41e-28
mybpc3	4119.43	-3.03366	0.337753	1.52e-20	3.12e-18
LOC100491493	430.885	-3.03674	0.301976	5.03e-25	1.81e-22
hjv	308.901	-3.03878	0.481346	1.43e-11	6.85e-10
myf6	69.5071	-3.05702	0.487894	1.98e-11	9.27e-10
pgam2	2245.52	-3.07327	0.816895	6.74e-06	0.00010179
slc16a3	414.287	-3.07646	0.314863	9.53e-24	3.04e-21
eya4	50.0093	-3.08165	0.483092	1.36e-11	6.55e-10
carns1	131.407	-3.08956	0.351028	9.05e-20	1.66e-17
matn2	144.561	-3.0916	0.320011	2.64e-23	7.46e-21
slc25a47	38.3493	-3.10344	0.588833	8.5e-09	2.51e-07
tnxb	124.426	-3.10659	0.349761	3.97e-20	7.69e-18
klf12	5.76209	-3.12363	1.67755	0.00315807	0.0183372
LOC100491051	2251.79	-3.1361	0.406926	6.91e-16	7.1e-14
mlip	176.387	-3.13846	0.431886	2.07e-14	1.62e-12
hspa1l	85.6971	-3.1472	0.419757	4.15e-15	3.59e-13
slc25a12	605.795	-3.15913	0.289798	6.38e-29	3.44e-26
slc35g2	10.1527	-3.15974	1.20112	0.00049066	0.00396827
gmpr	517.557	-3.16999	0.256841	3.1e-36	3.56e-33
asb4	55.5364	-3.19665	0.62442	1.63e-08	4.58e-07
txnrd1	113.422	-3.20982	0.661223	6.15e-08	1.59e-06
mss51	81.9205	-3.21087	0.435536	9.93e-15	8.12e-13
prkag3	114.34	-3.21695	0.479549	1.12e-12	6.43e-11
ppargc1a	42.124	-3.24522	0.669496	6.24e-08	1.61e-06
kcna10	35.8794	-3.27046	0.51717	1.87e-11	8.84e-10
ramp1	97.2287	-3.30603	0.385467	6.8e-19	1.11e-16
srl	2697.09	-3.30934	0.247802	7.62e-42	1.64e-38
hsp30c	61.3344	-3.31106	0.493804	1.09e-12	6.27e-11
nefl	16.5301	-3.31675	0.876976	1.19e-05	0.00016755
hsp30d	64.5247	-3.32663	0.462222	3.73e-14	2.82e-12
arg2	712.554	-3.32738	0.456473	1.41e-14	1.13e-12
LOC101734280	12.5206	-3.33672	1.09521	0.00011407	0.00116166
mfap5	12.7235	-3.33779	0.976232	3.6e-05	0.00043363
kcnmb2	55.1179	-3.3408	0.567756	2.15e-10	8.52e-09
ajap1	6.76869	-3.35045	1.66806	0.00482964	0.025691
sync	71.7551	-3.35202	0.500861	1.44e-12	8.08e-11
laptm4b	30.6985	-3.35619	0.719933	2.56e-07	5.68e-06
tymp	284.421	-3.36565	0.490853	3.71e-13	2.34e-11
LOC100495638	7261.79	-3.37278	1.35779	0.00029186	0.0025833
lrrc2	45.5966	-3.38772	0.640919	6.65e-09	2e-07
col9a1	940	-3.38844	0.282684	2.53e-34	2.18e-31
myot	442.819	-3.38954	0.341517	1.87e-24	6.47e-22
LOC100488227	968.079	-3.3901	0.26986	2.25e-37	3.52e-34
slc18a3	38.8933	-3.39894	0.604701	1.24e-09	4.22e-08
fgf12	67.6017	-3.40531	0.54172	1.77e-11	8.38e-10
clec19a	347.838	-3.41445	0.350854	1.23e-23	3.78e-21
casq1	397.798	-3.41473	0.438264	3.55e-16	3.88e-14
tff3.2	23.1775	-3.41784	0.853971	2.93e-06	4.9e-05
slc38a3	474.394	-3.4237	0.455624	3.01e-15	2.72e-13
kcne4	22.6377	-3.44341	0.716484	1.21e-07	2.9e-06
myl4	166.507	-3.45344	0.494746	1.65e-13	1.12e-11
des	1974.03	-3.45392	0.737751	1.3e-07	3.07e-06
aqp7	7.22303	-3.47598	1.57922	0.00144543	0.00970997
mpz	332.803	-3.47912	0.335345	1.97e-26	9.2e-24
xirp1	772.923	-3.51516	0.280511	2.73e-37	3.92e-34
zbtb16	179.604	-3.51823	0.60461	3.21e-10	1.22e-08
chat	23.6282	-3.54869	0.758837	2.76e-07	6.05e-06
cilp	1648.14	-3.56195	0.269694	3.33e-41	6.38e-38
myom3	70.1852	-3.57359	0.757174	1.14e-07	2.75e-06
cnmd	260.303	-3.61239	0.37682	4.58e-23	1.27e-20
ocm4.5	2705.87	-3.6265	0.755078	6.58e-08	1.67e-06
myom1	897.393	-3.65654	0.406615	1.28e-20	2.66e-18
slc5a7	15.1709	-3.66452	1.01486	2.16e-05	0.0002814
gatm	274.182	-3.68213	0.850041	5.89e-07	1.18e-05
ppdpfl	584.716	-3.69291	0.390183	2.28e-22	5.87e-20
myh13	378.179	-3.70346	1.07596	1.84e-05	0.00024395
c17orf67	362.34	-3.70665	0.242888	7.31e-54	4.2e-50
alpk2	64.0565	-3.72017	0.491479	2.27e-15	2.09e-13
mylk4	280.895	-3.72254	0.411567	8.44e-21	1.89e-18
myoz1	375.331	-3.72713	0.302707	4.32e-36	4.66e-33
LOC100489058	102.1	-3.75529	0.459293	1.69e-17	2.26e-15
thdl17	72.219	-3.76071	0.621704	7.34e-11	3.18e-09
ampd1	237.769	-3.76692	0.417891	9.45e-21	2.06e-18
LOC116406897	50.0606	-3.81974	0.555038	3.6e-13	2.29e-11
col11a2	441.45	-3.82139	0.331604	5.3e-32	3.66e-29
LOC116406621	7.62625	-3.83319	1.48897	0.00078443	0.00590345
LOC116410341	8.12015	-3.84258	1.35129	0.00040015	0.00333319
apold1	362.499	-3.86363	0.84888	1.99e-07	4.52e-06
myh8	20.3814	-3.88865	0.730319	7.27e-09	2.17e-07
p2rx7	32.7225	-3.97315	0.849936	1.35e-07	3.18e-06
hsp30e	161.222	-3.9833	0.472126	1.6e-18	2.56e-16
LOC100488932	554.121	-3.98662	0.344091	2.01e-32	1.45e-29
chad	497.874	-4.04908	0.325439	8e-37	9.86e-34
mybpc2	1191.05	-4.0614	1.28651	4.19e-05	0.00049577
slc24a2	9.01594	-4.07504	1.25617	0.00016195	0.00157216
col9a2	389.57	-4.0925	0.340504	1.34e-34	1.21e-31
col9a3	273.96	-4.11612	0.322873	1.81e-38	3.13e-35
perm1	79.9756	-4.14945	0.767245	2.93e-09	9.3e-08
otos	223.722	-4.21275	0.291462	1.08e-48	3.71e-45
LOC100497103	605.341	-4.30322	0.243923	4.95e-71	8.54e-67
myom2	1657.43	-4.31953	0.396589	5.77e-29	3.21e-26
tmem233	15.7898	-4.40141	0.948857	3.11e-07	6.75e-06
LOC100493754	36.988	-4.49805	0.93065	8.64e-08	2.14e-06
LOC100485637	188.578	-4.551	0.509763	2.44e-20	4.89e-18
cyp2a6.4	190.401	-4.55262	0.971974	1.24e-07	2.96e-06
faah.1	29.6444	-4.70173	0.769231	1.28e-10	5.33e-09
MGC75582	759.948	-4.8249	0.39438	1.22e-35	1.23e-32
pi16	4.47446	-4.85781	2.73518	0.00083259	0.00621773
adprhl1	33.8961	-4.95422	1.01329	2.13e-07	4.81e-06
slc16a7	118.142	-4.99089	0.502217	2.75e-24	9.12e-22
matn3	50.3297	-5.01123	0.859949	7.51e-10	2.68e-08
klhl38	322.274	-5.2589	0.441445	5.39e-34	4.23e-31
pla2g2d	5.61116	-5.47341	2.65303	0.00027358	0.00245299
LOC100495212	130.357	-5.57067	1.42665	2.59e-06	4.41e-05
chrna2	14.821	-5.69123	1.52474	6.07e-05	0.00067533
ocm4.4	28.1572	-5.7729	0.882112	1.48e-11	7.07e-10
LOC100495802	33.5703	-6.02754	0.860903	1.09e-12	6.27e-11
ocm4.2	114.472	-6.77165	0.590014	4.67e-31	3.1e-28
vip	8.72282	-7.08089	2.72418	1.14e-05	0.00016161
ocm4.3	82.0421	-7.1037	0.749984	1.84e-21	4.46e-19
ocm4	7.88495	-7.11832	2.72844	1.06e-05	0.0001519
ankrd2	2076.82	-7.69267	0.683854	8.89e-31	5.48e-28

## Sheet: DEG at WT61
Supplemental Table 5B. The 379 DEGs of wild-type (wt) tadpoles at stage 61 during blastema formation (24hpa vs 6 hpa)
gene	baseMean	log2FoldChange	lfcSE	p-value	FDR
hpx	624.155	4.86754	0.392653	9.42069e-37	1.43289e-32
MGC79725	139.438	4.16525	0.500597	7.47606e-18	1.26345e-14
il17c	19.601	3.93341	1.03248	8.80643e-06	0.000577353
LOC108645874	60.1228	3.82898	0.911701	1.05938e-06	0.000106008
frem3	850.352	3.64612	0.36158	2.99358e-25	1.51775e-21
LOC116409898	30.2138	3.43279	1.29377	0.00067249	0.0184299
cyp26a1	92.3613	3.35381	0.615973	5.74394e-09	1.44377e-06
LOC733474	27.4104	3.35307	1.04576	8.33354e-05	0.00370623
LOC108645216	780.459	3.29913	0.268953	8.62981e-36	6.56297e-32
dck.1	86.9102	3.09424	0.584557	1.08901e-08	2.44209e-06
LOC100494455	18.3945	3.06184	0.948111	8.04893e-05	0.00360071
tyms	194.299	3.03977	0.438166	2.68194e-13	2.54952e-10
duox2	28.3036	2.99519	0.901388	3.06568e-05	0.00161906
rrm2	430.705	2.83544	0.335871	1.71613e-18	3.7289e-15
ncaph2	215.81	2.77013	0.433208	9.67467e-12	5.45006e-09
LOC100495690	69.119	2.69282	0.505553	6.11602e-09	1.5004e-06
diaph3	101.003	2.67911	0.494961	4.03138e-09	1.11486e-06
LOC100491408	368.097	2.53897	0.35448	4.16214e-14	4.52186e-11
mcph1	26.9676	2.47816	0.888413	0.000322555	0.0106886
LOC101731079	44.0119	2.47779	0.591424	1.19587e-06	0.000116597
wdr62	92.3515	2.47017	0.514625	1.0197e-07	1.62375e-05
tnfrsf4	59.356	2.45267	0.436114	9.66033e-10	3.3394e-07
LOC100496133	85.4896	2.44842	0.457203	4.27129e-09	1.15981e-06
c6.1	196.467	2.44171	0.415523	1.89078e-10	8.45848e-08
gabrr1	15.5819	2.407	1.01742	0.000733593	0.0194051
aurkb	223.275	2.32826	0.420903	1.58758e-09	5.24936e-07
ercc6l	160.961	2.31833	0.376042	4.18653e-11	2.0541e-08
cyp26b1	2124.64	2.31767	0.328949	9.35956e-14	9.4906e-11
hsp90aa1.1	37.764	2.27791	0.571776	3.56398e-06	0.000280871
e2f7	73.3391	2.27739	0.5364	1.23333e-06	0.000119484
smc2	445.811	2.27086	0.352612	6.23141e-12	3.64537e-09
LOC100486242	38.4377	2.25595	0.610592	8.46969e-06	0.000560104
LOC496737	22.9199	2.24643	1.09456	0.00156211	0.0343348
ncapg2	116.747	2.22043	0.447888	3.45427e-08	6.48635e-06
chaf1b	94.6286	2.21814	0.492346	3.69127e-07	4.53803e-05
rad51ap1	111.113	2.21612	0.486006	3.26413e-07	4.11863e-05
kntc1	186.024	2.21067	0.391563	9.43775e-10	3.33833e-07
tk1	103.025	2.20162	0.496526	5.12174e-07	5.82252e-05
dcx	196.966	2.20124	0.342155	5.45435e-12	3.31843e-09
bub1b	111.289	2.18763	0.465052	1.26484e-07	1.91943e-05
xa-1	42.1768	2.17422	0.897931	0.00044509	0.0134857
r3hdml	561.188	2.17037	0.232644	5.72584e-22	1.7418e-18
LOC116408854	96.5199	2.16743	0.570309	5.70388e-06	0.000413124
LOC100489901	263.25	2.15619	1.05288	0.00093845	0.0236047
c4a	114.846	2.14252	0.337673	1.26138e-11	6.85202e-09
cenpp	34.0062	2.12973	0.563239	8.40555e-06	0.00055829
kif15	211.125	2.10549	0.396514	5.79026e-09	1.44377e-06
vcam1	89.7916	2.10329	0.479098	4.58006e-07	5.28403e-05
kif20b	302.148	2.08977	0.430771	6.05114e-08	1.01439e-05
ska1	46.2046	2.08698	0.635117	5.4542e-05	0.0026336
racgap1	195.821	2.03719	0.405111	2.63225e-08	5.13288e-06
rad54l	98.3805	2.03572	0.495651	2.09084e-06	0.000178661
clspn	161.291	2.02835	0.396976	1.81494e-08	3.78153e-06
anln	231.347	2.02001	0.413883	5.04845e-08	8.92871e-06
LOC100127750	195.039	2.01101	0.415519	5.74826e-08	9.93535e-06
prc1.1	275.861	2.0011	0.434767	2.01602e-07	2.78761e-05
abca4	90.1649	2.00079	0.446866	3.76724e-07	4.53803e-05
cks1b	99.9019	1.99604	0.384946	1.33718e-08	2.9476e-06
tspear	24.2115	1.99059	0.66342	0.00010848	0.00460688
col6a5	339.681	1.97349	0.461003	8.37126e-07	8.84215e-05
sfrp2	1175.73	1.96906	0.225728	1.46914e-19	3.72427e-16
LOC100491625	454.814	1.96326	0.421734	1.46228e-07	2.11821e-05
esco2	78.9786	1.93415	0.469203	1.99048e-06	0.000173001
kif4a	210.63	1.92716	0.376675	1.53296e-08	3.28399e-06
spag5	155.898	1.92681	0.442114	6.80796e-07	7.38782e-05
LOC100328980	48.5558	1.9219	0.582168	4.52672e-05	0.00226485
melk	101.257	1.91801	0.475887	2.79364e-06	0.000229682
stc1	77.4813	1.91414	0.500933	5.95232e-06	0.000427051
cfb	1757.07	1.89049	0.391018	6.06903e-08	1.01439e-05
kifc1	149.476	1.88314	0.423269	4.33641e-07	5.07359e-05
stmn1	345.056	1.88311	0.282493	1.54644e-12	1.12006e-09
LOC733945	60.0335	1.87049	0.593654	7.9581e-05	0.00358115
hmmr	267.866	1.86662	0.450292	1.53696e-06	0.000140233
sbk1l2	528.341	1.82875	0.380464	7.34424e-08	1.20114e-05
ccna2	227.27	1.81894	0.396197	2.25501e-07	3.08997e-05
zwilch	117.171	1.81429	0.468082	5.0095e-06	0.000375342
pbk	117.335	1.81398	0.405501	4.32846e-07	5.07359e-05
atp13a-like	24.858	1.81387	0.813918	0.000868052	0.0223025
cks2	107.988	1.80234	0.46028	4.65544e-06	0.000354046
hmcn2	413.084	1.79631	0.332636	2.99361e-09	8.43199e-07
birc5l	107.285	1.79152	0.411221	6.84867e-07	7.38782e-05
wfdc2	120.745	1.7913	0.437067	2.06847e-06	0.000177749
cdc6	108.2	1.77824	0.460462	5.51301e-06	0.000405086
cdk1	439.173	1.7775	0.324952	2.26715e-09	7.18405e-07
top2a	420.969	1.77199	0.390709	2.67339e-07	3.53585e-05
mcm5	480.872	1.76936	0.392012	3.0007e-07	3.90091e-05
hs3st6	30.8803	1.76678	0.606737	0.000160701	0.00631591
itln1al	46.9276	1.75625	0.512511	2.46456e-05	0.00135863
traip	55.3526	1.75245	0.510775	2.86162e-05	0.00154345
LOC116412195	116.382	1.74047	0.462909	7.23278e-06	0.000500048
snx31	365.064	1.73415	0.411688	1.10806e-06	0.000110155
trim66	109.311	1.72486	0.453848	6.57898e-06	0.000465425
LOC100486773	35.3171	1.70842	0.889246	0.0018544	0.0388504
ugdhl	448.837	1.69523	0.310627	2.54592e-09	7.43254e-07
LOC100497279	4761.1	1.68723	0.391658	7.50496e-07	8.03877e-05
cenpe	469.702	1.68625	0.350959	7.64357e-08	1.23679e-05
uhrf1	267.686	1.66344	0.279732	1.5885e-10	7.55032e-08
LOC100487908	109.146	1.65709	0.369047	3.96508e-07	4.71163e-05
LOC100145144	138.099	1.6537	0.364835	3.09219e-07	3.98578e-05
mad2l1	109.953	1.65045	0.436391	7.9355e-06	0.000533727
dctd	95.0713	1.6501	0.375452	6.10526e-07	6.72906e-05
MGC89221	88.2069	1.64872	0.724584	0.000680389	0.0185461
knstrn	43.6671	1.63058	0.708596	0.000879885	0.0224925
LOC100489587	3723.04	1.62769	0.723939	0.000704986	0.0190423
LOC116406716	150.079	1.61802	0.499796	4.90128e-05	0.00241257
haus4	88.3608	1.61621	0.500144	5.49127e-05	0.00263624
cip2a	162.739	1.6161	0.352436	2.38813e-07	3.22659e-05
mmp23b	340.241	1.61264	0.344169	1.31486e-07	1.94166e-05
depdc1	83.6283	1.61047	0.536866	0.000112496	0.0047211
ncapd3	212.077	1.5893	0.371492	9.17433e-07	9.58851e-05
ckap2	187.865	1.5868	0.540518	0.000130807	0.00538366
fbxo5	57.8336	1.58389	0.545596	0.000178903	0.00680013
pola1	265.592	1.58134	0.327727	7.23602e-08	1.1963e-05
prc1	102.068	1.57494	0.453744	2.39412e-05	0.00133877
LOC105948180	74.0367	1.56651	0.434136	1.25992e-05	0.000763481
exo1	75.2894	1.56043	0.586184	0.000335201	0.0110117
mst1	120.951	1.54928	0.615515	0.000390338	0.0122413
pclaf	217.642	1.54449	0.351378	5.62331e-07	6.28901e-05
cdca8	147.404	1.54369	0.484443	6.18554e-05	0.00288595
krt12.2	1493.21	1.54291	0.887835	0.00183906	0.038689
mis18a	62.0719	1.54143	0.531304	0.000162636	0.00632657
cyp27c1	24.6904	1.54128	0.756389	0.00146708	0.0325833
ttk	171.622	1.53438	0.376183	2.22833e-06	0.000188294
cdk2	316.218	1.53014	0.305261	2.77904e-08	5.35054e-06
spon2	963.99	1.52445	0.259084	2.14056e-10	9.30226e-08
mcm6.1	407.581	1.51083	0.390706	5.05036e-06	0.000376549
kif23	300.308	1.50342	0.402828	8.87746e-06	0.000579512
nusap1	254.719	1.49768	0.386998	4.96789e-06	0.000374067
brca1	151.822	1.49714	0.353622	1.15434e-06	0.000113842
c8g	209.464	1.49105	0.383701	4.52692e-06	0.00034775
nxpe2	57.1427	1.48508	0.4463	3.81555e-05	0.00195402
fanci	268.441	1.4775	0.286613	1.39874e-08	3.03927e-06
clu	10801.3	1.47744	0.234301	1.45321e-11	7.62185e-09
tac1	118.487	1.47314	0.355952	1.61315e-06	0.000144329
has2	438.334	1.46886	0.470337	7.05291e-05	0.00322147
atad2	258.749	1.46291	0.41547	1.93442e-05	0.001136
cdc45	95.574	1.46251	0.431471	3.39551e-05	0.00176265
grip1	123.347	1.45318	0.341263	9.78258e-07	0.000100536
LOC116407728	127.299	1.44447	0.549776	0.000302775	0.010077
dck	197.853	1.44433	0.347133	1.52196e-06	0.000140233
LOC733880	146.799	1.44385	0.508502	0.000176934	0.00676174
cdca3	135.744	1.43928	0.422602	2.91078e-05	0.00155891
incenp	366.924	1.43333	0.360536	3.3021e-06	0.000262958
fen1	308.01	1.43235	0.262188	2.58991e-09	7.43254e-07
krt12.1	816.631	1.41772	0.347788	2.29608e-06	0.000192947
ccnb3	141.425	1.41312	0.514868	0.000227004	0.00818181
prim2	56.1037	1.41234	0.553876	0.000459397	0.0138365
LOC100490728	31.8001	1.40484	0.787009	0.0020318	0.0414815
LOC100492545	96.5629	1.40167	0.52213	0.000286808	0.00972642
kif14	140.647	1.40116	0.400897	2.16388e-05	0.00123268
kif18a	95.3699	1.40048	0.403111	2.52137e-05	0.0013795
msh2	259.125	1.39644	0.305044	2.39714e-07	3.22659e-05
ect2	112.521	1.3954	0.481821	0.000209108	0.0076455
mcm2	580.773	1.38856	0.346146	2.91549e-06	0.000236554
znf367	60.0738	1.38759	0.5736	0.000658041	0.0181319
ccne2	97.6353	1.38464	0.421993	5.01847e-05	0.00245338
LOC100489525	317.179	1.38056	0.264936	1.00061e-08	2.34143e-06
serpinf1	4993.88	1.37858	0.200834	3.85487e-13	3.25737e-10
s1pr3	213.662	1.37845	0.277444	3.64108e-08	6.75375e-06
myoc	573.643	1.37771	0.51241	0.000263774	0.00918353
msmb	31.9837	1.37554	0.769889	0.00194692	0.0402893
bbox1	272.43	1.37358	0.251266	2.41794e-09	7.35475e-07
dhrs3	480.036	1.37328	0.280423	5.03977e-08	8.92871e-06
ankle1	191.149	1.3716	0.375095	1.15934e-05	0.000725659
ndc80	103.223	1.36799	0.487239	0.000204186	0.00751976
LOC101734421	1013.04	1.3641	0.387025	1.82536e-05	0.00107611
cep57l1	52.6344	1.35927	0.596508	0.000906587	0.0229437
LOC100491791	53.7527	1.35459	0.544515	0.000487081	0.0144415
cenpo	111.872	1.34818	0.38114	2.00504e-05	0.00115957
prim1	299.787	1.34208	0.284375	1.27457e-07	1.91943e-05
plk1	227.557	1.34158	0.438205	9.28513e-05	0.00402356
prph	87.3404	1.34103	0.353492	7.15384e-06	0.000496849
LOC734092	309.968	1.33386	0.417238	5.98777e-05	0.00281963
dut	181.465	1.33067	0.317643	1.39855e-06	0.000132124
arhgap19	79.7516	1.30938	0.545083	0.00060177	0.0171725
cdca5	79.3936	1.30806	0.484602	0.000292197	0.00978925
chtf18	136.066	1.30505	0.414595	6.95418e-05	0.00318594
cenpf	147.567	1.30271	0.473589	0.000245757	0.00863271
trip13	65.8208	1.29747	0.47521	0.000277516	0.00954793
iglon5	298.481	1.29631	0.274818	1.23548e-07	1.91751e-05
tmem116	151.311	1.2858	0.456527	0.000194798	0.00725097
iqgap3	131.032	1.28412	0.447935	0.000173415	0.00665526
LOC100488322	376.797	1.27455	0.471849	0.00026506	0.00918353
trpa1	36.4219	1.27012	0.578575	0.000993513	0.02454
esm1	44.5186	1.26936	0.460037	0.000239041	0.00849017
fancd2	144.498	1.2629	0.359605	2.19642e-05	0.00123982
ccnb1.1	244.269	1.25283	0.415674	0.000112673	0.0047211
ncapd2	232.51	1.25206	0.308995	2.53716e-06	0.000210875
tap1	94.5668	1.24918	0.614781	0.00132771	0.0302313
pimreg	126.065	1.24744	0.492537	0.000483301	0.0143574
rrm1	413.18	1.24542	0.236853	8.37544e-09	1.99048e-06
bub1	181.093	1.24528	0.469034	0.000324279	0.0107224
cdc20	138.747	1.2425	0.51801	0.000621566	0.0175075
spc24	116.651	1.23947	0.473113	0.00034953	0.0112861
ccser1	131.228	1.23826	0.290218	1.01638e-06	0.000102379
ncaph	153.812	1.23493	0.418056	0.000139153	0.00558449
mcm4	518.292	1.23448	0.384659	5.9295e-05	0.00280589
aplnr	306.625	1.22877	0.339862	1.49598e-05	0.00089582
gtse1	107.841	1.22836	0.45796	0.000301987	0.0100729
aurka	63.3842	1.22717	0.533221	0.000842947	0.0218792
ncapg	253.491	1.21902	0.331511	1.19512e-05	0.000741307
habp4	76.1191	1.21833	0.482365	0.00044614	0.0134906
capn6	179.319	1.21533	0.330058	1.07886e-05	0.000683726
LOC101734942	215.544	1.21494	0.316757	6.0837e-06	0.000434427
mt4	1215.44	1.21467	0.249678	6.05132e-08	1.01439e-05
egfl6	824.469	1.2073	0.419303	0.000166351	0.00643815
mnd1	86.2966	1.19292	0.460098	0.000393845	0.0122503
dync1i1	115.343	1.19173	0.33688	2.01611e-05	0.00116156
LOC779553	88.9819	1.19168	0.425251	0.000233387	0.00837222
pdgfd	255.508	1.18995	0.29798	3.3244e-06	0.000263355
foxm1	64.0663	1.17955	0.680625	0.00256031	0.0494819
dcn	6607.98	1.17571	0.18677	1.77403e-11	8.99435e-09
fbxl13	98.6579	1.16566	0.410723	0.000204154	0.00751976
cenpx	82.8119	1.16028	0.367694	7.53515e-05	0.003411
tpx2	241.1	1.15436	0.408781	0.000196199	0.00727849
cpamd8	3629.25	1.14892	0.209693	2.45131e-09	7.35475e-07
rfc4	310.059	1.14561	0.294994	5.39394e-06	0.000400204
LOC100498221	155.054	1.14348	0.411263	0.000223211	0.00806424
fbln1	1986.12	1.13942	0.206148	1.82913e-09	5.91937e-07
crlf1	250.146	1.13705	0.255943	4.58574e-07	5.28403e-05
mybl2	73.7302	1.13455	0.475013	0.000677865	0.0185364
lig1	253.947	1.13324	0.310867	1.35151e-05	0.000812507
LOC448216	198.806	1.12579	0.583134	0.00163012	0.0354845
herc6	78.8412	1.11776	0.532872	0.00122609	0.0282986
pcna	1443.39	1.10711	0.237714	1.7148e-07	2.42151e-05
inpp4b	95.7656	1.10368	0.342945	6.20812e-05	0.00288763
chit1	281.84	1.10135	0.597526	0.00196988	0.0406539
dlgap5	127.486	1.09941	0.52512	0.00130179	0.0298196
msmb.1	2103.26	1.09765	0.244106	3.78915e-07	4.53803e-05
hells	286.244	1.09517	0.328946	4.47012e-05	0.00224391
spc25	124.215	1.09197	0.383321	0.000191113	0.00717521
LOC101731497	97.8844	1.08781	0.347054	8.01239e-05	0.00359494
mcm8	70.8766	1.08693	0.560956	0.00187498	0.0392277
pole	235.284	1.08582	0.336396	6.12369e-05	0.00287399
smoc1	240.878	1.07706	0.366509	0.00015517	0.00611434
plxdc1	969.347	1.07483	0.270383	3.74546e-06	0.000293652
aspm	228.376	1.07105	0.419266	0.00044408	0.013482
pnck	84.7349	1.05324	0.456963	0.00085842	0.0220923
kif20a	237.403	1.04923	0.486597	0.00115146	0.0272276
fam184a	45.856	1.0369	0.478142	0.00117828	0.0275717
xrcc4	70.9423	1.03676	0.379986	0.000283773	0.00967756
a2m	419.996	1.03013	0.301771	3.20699e-05	0.00168201
bhlha9	599.682	1.0262	0.298306	3.17188e-05	0.00166935
LOC101730868	694.995	1.02574	0.293937	2.46536e-05	0.00135863
chtf8	87.273	1.02438	0.532748	0.00202602	0.0414189
rpa2	284.565	1.02435	0.288866	2.10495e-05	0.00120816
sbk3	716.264	1.01328	0.257379	4.25789e-06	0.000330421
kif2c	99.6278	1.01178	0.49853	0.00163293	0.0354845
brip1	152.275	1.009	0.359308	0.000231904	0.00833868
il13ra2	764.061	1.00835	0.24018	1.5397e-06	0.000140233
hlf	169.907	1.00262	0.415872	0.000662458	0.0182206
rnaseh2a	252.116	1.00192	0.311053	6.50355e-05	0.00301338
dkk1	115.613	1.00146	0.466507	0.00117378	0.0275087
ifnlr1	131.875	-1.00532	0.335114	0.000127868	0.00529938
neb	5469.53	-1.0123	0.40765	0.000525545	0.0154018
cend1	47.0762	-1.0217	0.580373	0.00255485	0.0494635
slc2a2	99.8026	-1.02893	0.382427	0.000282244	0.00964704
LOC100496394	1384.17	-1.03231	0.280413	1.14597e-05	0.000720257
aacs	414.377	-1.0359	0.354498	0.000150248	0.00593579
mmp11	2452.85	-1.03634	0.18111	6.10503e-10	2.32144e-07
mpz	332.803	-1.03785	0.364699	0.000205899	0.00756455
adamts17	603.523	-1.04526	0.362687	0.000193874	0.00724528
rgcc	595.286	-1.04558	0.274094	7.30232e-06	0.000500618
aff2	62.3318	-1.04864	0.490982	0.00115362	0.0272276
fhl1	400.793	-1.06224	0.253737	1.45056e-06	0.000135356
LOC100489058	102.1	-1.06586	0.500443	0.00110591	0.0263831
LOC101734009	166.245	-1.0718	0.51812	0.00122899	0.0283078
col11a2	441.45	-1.07419	0.39236	0.000279718	0.00958222
rnf207	184.289	-1.07551	0.59276	0.00201243	0.0412177
itga6	10906.6	-1.07632	0.254731	1.25396e-06	0.000120713
LOC116409763	108.831	-1.08295	0.31589	3.00923e-05	0.00160036
pfkm	2524.39	-1.09082	0.275323	3.86161e-06	0.000301205
trim29	12982.4	-1.09253	0.222262	4.99414e-08	8.92871e-06
il34	168.342	-1.09284	0.364342	0.000124272	0.00516441
gprc5b	196.967	-1.09849	0.270311	2.60823e-06	0.000215604
znf536	51.9775	-1.11426	0.538632	0.0013222	0.0301509
klf17	602.162	-1.11455	0.264529	1.29229e-06	0.000123621
slc16a2	229.48	-1.11603	0.326643	2.67021e-05	0.00145569
cst7	111.416	-1.11894	0.60315	0.00182548	0.0385097
slc7a11	827.296	-1.12139	0.326038	2.90433e-05	0.00155891
fibin	618.644	-1.12692	0.22058	1.75478e-08	3.70697e-06
myl4	166.507	-1.1423	0.57035	0.00139149	0.0313549
LOC101732100	37.3509	-1.14754	0.520294	0.000967885	0.0240548
hoga1	83.5824	-1.16002	0.39277	0.000143989	0.00574822
pcsk6	257.61	-1.16066	0.269957	9.20396e-07	9.58851e-05
mylk3	2694.64	-1.16683	0.282832	1.84213e-06	0.000161027
plxna4	129.15	-1.16926	0.315552	1.04614e-05	0.000665766
lamb3	2957.7	-1.17665	0.338854	2.45553e-05	0.00135863
bnip3	2012.32	-1.18847	0.228601	1.09179e-08	2.44209e-06
chad	497.874	-1.18999	0.341372	2.47707e-05	0.00136015
wif1	3300.16	-1.19269	0.182631	2.98944e-12	1.97693e-09
sorbs1	1484.99	-1.20319	0.281691	9.7816e-07	0.000100536
smpx	423.697	-1.22023	0.278114	5.41098e-07	6.09638e-05
map2	511.309	-1.22509	0.213213	5.21817e-10	2.03509e-07
anos1	249.785	-1.22683	0.350717	2.13433e-05	0.00122042
aldh3b1	112.928	-1.23034	0.57414	0.000951167	0.0237168
myl2	12098.5	-1.23292	0.189083	3.74185e-12	2.3714e-09
matn4	251.283	-1.23587	0.242215	1.85829e-08	3.81954e-06
mmp19	1122.02	-1.2481	0.277772	3.51919e-07	4.38744e-05
scn4b	250.361	-1.24812	0.26516	1.3103e-07	1.94166e-05
mypn	331.231	-1.25772	0.314438	2.93165e-06	0.000236554
LOC100492398	233.781	-1.26451	0.309111	2.04268e-06	0.00017653
xbg100485866	44.1331	-1.27445	0.50228	0.000412109	0.0127144
gmpr	517.557	-1.27478	0.276561	1.8084e-07	2.52347e-05
klhl41	820.966	-1.28879	0.259442	3.32873e-08	6.32874e-06
LOC100497103	605.341	-1.2904	0.264455	5.73644e-08	9.93535e-06
mybpc3	4119.43	-1.29971	0.355974	1.17312e-05	0.000731274
srcin1	50.7233	-1.30273	0.415715	7.2848e-05	0.00331742
LOC100496565	1098.28	-1.30682	0.347834	7.68279e-06	0.000519357
LOC116407773	50.1324	-1.30828	0.558565	0.000608197	0.0172587
prkag3	114.34	-1.31326	0.549162	0.000581555	0.0166866
cda	312.285	-1.31905	0.354899	8.59415e-06	0.000565875
il18bp	160.483	-1.32013	0.315842	1.41742e-06	0.00013308
dkk2	386.285	-1.32288	0.262119	2.30183e-08	4.54686e-06
LOC100491051	2251.79	-1.33622	0.439892	9.4801e-05	0.00407323
tex9	165.878	-1.33921	0.32189	1.55735e-06	0.000140995
hspa1l	85.6971	-1.34086	0.447793	0.000111103	0.00469411
atp2a2	7157.91	-1.37953	0.327291	1.16013e-06	0.000113842
alpk3	765.661	-1.38986	0.245873	8.11184e-10	2.93765e-07
cilp2	322.994	-1.39364	0.265002	7.7298e-09	1.86619e-06
LOC100492723	383.962	-1.39682	0.360046	4.72364e-06	0.000357445
agxt2	263.703	-1.41963	0.303421	1.33302e-07	1.94955e-05
eya4	50.0093	-1.4216	0.515689	0.000222915	0.00806424
btbd1	162.062	-1.42299	0.319404	3.76461e-07	4.53803e-05
kcnmb2	55.1179	-1.43315	0.69078	0.0011884	0.0277233
coro6	316.401	-1.43913	0.307242	1.26873e-07	1.91943e-05
ankrd1	225.181	-1.46633	0.313866	1.66264e-07	2.38572e-05
krt6b	150.917	-1.47527	0.458026	4.76112e-05	0.00235119
trdn	351.557	-1.48125	0.320283	1.71942e-07	2.42151e-05
srl	2697.09	-1.48637	0.255082	2.9675e-10	1.21988e-07
otos	223.722	-1.48668	0.369526	3.10657e-06	0.000248689
myf6	69.5071	-1.51035	0.524897	0.000147226	0.00583152
xirp2	637.216	-1.52329	0.221444	3.21956e-13	2.88056e-10
esrrg	47.6817	-1.5245	0.597078	0.000374477	0.011817
mylk4	280.895	-1.52708	0.465468	4.06025e-05	0.00205855
phex	435.56	-1.53236	0.360609	9.88957e-07	0.000100953
laptm4b	30.6985	-1.53648	0.660105	0.000640949	0.017855
cplx1	159.437	-1.55984	0.379458	1.81721e-06	0.000159767
myot	442.819	-1.59097	0.357838	3.70962e-07	4.53803e-05
kcns1	51.3714	-1.59347	0.499785	6.141e-05	0.00287399
eln2	2420.66	-1.61422	0.199267	2.37145e-17	3.60698e-14
vwa5b2	111.015	-1.61743	0.505321	5.26621e-05	0.00255092
myom1	897.393	-1.63241	0.433885	6.91695e-06	0.0004826
xirp1	772.923	-1.65194	0.285817	3.85027e-10	1.54112e-07
tymp	284.421	-1.66184	0.562285	0.000106373	0.00455258
LOC100488188	18.18	-1.66908	0.894159	0.00148965	0.0328848
LOC100485637	188.578	-1.72029	0.565842	8.67653e-05	0.00383634
LOC100494929	23.9725	-1.74127	0.839832	0.00121738	0.0282344
slc18a3	38.8933	-1.76905	0.62718	0.000178585	0.00680013
hapln1	131.93	-1.78126	0.300606	1.70433e-10	7.8554e-08
kcna10	35.8794	-1.7985	0.601423	0.000130963	0.00538366
lrrc52	33.5463	-1.81323	0.691192	0.000289371	0.00975906
LOC100491399	1978.88	-1.83663	0.275301	1.28613e-12	9.78102e-10
mlip	176.387	-1.85375	0.469029	2.93943e-06	0.000236554
ramp1	97.2287	-1.89567	0.374146	2.2188e-08	4.44053e-06
mybpc1	833.934	-1.92988	0.231924	4.89667e-18	9.30979e-15
myh6	18259.9	-1.94228	0.285491	4.97878e-13	3.98564e-10
mmp8	251.256	-1.96293	0.517856	5.47181e-06	0.000404011
col9a3	273.96	-2.00064	0.382903	1.02115e-08	2.35329e-06
syt1	109.798	-2.02632	0.370782	2.46609e-09	7.35475e-07
camta1	155.698	-2.0566	0.284626	2.53564e-14	2.9667e-11
lmod2	29.2368	-2.08879	0.660021	6.5181e-05	0.00301338
LOC116406577	214.372	-2.09138	0.392803	4.42269e-09	1.15981e-06
col19a1	213.622	-2.1086	0.379391	1.30092e-09	4.39711e-07
myom2	1657.43	-2.18799	0.410585	4.36033e-09	1.15981e-06
slc38a3	474.394	-2.19867	0.467925	1.02485e-07	1.62375e-05
LOC116406897	50.0606	-2.24578	0.609435	9.14458e-06	0.000594398
LOC108648307	200.4	-2.25633	0.520515	5.87539e-07	6.52296e-05
slc5a7	15.1709	-2.30872	1.16195	0.00185149	0.0388429
raly	25.3054	-2.45628	0.647845	6.25466e-06	0.000444548
adprhl1	33.8961	-2.62713	0.734092	1.29821e-05	0.000783561
LOC100488227	968.079	-2.77631	0.283527	4.48339e-24	1.70481e-20
lrrc2	45.5966	-2.77999	0.759147	8.22232e-06	0.000548515
mss51	81.9205	-3.01416	0.513951	2.52275e-10	1.06586e-07
slc16a7	118.142	-3.13012	0.554915	7.79578e-10	2.89204e-07
MGC75582	759.948	-3.20656	0.409817	1.71159e-16	2.36666e-13
chat	23.6282	-3.49395	0.758229	3.2738e-07	4.11863e-05
matn3	50.3297	-3.72688	0.691919	5.37966e-09	1.38686e-06
ankrd2	2076.82	-4.85051	0.666268	1.3136e-14	1.66498e-11

## Sheet: DEG at TRDKO56
Supplemental Table 5C. The 1720 DEGs of TRDKO tadpoles at stage 61 during blastema formation (24hpa vs 6 hpa)
gene	baseMean	log2FoldChange	lfcSE	p-value	FDR
LOC100496644	13.6089	7.07824	2.64923	8.33331e-06	0.000148947
cyp26a1	191.275	6.40141	1.12156	6.286e-10	3.64288e-08
acod1la	115.934	6.29189	1.10159	8.17923e-09	3.64523e-07
noxo1	988.637	5.79119	1.0028	2.53034e-10	1.63365e-08
LOC116408573	7.00021	5.72365	2.60987	0.000181924	0.00192946
LOC116406596	83.6727	5.65102	0.687021	4.56181e-17	1.53546e-14
il17c	52.0938	5.26969	1.13241	1.17324e-06	2.71412e-05
acod1lb	64.8658	5.26433	1.65774	8.09622e-05	0.000990445
LOC100489107	118.23	4.72247	1.86896	0.00110391	0.00819137
slc6a14.1	168.447	4.40925	1.6225	0.00118307	0.00868504
b4galt1.1	13.2628	4.4077	1.45394	0.000835054	0.00654627
frem3	964.866	4.38123	0.404205	1.32089e-28	2.62705e-25
phyhdla.1	311.899	4.30225	1.12594	4.14584e-06	8.19379e-05
gabrr1	17.1281	4.16417	1.15281	2.98279e-05	0.000435333
LOC108648340	213.348	4.09768	1.07241	5.37295e-06	0.00010274
not	12.0979	4.03106	1.319	0.000256221	0.00254572
LOC100497952	212.387	4.00844	1.15481	1.83403e-05	0.000292412
LOC100498107	876.361	3.95203	0.746993	5.1337e-09	2.40138e-07
galnt6.2	21.0748	3.83532	0.894376	1.80527e-06	3.95019e-05
kcnmb1	160.921	3.7768	0.414222	5.33885e-21	4.12062e-18
krt61	9331.65	3.71265	0.386503	4.28721e-23	4.5498e-20
LOC100494455	72.9576	3.71217	0.865401	1.00567e-06	2.40512e-05
LOC116407728	125.34	3.71012	0.427924	3.36469e-19	1.84298e-16
mmp11	902.801	3.6369	0.250323	5.18697e-49	4.40374e-45
phyhdlb	549.838	3.62494	1.11252	3.3858e-05	0.000480693
crp.2	183.87	3.61648	0.808083	1.02133e-06	2.42888e-05
tmem116	283.636	3.61514	0.537022	9.16953e-13	1.16193e-10
mmp13l	2488.21	3.48993	0.351506	1.82895e-24	2.34089e-21
hrh1	13.7599	3.48285	1.07647	9.86168e-05	0.00117181
LOC105946762	7.93098	3.47293	1.6624	0.00477412	0.0255482
LOC100493262	12.5791	3.42384	1.15597	0.000265601	0.00261444
LOC100496133	308.418	3.39847	0.998166	2.31376e-05	0.000354262
LOC100127750	311.645	3.33787	0.28014	7.28608e-34	2.47435e-30
tspear	44.0163	3.33598	0.683728	7.58538e-08	2.54021e-06
atp13a-like	27.7922	3.32526	0.706087	1.85368e-07	5.50271e-06
pck1	31.9731	3.3081	0.889035	1.04986e-05	0.000181904
cdc45	99.9864	3.30502	0.454799	2.48083e-14	4.68051e-12
trip13	121.664	3.29916	0.395897	5.47303e-18	2.26663e-15
abca4	112.225	3.29446	0.391774	3.17335e-18	1.45631e-15
itln1al	162.931	3.21926	0.56496	7.30057e-10	4.09121e-08
LOC105945375	15.6615	3.21589	0.971701	8.83667e-05	0.00106795
LOC116410437	121.93	3.1804	0.45515	1.72978e-13	2.77092e-11
rrm2	546.293	3.17946	0.381137	4.22236e-18	1.79239e-15
chaf1b	110.046	3.16929	0.465645	6.25418e-13	8.49568e-11
adamts18	121.442	3.16402	0.433731	1.93637e-14	3.77926e-12
LOC100495690	41.7309	3.07486	0.673912	3.05295e-07	8.58264e-06
LOC100490088	1361.56	3.07212	0.30959	2.02935e-24	2.34089e-21
crx	39.5113	3.05763	0.700992	9.08989e-07	2.19866e-05
phyhdla	546.744	3.05563	1.07248	0.000136972	0.00153416
e2f7	88.7476	3.03747	0.441412	4.00374e-13	5.76131e-11
tyms	207.551	2.98366	0.392267	1.80184e-15	4.71912e-13
LOC101731079	75.8581	2.94147	0.581038	2.67147e-08	1.02861e-06
LOC101731824	277.502	2.93914	0.433011	6.91761e-13	9.12338e-11
diaph3	120.415	2.92891	0.429612	5.9731e-13	8.1793e-11
sp6	45.3953	2.89997	0.631947	3.79575e-07	1.0362e-05
LOC105945146	129.335	2.89383	0.486816	3.18083e-10	1.97119e-08
ca7	141.845	2.84814	0.431797	3.01648e-12	3.36973e-10
LOC100486832	12.7852	2.84092	1.14954	0.0010573	0.00791226
LOC733945	73.7567	2.8379	0.453499	3.0038e-11	2.58907e-09
ercc6l	200.496	2.83765	0.438055	5.57862e-12	5.81135e-10
exo1	95.7919	2.83422	0.543242	1.06939e-08	4.62042e-07
atad2	262.025	2.81466	0.405494	2.26108e-13	3.49028e-11
mms22l	56.1163	2.81236	0.543837	1.44778e-08	5.93799e-07
frem2	1625.47	2.77576	0.256008	1.39243e-28	2.62705e-25
LOC100271753	1305.83	2.73077	0.426193	8.71164e-12	8.65051e-10
LOC100491408	391.97	2.68575	0.377167	6.45548e-14	1.14181e-11
mcph1	29.8001	2.67911	0.686737	5.92941e-06	0.000111005
otop3	8.57852	2.67247	1.56767	0.00472238	0.0253834
donson	112.99	2.67209	0.418307	1.01434e-11	9.89855e-10
fbxo5	82.518	2.65186	0.442933	1.43156e-10	9.72316e-09
LOC100492325	39.7337	2.64823	0.711135	1.98795e-05	0.00031313
zwilch	132.624	2.63845	0.4315	6.00292e-11	4.63942e-09
LOC734092	332.137	2.63825	0.392946	1.1609e-12	1.44941e-10
tk1	110.593	2.63016	0.476015	2.03832e-09	1.05572e-07
LOC779553	87.0211	2.61094	0.450838	4.44888e-10	2.67854e-08
kntc1	208.94	2.59334	0.426612	7.52646e-11	5.60523e-09
mad2l1	139.676	2.58823	0.410459	1.86127e-11	1.69007e-09
ccne2	115.739	2.57675	0.44955	6.13006e-10	3.56467e-08
chtf18	156.592	2.56995	0.355529	3.23095e-14	5.96322e-12
rad54l	107.555	2.5529	0.470871	3.65816e-09	1.76465e-07
foxm1	71.6361	2.55091	0.4437	6.09849e-10	3.5585e-08
rad51ap1	139.827	2.54549	0.430732	2.15736e-10	1.41985e-08
phyhdla.2	658.841	2.53632	1.13296	0.000706751	0.00570101
cdk2	375.318	2.53624	0.318364	9.81625e-17	3.14491e-14
ankle1	336.889	2.52944	0.345959	1.69454e-14	3.50894e-12
uhrf1	291.594	2.51469	0.334845	3.84736e-15	9.06309e-13
LOC101730827	59.9576	2.51293	0.781312	6.48298e-05	0.000826434
fn1	19401	2.49846	0.221265	9.92748e-31	2.40812e-27
c1qtnf5	134.593	2.46893	0.452189	2.82348e-09	1.40183e-07
LOC108645216	3394.51	2.46851	0.286993	5.16561e-19	2.65794e-16
sqle	383.459	2.46293	0.803489	9.48563e-05	0.00113828
LOC100496274	23.0711	2.45664	0.764081	7.67554e-05	0.00094855
rad18	28.4146	2.45421	0.695865	2.62984e-05	0.000393433
ncapd2	262.448	2.45242	0.370785	2.3814e-12	2.73217e-10
cdca7	455.973	2.44308	0.784838	8.26091e-05	0.0010072
dlx4	65.1115	2.43841	0.46916	1.35722e-08	5.63461e-07
dck	197.409	2.43641	0.355023	4.54931e-13	6.43728e-11
top2a	488.524	2.43361	0.382899	1.3098e-11	1.222e-09
pola1	319.3	2.43273	0.324116	3.89638e-15	9.06309e-13
pcsk9	542.315	2.42851	0.414804	2.94222e-10	1.8435e-08
rb1	402.038	2.42664	0.275223	8.09472e-20	4.90887e-17
brca1	171.125	2.41652	0.370818	4.71431e-12	5.00306e-10
LOC100170590	25.1778	2.40969	0.715513	4.72259e-05	0.000636425
cdca5	90.2764	2.40962	0.441351	3.06573e-09	1.51767e-07
cdc25a	46.8473	2.4084	0.526076	3.08702e-07	8.64976e-06
cip2a	213.129	2.40056	0.330292	2.45413e-14	4.68051e-12
tcf19	41.2458	2.39194	0.57257	1.9287e-06	4.1879e-05
rad51	125.661	2.37228	0.461045	1.68085e-08	6.79544e-07
mnd1	109.069	2.36239	0.333917	1.13629e-13	1.85521e-11
krt17	19243.1	2.36215	0.24886	1.65451e-22	1.47861e-19
LOC101731310	59.415	2.35205	0.539667	8.22041e-07	2.01709e-05
hes5.8	742.019	2.34502	0.783902	0.000122624	0.00140402
itprid1	118.437	2.34328	0.369233	1.61338e-11	1.48082e-09
clspn	185.031	2.34129	0.472041	4.23297e-08	1.52603e-06
htra3	481.947	2.33503	0.300215	4.84149e-16	1.41739e-13
tgm3l.1	3039.13	2.32943	0.295831	2.13614e-16	6.47708e-14
kif14	182.848	2.32619	0.405998	6.52807e-10	3.73221e-08
ncapg2	146.775	2.31788	0.444396	1.15982e-08	4.91117e-07
knl1	185.105	2.31532	0.395086	2.99236e-10	1.86803e-08
dck.1	95.4627	2.314	0.5181	4.80646e-07	1.26533e-05
ncapd3	297.733	2.30978	0.378414	6.91969e-11	5.22206e-09
msh2	325.515	2.28842	0.316267	3.13987e-14	5.8588e-12
fanca	145.836	2.28637	0.436954	1.11777e-08	4.76879e-07
brip1	184.279	2.2759	0.355571	1.04531e-11	1.00848e-09
pole	263.549	2.27324	0.361376	2.03236e-11	1.8259e-09
fancd2	161.66	2.27112	0.388602	3.34569e-10	2.06581e-08
LOC100145144	118.373	2.2708	0.459537	4.94724e-08	1.73922e-06
kif20b	389.233	2.26311	0.409089	2.03931e-09	1.05572e-07
aurkb	259.082	2.26195	0.351673	8.697e-12	8.65051e-10
ccr3	72.193	2.25656	0.585956	6.92684e-06	0.000126743
bub1b	153.894	2.22299	0.430161	1.51815e-08	6.18183e-07
egfl6	894.892	2.22296	0.379145	2.83218e-10	1.79442e-08
LOC100494741	84.5765	2.21131	0.442567	4.48357e-08	1.5927e-06
LOC100487908	147.17	2.20896	0.433418	2.25857e-08	8.87742e-07
brca2	122.211	2.20433	0.449798	6.05591e-08	2.06485e-06
ncaph2	274.329	2.19718	0.441351	4.14979e-08	1.50242e-06
prim1	378.182	2.19578	0.341817	8.81255e-12	8.69983e-10
lig1	324.764	2.19212	0.325255	1.08756e-12	1.36791e-10
LOC100497279	5687.04	2.18641	0.347553	2.13517e-11	1.90817e-09
bcam	1374.59	2.18202	0.239543	5.97022e-21	4.40758e-18
ror2	375.747	2.18185	0.289385	2.99569e-15	7.2667e-13
fam184a	63.2391	2.1764	0.477841	3.49776e-07	9.62592e-06
mcm5	563.554	2.17534	0.375124	4.36958e-10	2.64041e-08
ccnb2	51.3143	2.17128	0.484683	5.05796e-07	1.32537e-05
mcm6.1	466.421	2.16912	0.3606	1.24206e-10	8.67906e-09
hhipl1l	206.923	2.16524	0.383218	1.09476e-09	5.9772e-08
chek2	167.459	2.16059	0.310855	2.62603e-13	3.94602e-11
mcm8	137.115	2.1517	0.472025	3.28391e-07	9.14112e-06
zgrf1	91.2353	2.15057	0.460708	1.99585e-07	5.86324e-06
gins3	62.8657	2.14972	0.539939	4.2944e-06	8.4008e-05
krt78.2	2229.12	2.14537	1.31129	0.00268687	0.0162939
haus5	81.3067	2.14482	0.402988	7.20736e-09	3.26349e-07
LOC100490489	103.009	2.14048	1.72435	0.00421296	0.0231827
espl1	77.5727	2.13845	0.484211	6.52001e-07	1.65733e-05
cenpp	43.3874	2.12976	0.515722	2.48326e-06	5.25103e-05
iqgap3	149.965	2.11674	0.427344	4.89228e-08	1.72346e-06
lmf2	396.45	2.10787	0.325385	6.13251e-12	6.31092e-10
fanci	297.432	2.10598	0.379319	1.89097e-09	9.87841e-08
cdc6	125.083	2.10364	0.402639	1.18278e-08	4.99594e-07
LOC101733308	184.561	2.1006	0.316024	2.29334e-12	2.66719e-10
kif15	266.006	2.09602	0.423995	5.1123e-08	1.78983e-06
ncaph	195.071	2.09434	0.392055	6.17967e-09	2.83597e-07
slc18a1	100.624	2.09255	0.343161	8.10389e-11	5.88051e-09
LOC100491625	643.724	2.08573	0.41675	3.77204e-08	1.38936e-06
mis18a	83.0178	2.07845	0.450442	2.67723e-07	7.60189e-06
depdc1b	45.824	2.06021	0.475294	1.04432e-06	2.46629e-05
edil3	136.485	2.05722	0.389933	9.21284e-09	4.05269e-07
coro2a	593.807	2.05122	0.31993	1.037e-11	1.00619e-09
LOC100492282	117.091	2.04974	0.416504	7.62126e-08	2.54242e-06
esco2	84.7412	2.04971	0.393091	1.33718e-08	5.56501e-07
aurka	93.217	2.04734	0.454572	4.7951e-07	1.2643e-05
noxo1.1	891.557	2.0441	0.79503	0.000436264	0.00387233
cep57l1	66.9205	2.0386	0.437034	2.19354e-07	6.37779e-06
LOC100489901	2653.13	2.03663	0.791585	0.000448095	0.00396096
haus1	108.536	2.03658	0.425969	1.18726e-07	3.72638e-06
anln	307.012	2.03241	0.480795	1.5058e-06	3.36871e-05
chst9l.1	38.6557	2.02307	0.650301	0.000114452	0.00132564
eps8l2	1158.74	2.02111	0.316857	1.28505e-11	1.21223e-09
fyb2	218.871	2.01998	0.366065	2.43518e-09	1.23064e-07
dhx32	210.178	2.01668	0.289071	2.24062e-13	3.49028e-11
gatd3ala	840.564	2.01577	0.459202	7.01355e-07	1.76169e-05
dhrs3	621.437	2.01069	0.347307	4.99974e-10	2.95804e-08
LOC100496743	113.751	2.00256	0.468322	1.26937e-06	2.90484e-05
kif18b	51.8081	2.00163	0.479163	2.05801e-06	4.43925e-05
LOC100492852	1211.69	2.00106	0.374277	6.17404e-09	2.83597e-07
tnfrsf4	68.2424	1.99986	0.413818	9.74668e-08	3.17047e-06
ect2	162.678	1.99815	0.477074	1.82668e-06	3.98677e-05
npnt	1032.12	1.99333	0.333978	1.7179e-10	1.15754e-08
aunip	34.0527	1.99221	0.762614	0.000470377	0.00411914
frem1	121.626	1.99145	0.401379	4.8712e-08	1.71961e-06
colgalt2	131.596	1.99037	0.473924	1.73929e-06	3.83547e-05
tcaf1	5866.81	1.98803	0.24565	4.44193e-17	1.53546e-14
mki67	1296.06	1.98761	0.256268	5.49084e-16	1.58025e-13
pole2	211.293	1.98018	0.32919	1.30813e-10	9.02928e-09
ostn	26.7749	1.97767	0.711252	0.000321372	0.00303588
rrm1	415.154	1.97549	0.287838	4.86617e-13	6.82872e-11
cenpe	684.789	1.97397	0.448215	7.06983e-07	1.76538e-05
LOC101734284	63.9056	1.97267	0.540856	1.68148e-05	0.00027296
LOC100491907	50.6999	1.96966	0.54027	1.787e-05	0.000286527
fen1	369.211	1.96697	0.342692	6.58651e-10	3.75299e-08
hsd11b2	25.7741	1.96627	1.08217	0.00284793	0.0170062
dtl	58.0528	1.9641	0.501382	5.99455e-06	0.000111854
cyb5r2	173.251	1.96342	0.3206	6.85761e-11	5.19832e-09
edar	110.589	1.96306	0.399805	6.54094e-08	2.21687e-06
mybl2	76.4668	1.96148	0.388265	3.27605e-08	1.23616e-06
stk39	233.348	1.96037	0.337144	4.46423e-10	2.67854e-08
mcm2	663.983	1.95355	0.378062	1.63258e-08	6.61604e-07
LOC100492545	118.844	1.94919	0.43488	5.09387e-07	1.33272e-05
sass6.1	120.012	1.94425	0.345263	1.33723e-09	7.1855e-08
cdca2	86.3716	1.94346	0.452623	1.20267e-06	2.77088e-05
spc24	141.248	1.93843	0.430994	4.73951e-07	1.25158e-05
prkcb	303.581	1.93762	0.249769	6.86985e-16	1.94417e-13
ccna2	290.488	1.93668	0.444015	8.85105e-07	2.14701e-05
dut	217.493	1.92527	0.344028	1.61535e-09	8.57147e-08
chit1	337.176	1.91512	0.318387	1.33246e-10	9.12306e-09
LOC116408854	139.371	1.91318	0.372648	2.13132e-08	8.41623e-07
chtf8	109.691	1.90895	0.405738	1.8293e-07	5.44937e-06
ung	108.506	1.90643	0.419547	3.94407e-07	1.07119e-05
znf469	1215.11	1.89561	0.414347	3.31607e-07	9.21552e-06
mcm9	191.618	1.89332	0.328975	6.60889e-10	3.75314e-08
cenpx	134.196	1.89019	0.298917	2.00247e-11	1.80862e-09
eme1	27.5848	1.88986	0.691179	0.000370407	0.00339829
LOC100496989	1124.55	1.8881	0.27385	4.1767e-13	5.95969e-11
gcna	39.7879	1.88778	0.569086	5.89324e-05	0.000762127
ttll2	35.5362	1.88505	0.608429	0.000133927	0.00150801
gask1a	835.678	1.88045	0.341526	2.64599e-09	1.32144e-07
ska1	62.6144	1.87879	0.51873	1.9564e-05	0.000309019
pbk	109.501	1.87738	0.378705	5.3569e-08	1.86394e-06
kif18a	119.857	1.87612	0.481859	6.63691e-06	0.000122229
agrn	1359.93	1.87604	0.195884	8.24102e-23	7.77403e-20
haus4	114.464	1.87519	0.532449	2.73919e-05	0.000406924
mcm4	616.063	1.87449	0.381543	6.61235e-08	2.23661e-06
znf367	61.3226	1.87225	0.522132	2.24747e-05	0.000345671
dctd	106.748	1.86019	0.390104	1.39369e-07	4.27935e-06
gatd3alb	1237.7	1.85949	0.776055	0.000772953	0.00613879
ascc3	604.543	1.85786	0.228838	3.44339e-17	1.2181e-14
foxn1	232.852	1.84973	0.465742	4.83908e-06	9.34785e-05
eme2	82.484	1.84444	0.367796	4.22052e-08	1.52477e-06
wdhd1	339.937	1.84411	0.323387	8.69222e-10	4.80762e-08
fras1	970.503	1.84185	0.263994	2.35022e-13	3.59521e-11
LOC594976	10.9794	1.83222	1.57325	0.00788068	0.0374409
LOC116412188	288.924	1.83194	0.337095	3.91678e-09	1.87873e-07
mcm10	110.608	1.83089	0.447751	3.14769e-06	6.47068e-05
smc2	607.033	1.83079	0.431989	1.59013e-06	3.52486e-05
triqk	270.301	1.82158	0.259674	1.90369e-13	3.021e-11
tmprss2.8	477.908	1.81533	0.265896	6.93119e-13	9.12338e-11
iglon5	289.61	1.81457	0.276934	4.61239e-12	4.92568e-10
mcm7	559.679	1.81301	0.306955	2.69719e-10	1.72824e-08
lmod1	92.3927	1.81112	0.376251	1.17419e-07	3.69218e-06
cdca8	187.213	1.81079	0.379774	1.37509e-07	4.22989e-06
cpxm1	1998.05	1.8105	0.259665	2.69802e-13	3.98369e-11
adamts7	270.397	1.80934	0.39582	3.4818e-07	9.59757e-06
mis18bp1	263.378	1.80492	0.438623	2.71478e-06	5.64913e-05
mmp23b	368.209	1.80411	0.315688	8.66082e-10	4.8059e-08
LOC394967	158.608	1.80401	0.406027	6.47699e-07	1.64887e-05
gen1	50.5257	1.7997	0.544982	6.29282e-05	0.000808261
cenpl	80.2296	1.79767	0.400107	5.38642e-07	1.40278e-05
prkdc	501.14	1.79534	0.262727	6.74055e-13	9.06936e-11
pold1	258.21	1.79351	0.336642	7.55505e-09	3.38482e-07
blm	126.564	1.79123	0.351951	2.87702e-08	1.10026e-06
nradd	1159.16	1.79023	0.310492	6.35591e-10	3.65918e-08
ska3	102.388	1.78783	0.366429	8.295e-08	2.73493e-06
pclaf	263.388	1.78629	0.294674	1.1017e-10	7.79456e-09
gpr34	206.812	1.78251	0.294064	1.13242e-10	7.94564e-09
pcna	1688.38	1.7823	0.261895	7.83918e-13	1.0084e-10
plekhg2	803.504	1.78033	0.272449	5.20716e-12	5.49178e-10
tagln	3298.74	1.77525	0.241706	1.71942e-14	3.51484e-12
st8sia6	23.1539	1.77432	0.81139	0.00148241	0.0103331
arhgap19	101.604	1.76625	0.478068	1.53236e-05	0.000251396
ticrr	118.595	1.76094	0.40488	1.03128e-06	2.44568e-05
rpa1	738.957	1.7607	0.28191	3.42845e-11	2.88348e-09
ddias	20.6075	1.75772	0.85907	0.00219804	0.013916
fam83a	1929.4	1.75653	0.260937	1.39134e-12	1.69963e-10
lrrc17	449.95	1.75483	0.316986	2.46606e-09	1.24255e-07
nceh1	693.266	1.75337	0.292362	1.63038e-10	1.10294e-08
rpa2	375.782	1.74678	0.308365	1.18921e-09	6.47202e-08
habp4	135.671	1.74466	0.481123	2.01431e-05	0.000316694
dlgap5	172.913	1.74319	0.355651	7.99583e-08	2.65122e-06
prim2	71.1029	1.73825	0.497698	3.36038e-05	0.000477883
wnt10a	145.472	1.73649	0.362745	1.3058e-07	4.04376e-06
eri2	66.974	1.7358	0.432105	4.43591e-06	8.66763e-05
dlx3	983.743	1.72621	0.212228	1.24673e-17	4.70432e-15
snx31	428.631	1.7241	0.441755	6.7962e-06	0.000124756
ddx58	171.971	1.72043	0.335793	2.39171e-08	9.33591e-07
dnmt1	597.542	1.71956	0.30201	1.01311e-09	5.54924e-08
miip	46.5559	1.71818	0.485979	3.03748e-05	0.000440448
msh6	336.161	1.71536	0.312683	3.32785e-09	1.61449e-07
dennd2d	389.147	1.71511	0.2903	2.89422e-10	1.82014e-08
plekhg1	815.791	1.7114	0.267375	1.24778e-11	1.18364e-09
kif2c	140.831	1.71124	0.451459	1.09436e-05	0.000188079
LOC100489456	41.4117	1.70917	1.28478	0.00551539	0.0286308
LOC100488322	474.395	1.70243	0.373274	3.82297e-07	1.04196e-05
lrrc8b	75.5331	1.70064	0.418682	3.99097e-06	7.91666e-05
fbxl13	156.624	1.70028	0.404264	2.00296e-06	4.33804e-05
itpr3	972.308	1.69803	0.276871	8.39641e-11	6.06685e-09
kiaa1324	918.607	1.69605	0.259936	5.57807e-12	5.81135e-10
incenp	470.98	1.69321	0.403318	2.06276e-06	4.43925e-05
LOC116406879	43.4743	1.68901	0.554704	0.000160644	0.00175304
wdr90	35.2465	1.68803	0.55851	0.000181638	0.00192763
LOC101734421	1268.09	1.68725	0.256944	3.69955e-12	4.07911e-10
rpa3	265.581	1.68679	0.269694	3.43029e-11	2.88348e-09
orc1	100.841	1.68382	0.549634	0.000144419	0.0016018
LOC100488577	113.729	1.68328	0.376916	6.36323e-07	1.62234e-05
mcf2	27.3357	1.68196	0.703059	0.00102809	0.00774487
smc6.1	452.281	1.67661	0.384482	1.01153e-06	2.41573e-05
wnt7b	198.21	1.67618	0.318178	1.15735e-08	4.91117e-07
ttk	230.859	1.67528	0.470911	2.68405e-05	0.000400133
col6a5	408.946	1.67518	0.287704	4.9385e-10	2.94231e-08
lamb4	1362.43	1.67302	0.304774	3.30691e-09	1.61449e-07
adora3.2	31.6594	1.67026	0.639573	0.000606129	0.0050402
plxna2	843.927	1.67023	0.318945	1.36623e-08	5.64441e-07
inka2	198.101	1.66745	0.328761	3.29526e-08	1.23791e-06
oip5	103.142	1.66669	0.415625	4.66025e-06	9.06426e-05
chek1	321.822	1.66103	0.310851	7.61594e-09	3.40312e-07
smc4	701.875	1.6609	0.269334	6.01103e-11	4.63942e-09
cspg4	307.394	1.66049	0.237522	2.40176e-13	3.64124e-11
prc1	160.729	1.65882	0.486862	4.71789e-05	0.000636296
papln	3532.3	1.65841	0.242849	7.55695e-13	9.87054e-11
idua	462.052	1.65588	0.27424	1.35402e-10	9.23347e-09
smyd4	99.2308	1.64966	0.414995	5.51611e-06	0.000105122
cyp26b1	3164.65	1.64784	0.354254	2.64122e-07	7.51222e-06
adamts17	133.931	1.64697	0.377289	1.018e-06	2.42436e-05
pot1	83.5946	1.64695	0.411954	5.31709e-06	0.000101786
osgin1	65.6678	1.64533	0.463513	2.97674e-05	0.000435333
LOC116408944	12.0046	1.64347	1.57759	0.00818027	0.0385116
mmp3	472.011	1.63313	0.302465	5.6986e-09	2.63657e-07
kif4a	319.412	1.63241	0.328712	5.79667e-08	1.99246e-06
bub1	254.877	1.62737	0.436437	1.46358e-05	0.000241512
lama5	456.85	1.62591	0.268928	1.27384e-10	8.82849e-09
chaf1a	460.742	1.62502	0.344006	1.91393e-07	5.66175e-06
pask	139.451	1.62088	0.396598	3.41281e-06	6.88903e-05
col4a5	1348.45	1.62036	0.211904	2.0907e-15	5.29851e-13
tacc3	383.474	1.61932	0.365804	7.82722e-07	1.93741e-05
sema3b	1375.77	1.61574	0.211655	2.09059e-15	5.29851e-13
poc5	32.3447	1.6156	0.597531	0.000494816	0.00428672
fgf20	12.457	1.61386	1.27853	0.00717754	0.0349512
col4a6	1099.17	1.61383	0.215756	6.8495e-15	1.55073e-12
cenpn	104.391	1.61264	0.393925	3.36846e-06	6.84168e-05
ndc1	316.349	1.60815	0.317925	3.59261e-08	1.33649e-06
LOC116412195	170.744	1.60648	0.407439	6.34852e-06	0.000117299
birc5l	144.475	1.60199	0.360878	7.56052e-07	1.87962e-05
hells	399.202	1.59729	0.309113	2.05035e-08	8.17254e-07
racgap1	254.048	1.59703	0.373175	1.56764e-06	3.48409e-05
dhcr24	319.114	1.59675	0.349928	4.22038e-07	1.13749e-05
LOC100489478	383.749	1.5962	0.355136	5.78907e-07	1.49163e-05
atad5	206.413	1.59287	0.326367	9.17885e-08	3.00302e-06
wdr76	116.41	1.59101	0.423487	1.36966e-05	0.000228008
satpa	573.825	1.58925	0.828939	0.00252967	0.0155068
slc7a6	180.323	1.58785	0.344988	3.56588e-07	9.78169e-06
msln	4831.6	1.58588	0.366348	1.23456e-06	2.84049e-05
stmn1	459.824	1.58539	0.438238	2.33352e-05	0.000355958
sox14	86.7695	1.58436	0.42603	1.67916e-05	0.000272844
cks2	140.601	1.58175	0.461933	4.73061e-05	0.000637001
e2f8	62.6617	1.58068	0.437297	2.40824e-05	0.000365106
sfrp2	2155.3	1.57762	0.285652	3.08694e-09	1.52373e-07
haus6	75.363	1.57558	0.417244	1.31008e-05	0.000220467
LOC100496372	76.0546	1.57385	0.424533	1.71997e-05	0.000278143
LOC100328980	53.8433	1.57196	0.501465	0.000129313	0.00146676
tmprss2.7	191.045	1.56976	0.355196	8.36883e-07	2.04759e-05
man2a2	571.757	1.56973	0.323596	1.06771e-07	3.41827e-06
tc2n	157.224	1.56939	0.444202	3.30166e-05	0.00047032
wdr62	118.926	1.56864	0.416604	1.34821e-05	0.000225765
depdc1	100.393	1.56745	0.515369	0.000170441	0.0018385
gpc1	432.228	1.56661	0.25234	4.87661e-11	3.86939e-09
frem1l	701.783	1.5662	0.325647	1.30743e-07	4.04376e-06
cep135	177.912	1.56408	0.319699	8.73778e-08	2.86424e-06
tp73	277.187	1.5639	0.276287	1.39895e-09	7.49344e-08
LOC100493594	60.9992	1.56035	0.589049	0.000614568	0.00510537
wee2	13.5447	1.56014	1.03841	0.00617404	0.0312381
tox	83.7893	1.55956	0.387874	4.95578e-06	9.54072e-05
mmp9.1	2109.36	1.55674	0.352834	8.63698e-07	2.1041e-05
sc5d	378.149	1.5566	0.337278	3.41046e-07	9.43154e-06
cenpf	183.675	1.55641	0.449974	4.23124e-05	0.000582697
rdh7	159.384	1.55425	0.406799	1.07914e-05	0.000186218
krt6b	119.789	1.55363	0.504332	0.000175663	0.00187713
gmds	2552.41	1.54404	0.245772	3.11937e-11	2.6751e-09
ncapg	314.395	1.5404	0.41648	1.72259e-05	0.000278303
col14a1	3728.09	1.53487	0.224796	8.29756e-13	1.05934e-10
nrep	1060.46	1.53454	0.265625	7.08192e-10	3.98182e-08
camkk2	490.626	1.5343	0.213586	6.68139e-14	1.16959e-11
cep55	119.051	1.52698	0.351496	1.23916e-06	2.84723e-05
pc	595.7	1.52441	0.248399	8.06319e-11	5.8761e-09
LOC100486773	43.2194	1.52026	0.632472	0.00107076	0.00800243
lama1	781.016	1.51964	0.243935	3.8782e-11	3.21228e-09
traip	65.1989	1.51524	0.424188	3.00213e-05	0.000436813
hlf	146.151	1.51509	0.4407	5.15206e-05	0.000684522
LOC550107	330.803	1.51105	0.280203	6.53546e-09	2.97512e-07
epb41l4b	186.347	1.51056	0.317039	1.77895e-07	5.31807e-06
ccser1	170.941	1.51016	0.37857	5.72604e-06	0.000108152
tubgcp2	234.608	1.50679	0.274323	3.9311e-09	1.88028e-07
cenps	196.568	1.5052	0.287905	1.6148e-08	6.55963e-07
pgap1	156.476	1.50489	0.297083	4.0147e-08	1.46287e-06
cdkn2b	52.4112	1.50254	0.610026	0.000995874	0.00754571
rad54b	94.8951	1.4982	0.414485	2.49187e-05	0.000374774
scd	880.834	1.49279	0.240686	5.45952e-11	4.29179e-09
foxp2	283.098	1.49202	0.386208	9.5516e-06	0.000167548
tm7sf2	514.436	1.49023	0.294983	4.43652e-08	1.57929e-06
pof1b	2139.57	1.489	0.324084	3.94914e-07	1.07119e-05
c4a	202.409	1.48744	0.48008	0.000150445	0.00165819
LOC105945483	14.6398	1.4856	1.05384	0.00789983	0.0375004
cdca3	161.578	1.48397	0.365032	4.28691e-06	8.4008e-05
LOC101734942	192.61	1.48397	0.48201	0.000161455	0.00175738
cep85	131.659	1.48252	0.498573	0.000225052	0.00230621
LOC100492690	686.872	1.48248	0.275974	7.42061e-09	3.35112e-07
ebp	57.6499	1.47875	0.449358	8.66585e-05	0.00105104
arhgap11a.1	342.793	1.47793	0.307303	1.41598e-07	4.33996e-06
melk	129.156	1.47442	0.494748	0.000223446	0.00229113
ndc80	118.346	1.47268	0.345224	1.74251e-06	3.83759e-05
mtfr2	88.0483	1.47192	0.525997	0.000381993	0.00348723
cenpi	94.0434	1.46894	0.41008	2.94216e-05	0.000431416
gins2	147.49	1.46744	0.405296	2.52268e-05	0.000379072
LOC100127805	397.133	1.46614	0.260378	1.77295e-09	9.34926e-08
kif23	347.966	1.46591	0.411126	2.89286e-05	0.000425657
LOC100497990	2920.81	1.46571	0.408111	2.77914e-05	0.000412138
trpv4l	53.5659	1.46487	0.560388	0.000657721	0.00536154
fcgbp	18600.1	1.46344	0.313229	2.79767e-07	7.90424e-06
satb2	291.198	1.46262	0.340926	1.62721e-06	3.59298e-05
dipk1c	105.397	1.45782	0.525115	0.000412914	0.00370771
rfc3	231.49	1.45758	0.333921	1.17201e-06	2.71412e-05
grin2a	123.158	1.4563	0.434681	7.01482e-05	0.000882308
dclre1b	128.948	1.45472	0.33534	1.37361e-06	3.10572e-05
dpy19l3	312.061	1.45404	0.268773	6.26765e-09	2.86859e-07
sorl1	521.399	1.45225	0.333664	1.24435e-06	2.85528e-05
cldn8.3	110.578	1.45082	0.423948	5.3989e-05	0.000712299
sclt1	78.1407	1.45041	0.449125	0.000103481	0.00121515
LOC101730895	20.4362	1.44786	0.981604	0.00677366	0.0335326
rcn3	1361.42	1.44721	0.317397	4.81968e-07	1.26684e-05
uggt2	316.355	1.43782	0.304608	2.30493e-07	6.65606e-06
nusap1	321.708	1.4366	0.466543	0.000170933	0.0018385
gtse1	147.982	1.43535	0.491147	0.00027391	0.00267606
rttn	181.787	1.43359	0.302037	1.96876e-07	5.80374e-06
LOC100489525	601.989	1.43116	0.232385	7.59764e-11	5.63353e-09
usp54	371.93	1.43051	0.239754	2.59151e-10	1.66681e-08
mvd	437.024	1.42759	0.293402	1.12163e-07	3.55986e-06
cadm1	421.842	1.42689	0.232839	9.1658e-11	6.59472e-09
LOC101733001	71.4643	1.426	0.497309	0.000331921	0.00312418
gad1	1124.34	1.4256	0.336041	2.0618e-06	4.43925e-05
sp8	468.961	1.42202	0.265438	8.47541e-09	3.76734e-07
mtbp	76.159	1.42144	0.425705	7.45895e-05	0.000924475
abcc4	92.7659	1.41934	0.423672	7.29298e-05	0.000906551
ccdc57	15.8551	1.41928	1.05386	0.00902171	0.0417977
plxdc2	216.889	1.41919	0.342951	3.34538e-06	6.80294e-05
carmil1	942.612	1.4189	0.245915	7.91721e-10	4.40768e-08
tbck	249.79	1.41512	0.294543	1.52905e-07	4.67807e-06
LOC116406775	34.964	1.41368	0.667695	0.00234297	0.0146479
LOC101730607	39.6243	1.41353	0.512331	0.000486307	0.00422378
kif11	449.347	1.41257	0.326012	1.40295e-06	3.16784e-05
cds1	201.955	1.40919	0.318129	9.38171e-07	2.26602e-05
nup37	178.321	1.40833	0.318761	9.65901e-07	2.3198e-05
spag5	212.361	1.40825	0.489244	0.000323122	0.00304828
LOC116406578	425.619	1.40713	0.365153	1.07501e-05	0.000185883
knstrn	56.5012	1.40474	0.608004	0.00147475	0.0102881
kif22	137.147	1.40383	0.339702	3.47055e-06	6.99049e-05
megf6	869.557	1.40296	0.192546	3.4282e-14	6.25923e-12
dscc1	74.3686	1.39829	0.423769	8.61992e-05	0.00104622
tgm5	745.556	1.39583	0.322913	1.4982e-06	3.35612e-05
proser3	34.5121	1.39437	0.595613	0.00143796	0.010077
spc25	114.847	1.39365	0.399206	4.33932e-05	0.000594385
stap2	937.667	1.39277	0.289288	1.53666e-07	4.6929e-06
grip1	109.334	1.38683	0.422404	9.22742e-05	0.00111043
gal3st4.5	423.617	1.38652	0.294613	2.54269e-07	7.25628e-06
apcdd1	469.537	1.38086	0.277349	5.89487e-08	2.01398e-06
prickle1	481.33	1.38058	0.258411	9.73859e-09	4.26706e-07
stap1	525.529	1.3801	0.400464	5.10808e-05	0.000679211
adh1a	355.209	1.37933	0.374402	2.19375e-05	0.000339203
fancb	127.389	1.37803	0.318631	1.57775e-06	3.50198e-05
dst	16009.3	1.3768	0.346177	6.7606e-06	0.000124237
haspin	134.466	1.37582	0.391497	4.056e-05	0.000563592
cep41	53.5128	1.37217	0.471256	0.000319217	0.00302242
tlr6	501.67	1.36849	0.294408	3.05139e-07	8.58264e-06
dna2	190.831	1.36799	0.350909	9.42346e-06	0.000165986
ptmap12	3809.17	1.36717	0.215233	2.33107e-11	2.04029e-09
pitpnm3	70.8763	1.36694	0.497906	0.000504501	0.00435286
hmcn2	599.262	1.36616	0.366235	1.82699e-05	0.000291563
lrrcc1	102.026	1.36573	0.378091	2.91237e-05	0.000428009
plch1	200.742	1.36572	0.436874	0.000156717	0.00171459
LOC100491716	52.2238	1.36458	0.479566	0.000393422	0.00356854
orc5	104.195	1.36401	0.38496	3.74813e-05	0.000526413
skp2	129.704	1.36226	0.357112	1.33093e-05	0.000223526
LOC101733605	52.4769	1.35834	0.464395	0.000309791	0.00295354
cdk1	582.985	1.35502	0.394431	5.49351e-05	0.00072254
serpinh1	1834.65	1.35076	0.319383	2.37379e-06	5.03838e-05
tubgcp4	257.645	1.34542	0.274862	1.05122e-07	3.37425e-06
plxnb3	732.957	1.34399	0.248618	6.59954e-09	2.99626e-07
hunk	256.013	1.34314	0.288948	3.55093e-07	9.75645e-06
LOC105947355	7190.38	1.34263	0.351723	1.32461e-05	0.000222693
rfwd3	228.89	1.34026	0.304587	1.12324e-06	2.63791e-05
pif1	19.2127	1.33848	0.94836	0.00774728	0.0369935
dag1	818.732	1.33714	0.238354	2.16348e-09	1.10318e-07
plk4	126.561	1.33587	0.438612	0.000209615	0.00218225
lrrk1	805.714	1.33444	0.213188	4.35846e-11	3.54099e-09
rnaseh2a	299.584	1.33327	0.286502	3.57922e-07	9.78916e-06
gins4	519.715	1.33081	0.273689	1.29113e-07	4.01528e-06
duoxa1	388.289	1.33018	0.255448	2.12333e-08	8.40425e-07
gfy	64.934	1.32981	0.541055	0.00110828	0.00821054
LOC100485083	105.812	1.32954	0.71551	0.00388564	0.0217714
terf1	125.581	1.32802	0.34694	1.30534e-05	0.000219887
cenpo	158.902	1.32696	0.315089	2.66795e-06	5.56532e-05
c1orf112	75.9724	1.32424	0.482061	0.000524087	0.00446996
LOC100486289	371.843	1.32344	0.349727	1.45494e-05	0.00024032
fasn	1171.41	1.32057	0.266316	7.72811e-08	2.56797e-06
rims1	98.8983	1.31874	0.514344	0.00084717	0.00661985
tpx2	274.484	1.31869	0.321371	4.18206e-06	8.24755e-05
tbcel	118.789	1.3186	0.330561	7.07332e-06	0.00012873
LOC100496216	39.2314	1.31763	0.554004	0.0014227	0.00998243
dtymk	306.851	1.3169	0.309098	2.14027e-06	4.57942e-05
stc1	110.315	1.31609	0.488958	0.000599016	0.00499818
trem2	235.022	1.31249	0.319351	4.14998e-06	8.19379e-05
gpr37	289.116	1.31195	0.43612	0.000239522	0.00242088
cobll1	1067.57	1.31112	0.245232	9.7504e-09	4.26706e-07
LOC100495429	32.7548	1.30965	0.800389	0.00668958	0.0332521
map2k6	551.255	1.3082	0.28771	5.60416e-07	1.44838e-05
bnc1	754.981	1.30735	0.250319	1.99899e-08	7.98657e-07
sgo1	175.413	1.30103	0.315126	3.89869e-06	7.77906e-05
tmem171	21.84	1.30046	0.86555	0.00859065	0.040085
dbf4	167.492	1.2997	0.323386	6.17377e-06	0.000114273
il13ra2	1267.99	1.29963	0.241631	9.92362e-09	4.32059e-07
LOC101734060	359.69	1.2979	0.42281	0.000197313	0.00206941
tpmt	643.425	1.29779	0.261285	7.58234e-08	2.54021e-06
cyp51a1	835.496	1.28986	0.288363	8.2799e-07	2.02875e-05
LOC108647333	7239.99	1.28938	0.239863	8.77974e-09	3.88229e-07
LOC100495683	255.517	1.2885	0.401993	0.000132006	0.00149133
LOC733778	1039.71	1.28576	0.218987	4.59431e-10	2.74688e-08
cntln	40.7207	1.28551	0.563435	0.00185609	0.012211
rfc4	446.317	1.28516	0.270201	2.22361e-07	6.45416e-06
ascl2	33.4859	1.28418	0.78576	0.00630466	0.0317571
acoxl	127.552	1.28319	0.404922	0.000150841	0.00166101
LOC101733293	1041.13	1.28271	0.376373	6.5413e-05	0.000832618
celf2	389.189	1.28092	0.261396	1.08735e-07	3.47053e-06
srbd1	158.369	1.27936	0.362981	4.34807e-05	0.000594926
edn2	20.5901	1.2783	0.990365	0.0095775	0.0437755
shcbp1	336.876	1.27492	0.365326	4.95913e-05	0.000663562
lrba	1075.97	1.27347	0.287109	1.02338e-06	2.43035e-05
bcl6	1877.43	1.27314	0.253539	5.66625e-08	1.95158e-06
LOC100498108	300.181	1.27279	0.258705	9.79095e-08	3.17272e-06
efnb3	43.7767	1.26459	0.643666	0.00362774	0.0206155
ddx11	32.0209	1.26352	0.61888	0.00323285	0.0188057
slc11a1	117.524	1.26034	0.416408	0.000225356	0.00230792
stil	192.007	1.25949	0.381494	9.82775e-05	0.00117023
tuba1b	2267.49	1.25775	0.238285	1.47942e-08	6.05314e-07
tmem231	43.3716	1.25745	0.513222	0.0013272	0.00948876
cyp1b1	24.7004	1.256	0.805725	0.00739237	0.0356699
pgap4	153.938	1.25574	0.343823	2.82286e-05	0.000418023
mettl4	65.5632	1.25311	0.431476	0.000366377	0.00337576
tmprss11f	139.507	1.25286	0.527672	0.00147355	0.0102881
inhbb	35.3924	1.25232	0.679505	0.00518744	0.0272533
rfc5	439.096	1.25073	0.226921	4.32459e-09	2.03977e-07
nudt1	213.281	1.24906	0.316026	8.68336e-06	0.000154553
pola2	363.185	1.24893	0.277658	7.9059e-07	1.95119e-05
nox4	201.813	1.24845	0.314722	8.4435e-06	0.000150599
LOC100486607	242.013	1.24828	0.287215	1.61047e-06	3.56065e-05
sort1	973.865	1.24765	0.303652	4.47355e-06	8.72112e-05
acp5	673.197	1.24731	0.241353	2.89481e-08	1.10458e-06
clmn	113.645	1.24722	0.388425	0.000136842	0.00153372
pik3ap1	197.051	1.24521	0.313786	8.17766e-06	0.000146628
tns3	799.803	1.24278	0.260353	2.12027e-07	6.19658e-06
znf462	1496.31	1.24201	0.230289	1.01629e-08	4.41344e-07
pxdn	1366.19	1.24094	0.256694	1.58535e-07	4.82238e-06
LOC100491791	47.2524	1.2407	0.538937	0.00187848	0.0123052
lztfl1	187.765	1.23996	0.325511	1.58776e-05	0.000258945
ntan1	188.787	1.23945	0.288574	2.03873e-06	4.40988e-05
LOC116409665	17.3976	1.23829	0.901186	0.00973135	0.0442761
ermp1	293.752	1.23718	0.279856	1.14192e-06	2.67078e-05
itgae	166.647	1.23545	0.385628	0.000140432	0.00156775
mhc2a	281.819	1.2343	0.372145	9.63515e-05	0.00115405
msh3	81.3208	1.23323	0.432689	0.00044154	0.00391506
LOC100144983	80.5988	1.23161	0.642743	0.00404774	0.0224463
dis3l2	587.444	1.23152	0.21818	2.04915e-09	1.05758e-07
LOC100491930	804.25	1.22814	0.237562	2.83047e-08	1.08736e-06
vps53	549.013	1.22421	0.220826	3.81505e-09	1.83511e-07
nhsl1	388.746	1.22399	0.24924	1.09501e-07	3.48843e-06
kcp	804.736	1.22291	0.216761	2.05673e-09	1.05828e-07
lrr1	85.8387	1.2204	0.412593	0.000318736	0.00302185
vrk1	636.559	1.22	0.215442	1.8769e-09	9.83635e-08
ergic1	1231.78	1.21966	0.247345	9.89012e-08	3.19875e-06
LOC100494487	390.974	1.21918	0.232968	1.76988e-08	7.12147e-07
c1orf74	32.6214	1.21405	0.566755	0.00284899	0.0170062
tbc1d5	598.571	1.21253	0.207626	6.77828e-10	3.83651e-08
aoah	447.558	1.21209	0.261971	4.59648e-07	1.22525e-05
slco2b1	150.036	1.21181	0.379822	0.000152004	0.00167165
rbbp4	813.308	1.20895	0.261016	4.38662e-07	1.17484e-05
cks1b	117.866	1.20887	0.473967	0.00102721	0.00774171
tspan1	1881.9	1.20782	0.234234	3.34685e-08	1.25175e-06
LOC100493567	74.2694	1.2055	0.524298	0.00192426	0.0125236
sgk2	223.785	1.20466	0.434022	0.000551099	0.00465324
slc9a1	770.329	1.20193	0.270776	1.10149e-06	2.59408e-05
xrcc4	44.4335	1.20162	0.529674	0.00219339	0.0138917
LOC100485312	166.27	1.19794	0.342468	5.29587e-05	0.000699797
mad2l1bp	49.8622	1.18823	0.48278	0.00136009	0.00967501
fam72a	55.8075	1.18802	0.510218	0.00187372	0.0122836
LOC105946151	28.2338	1.1878	0.664029	0.00604835	0.0307857
coq2	133.488	1.18728	0.337593	5.07947e-05	0.000675936
pmf1	80.292	1.18714	0.405906	0.00037469	0.00342977
glce	232.313	1.18711	0.279045	2.59371e-06	5.4439e-05
nrm	143.263	1.18685	0.340629	5.69466e-05	0.000741159
cmahp	200.753	1.18682	0.464635	0.00104033	0.00781456
stk32c	25.2536	1.18633	0.646184	0.00541617	0.0282713
card18	623.767	1.18619	0.25524	4.16129e-07	1.12335e-05
LOC116406523	32.9337	1.18589	0.654549	0.00569098	0.0293182
hs3st6	61.3988	1.18459	0.540486	0.00256931	0.0157101
gpx8	514.516	1.18122	0.23375	5.59609e-08	1.93527e-06
ubac2	245.694	1.18086	0.261529	8.08227e-07	1.99183e-05
trim59	79.4946	1.18021	0.445615	0.000831694	0.00652595
cenpm	88.4202	1.17555	0.398653	0.000350216	0.00325132
LOC116408365	47.7884	1.17421	0.748694	0.00804347	0.0380229
tmprss2.5	1213.57	1.17323	0.306683	1.57319e-05	0.000256854
nemp1	125.997	1.17268	0.346732	8.25351e-05	0.0010072
nuak2	704.211	1.17032	0.226865	3.28379e-08	1.23633e-06
c1h12orf65	105.316	1.16946	0.329901	4.76668e-05	0.000640841
unc5b	1301.14	1.16818	0.257478	6.99706e-07	1.76015e-05
LOC116407692	87.9431	1.16742	0.464392	0.00122096	0.00889779
prtfdc1	263.857	1.1668	0.293924	8.97812e-06	0.000159298
plcb4	269.808	1.16533	0.29471	9.47042e-06	0.000166295
LOC100170611	43.3371	1.16452	0.51047	0.00224288	0.0141262
ehbp1	304.749	1.16365	0.258376	8.69731e-07	2.11576e-05
rif1	560.245	1.16338	0.268443	1.84236e-06	4.01582e-05
tmem144	433.797	1.16295	0.237121	1.24952e-07	3.90017e-06
plk1	329.262	1.16082	0.969663	0.0112283	0.0494313
tedc1	28.8694	1.15982	0.648253	0.00597201	0.0304519
cpamd8	4354.26	1.15753	0.197875	6.87002e-10	3.87551e-08
inpp4b	136.62	1.15571	0.364486	0.000176806	0.00188697
poc1a	35.811	1.15494	0.730637	0.00778593	0.0371362
lsm5	180.153	1.1543	0.323689	4.39782e-05	0.000599799
LOC116406716	157.836	1.15376	0.567434	0.00366463	0.0207973
gla	1281.32	1.14967	0.246679	4.25223e-07	1.14426e-05
LOC105945218	33.4286	1.14821	0.651674	0.00707478	0.0346595
p2ry12	120.31	1.14619	0.388772	0.000367622	0.00338149
cenpk	139.943	1.14609	0.318153	3.86795e-05	0.000541896
LOC101734194	339.432	1.14524	0.300982	2.53244e-05	0.000379866
thnsl1	82.4729	1.14371	0.375298	0.000273441	0.00267494
LOC100495518	693.525	1.14331	0.255569	1.01761e-06	2.42436e-05
hat1	1396.57	1.14233	0.223398	4.31819e-08	1.54364e-06
stk33	54.9165	1.14055	0.481978	0.00189715	0.0123946
LOC100486501	3816.4	1.13878	0.22957	9.77434e-08	3.17272e-06
gpr87	94.0031	1.13712	0.52791	0.00346894	0.0198258
tmem107	27.071	1.13641	0.701216	0.00818087	0.0385116
bambi	681.72	1.13545	0.205725	4.67958e-09	2.19501e-07
nuf2	112.797	1.13508	0.452367	0.00127107	0.00919196
dpy19l4	457.197	1.13484	0.250869	7.84461e-07	1.93889e-05
dsn1	153.035	1.13282	0.319466	4.89824e-05	0.00065645
dars2	285.788	1.13242	0.264103	2.40223e-06	5.09237e-05
nup155	465.017	1.13198	0.269631	3.51949e-06	7.08068e-05
prep	756.873	1.13104	0.226969	9.30738e-08	3.03922e-06
cltcl1	573.887	1.13046	0.230404	1.29409e-07	4.01713e-06
polk	307.174	1.13025	0.310758	3.46427e-05	0.000491013
btd	84.8716	1.13013	0.365381	0.000239006	0.00241711
tecpr2	477.522	1.12899	0.235184	2.18794e-07	6.37242e-06
lamp3	1304	1.12898	0.224615	6.8167e-08	2.30037e-06
e2f1	140.46	1.12873	0.407936	0.000637491	0.00524193
neu3	68.1142	1.12667	0.433622	0.001057	0.00791226
fam118b	181.103	1.12485	0.303407	2.72782e-05	0.00040559
cse1l	1297.44	1.1237	0.215919	2.65055e-08	1.02287e-06
nphp4.1	45.8377	1.12284	0.472441	0.00188949	0.0123589
dpepe	318.654	1.11911	0.2462	7.63527e-07	1.89266e-05
bora	66.4203	1.1172	0.503421	0.00270335	0.0163618
tmem68	400.857	1.117	0.298057	2.33071e-05	0.000355895
tmem128	27.2058	1.11693	0.664874	0.00790594	0.037519
LOC493204	27.5814	1.11651	0.651231	0.0073853	0.0356561
gdf11	46.5216	1.11648	0.579312	0.00493228	0.0261945
nasp	1264.12	1.11566	0.263076	3.01205e-06	6.22196e-05
cln6	119.786	1.11559	0.325624	7.90377e-05	0.000970397
tatdn1	125.966	1.11497	0.3278	8.58058e-05	0.00104219
fig4	277.28	1.11331	0.247726	9.65619e-07	2.3198e-05
LOC116406488	216.328	1.1123	0.390735	0.000448596	0.00396096
reps1	226.026	1.11219	0.272616	6.14694e-06	0.000113947
LOC100490728	32.5424	1.11054	0.575551	0.00503222	0.0266356
kcna3	35.3343	1.1103	0.719293	0.00906988	0.0419615
bcas3	172.143	1.11005	0.300934	3.0106e-05	0.000437671
kif26b	649.58	1.10799	0.231347	2.36556e-07	6.77357e-06
dync1i1	220.319	1.10782	0.313405	5.28455e-05	0.000699389
fut10	285.503	1.10682	0.264871	3.97433e-06	7.90213e-05
cenpu	203.189	1.10676	0.292294	2.06091e-05	0.00032223
pycard	798.78	1.1062	0.235112	3.58013e-07	9.78916e-06
hmgcs1	1438.34	1.10319	0.261599	3.32549e-06	6.77874e-05
mcoln3	21.3223	1.10268	0.731704	0.0102854	0.0461906
foxe1	89.7064	1.09851	0.37892	0.000456148	0.00401108
recql4	71.6219	1.09773	0.501677	0.00296083	0.0175418
ism2	477.837	1.09764	0.278596	1.10478e-05	0.000189677
rmdn2	179.199	1.09425	0.30684	4.84369e-05	0.000649652
LOC101735070	204.1	1.09276	0.421752	0.00108562	0.00808503
efna5	388.955	1.09108	0.24054	8.18703e-07	2.01472e-05
tgm7	195.405	1.08983	0.49241	0.00292772	0.0173843
cdk10	93.2264	1.08975	0.36082	0.000321402	0.00303588
anapc1	431.552	1.0884	0.257259	3.2602e-06	6.66163e-05
sbk1	83.3386	1.08753	0.367478	0.000389421	0.00353981
pitpnc1l	1066.78	1.08713	0.217738	8.72984e-08	2.86424e-06
rasgrf2	44.0053	1.08708	0.503148	0.00323528	0.0188133
itgav	3296.49	1.08682	0.202477	1.26347e-08	5.28417e-07
nt5dc1	173.553	1.08556	0.2701	8.11608e-06	0.000145832
prc1.1	378.433	1.08385	0.479266	0.00248059	0.0152943
nsmce3	420.781	1.08179	0.279191	1.52755e-05	0.000251092
msx2	1390.37	1.08075	0.246778	1.78633e-06	3.91379e-05
LOC100493336	1039.55	1.07986	0.335631	0.000167915	0.00181721
ntpcr	237.019	1.07927	0.281203	1.7365e-05	0.000280017
LOC108645188	1261.76	1.07845	0.337683	0.000174992	0.0018735
rhbdl2	254.399	1.07819	0.339609	0.000193933	0.00204024
qsox1	565.209	1.07709	0.303858	5.28023e-05	0.000699362
xrcc6	662.497	1.07691	0.205757	2.49388e-08	9.71239e-07
mylk	599.627	1.07623	0.335633	0.000175555	0.00187713
ttc21b	212.799	1.0756	0.335993	0.000178056	0.00189793
samd13	242.563	1.07462	0.266811	8.08726e-06	0.000145777
vmac	285.188	1.07257	0.299311	4.83352e-05	0.000648799
c15orf41	62.3303	1.07111	0.43351	0.00158511	0.0108704
syne2	5568.75	1.07087	0.315231	8.95292e-05	0.00108046
pyroxd2	166.336	1.06917	0.289297	3.08678e-05	0.000446259
c11orf54	303.139	1.06885	0.254125	3.78367e-06	7.57626e-05
ube2t	157.386	1.06865	0.317468	0.000102538	0.00120826
hacd3	894.059	1.0673	0.251166	3.11713e-06	6.41563e-05
smad9	1161.49	1.06615	0.258823	5.28611e-06	0.000101307
septin2	2563.76	1.06564	0.225416	3.33338e-07	9.23404e-06
rmi1	66.4217	1.06314	0.432035	0.00164968	0.0112226
fads1	89.4476	1.06309	0.440457	0.00182968	0.0120812
map3k4	504.201	1.06218	0.212926	9.35432e-08	3.04868e-06
ibtk	1000.03	1.05865	0.201651	2.36184e-08	9.24056e-07
tasp1	197.888	1.05804	0.264013	9.01754e-06	0.000159831
col24a1	1431.18	1.0576	0.289104	3.91612e-05	0.000547171
znf511	206.475	1.05681	0.308454	8.42114e-05	0.00102356
txndc16	458.275	1.05556	0.22178	2.98481e-07	8.41894e-06
LOC100487884	59.291	1.05538	0.578241	0.00653977	0.0326604
sp110	175.292	1.05532	0.31407	0.000110407	0.00128229
gde1	285.104	1.05468	0.274489	1.77341e-05	0.000284887
hpf1	311.33	1.05438	0.273863	1.71401e-05	0.000277444
gnpda2	567.453	1.05408	0.21642	1.73699e-07	5.21098e-06
haus2	49.7802	1.05219	0.489381	0.003507	0.0200097
trpv4	205.027	1.05161	0.327519	0.000179975	0.00191118
snai2	391.816	1.05149	0.315182	0.000116505	0.00134575
casp1	355.329	1.05122	0.232902	9.80465e-07	2.35146e-05
vwde	535.933	1.05095	0.227452	5.84829e-07	1.50233e-05
kiaa0825	84.8969	1.05043	0.41543	0.00142005	0.00997093
eml1	693.257	1.05029	0.202905	3.5281e-08	1.31664e-06
srd5a1	292.516	1.0499	0.288629	3.90534e-05	0.000546232
glb1l	860.202	1.04884	0.203683	3.99728e-08	1.4628e-06
tmprss2	835.695	1.04799	0.316447	0.00012724	0.00144744
nudt13	145.994	1.04765	0.30069	7.06391e-05	0.000887825
rab28	102.66	1.04327	0.33288	0.000243374	0.00244382
ggcx	349.253	1.04236	0.259902	9.04223e-06	0.000160101
rtkn2	47.0008	1.04179	0.544946	0.00574888	0.0295449
tp53i3	88.2478	1.0405	0.455899	0.00264066	0.0160654
pign	174.918	1.03979	0.296769	6.732e-05	0.00085433
dtwd2	159.772	1.03893	0.281906	3.37847e-05	0.000480054
tlcd4.1	367.351	1.03645	0.309364	0.00011761	0.00135483
glg1	1198.61	1.03614	0.266988	1.53762e-05	0.000251859
pdia4	2418.51	1.03584	0.232316	1.28063e-06	2.92666e-05
palld	3098.59	1.03418	0.257533	8.91285e-06	0.000158306
lcat	37.6785	1.03296	0.554204	0.00660399	0.0329183
nsmce1	113.917	1.03226	0.40754	0.00141446	0.009945
krt78.1	4171.69	1.02887	0.499956	0.00432975	0.0237082
copg2	975.711	1.02821	0.202697	6.34591e-08	2.15507e-06
LOC100498004	227.468	1.02756	0.289783	5.72283e-05	0.000743487
LOC100498591	171.503	1.02654	0.411762	0.00159333	0.0109048
ciao1	695.952	1.02565	0.197435	3.32708e-08	1.24711e-06
chst14	186.969	1.02331	0.292439	6.83184e-05	0.00086313
lrrc23	74.1455	1.0229	0.439793	0.00249115	0.0153371
cdc25c	148.241	1.02287	0.383044	0.00100259	0.00758982
tbx2	105.824	1.02273	0.424113	0.00201817	0.0130348
rflnb	561.368	1.02175	0.216891	3.8363e-07	1.04392e-05
cdc20	190.611	1.01936	0.581464	0.00781317	0.0372243
alms1	121.109	1.01917	0.372772	0.000834043	0.00654136
gclc	741.695	1.01794	0.226655	1.13893e-06	2.66744e-05
haus8	140.618	1.01698	0.311912	0.000163455	0.00177346
s1pr5	286.229	1.01644	0.24333	4.67663e-06	9.08573e-05
LOC100496311	624.376	1.01523	0.423596	0.00206519	0.0132563
LOC101734827	33.7461	1.01107	0.574511	0.00801474	0.0379504
spdl1	402.101	1.00998	0.268615	2.63883e-05	0.000394246
mdm1	135.223	1.00982	0.344378	0.000478837	0.0041717
bpi.1	756.505	1.00943	0.194871	3.63627e-08	1.34812e-06
kcnj16	340.227	1.00852	0.371737	0.00089936	0.00694774
primpol	63.4057	1.00848	0.417314	0.00203167	0.013117
kif24	38.749	1.00814	0.510186	0.00546837	0.0284563
stpg4	149.827	1.00672	0.571897	0.00785625	0.0373562
tmtc4	200.365	1.0061	0.284688	6.22708e-05	0.000800422
vit	2127.98	1.00591	0.263689	2.14651e-05	0.000332857
atr	150.316	1.00559	0.355381	0.000668301	0.00542954
LOC100496109	196.524	1.00447	0.282035	5.6508e-05	0.000737514
efemp1	1042.94	1.00242	0.313713	0.000217146	0.00224415
col22a1	512.505	1.00181	0.327602	0.000324465	0.00305909
LOC100492546	60.2126	1.00154	0.427284	0.00251191	0.0154202
nsdhl	317.86	1.00031	0.320134	0.000261996	0.00258533
LOC108646247	35.5504	1.00018	0.589147	0.00958333	0.0437903
pon2	176.606	-1.00033	0.318651	0.000242938	0.00244233
gapdh	26110.9	-1.00124	0.203057	1.22168e-07	3.82733e-06
plpp3	2097.63	-1.00245	0.274026	3.82718e-05	0.00053707
dusp1	1889.13	-1.0029	0.389501	0.00128706	0.00926846
col20a1	199.625	-1.00323	0.499476	0.00487048	0.0259494
LOC105945145	239.664	-1.00349	0.30877	0.000170461	0.0018385
LOC100488747	135.243	-1.00355	0.376353	0.00105666	0.00791226
ank1	695.156	-1.00356	0.356871	0.000677228	0.00549156
npr1	254.124	-1.00419	0.268038	2.6954e-05	0.000401473
lhfpl1	413.75	-1.00427	0.262564	2.04897e-05	0.000321251
LOC105945901	86.1803	-1.00483	0.462413	0.00351714	0.0200541
fsd1l	28.9869	-1.00734	0.633841	0.0101495	0.045713
rhpn1	99.7888	-1.00794	0.388055	0.00122251	0.00890528
ttc36	510.499	-1.0092	0.339533	0.000405795	0.00366317
prkcq	40.2252	-1.00977	0.541103	0.00649723	0.0325075
thbs4	7458.67	-1.00998	0.235139	2.60526e-06	5.45465e-05
cers4	119.373	-1.01015	0.407919	0.00165436	0.0112409
LOC100494164	211.61	-1.01106	0.325282	0.000270651	0.00265754
LOC100145486	1398.31	-1.01152	0.267419	2.32859e-05	0.000355891
LOC101735282	297.707	-1.01176	0.311251	0.000170659	0.0018385
fam184b	80.0231	-1.01405	0.468104	0.00351311	0.0200378
tnmd	737.335	-1.01574	0.426565	0.00205475	0.0132409
fabp7	107.045	-1.01588	0.587887	0.00781998	0.0372255
tpm1	24440.4	-1.01664	0.311578	0.000138474	0.00154893
igsf10	442.997	-1.01675	0.364473	0.0007011	0.0056635
dpysl2	217.881	-1.01705	0.267753	2.12401e-05	0.00032997
e2f5	769.012	-1.018	0.233369	1.99172e-06	4.31921e-05
hoxb3	25.325	-1.01816	0.640556	0.010044	0.0453584
LOC101733834	27.5695	-1.01828	0.680853	0.0113048	0.0496906
plxna4	178.778	-1.01891	0.323637	0.000230844	0.00235986
phactr3	33.7407	-1.01924	0.545906	0.0063816	0.0320566
snorc	293.329	-1.02011	0.484548	0.00386032	0.021676
hspb8	253.116	-1.02018	0.258729	1.20813e-05	0.000204935
nt5dc3	465.492	-1.02097	0.211914	2.34673e-07	6.731e-06
LOC100497319	173.897	-1.02161	0.436921	0.00236643	0.014762
LOC101732741	138.705	-1.02264	0.311498	0.00014689	0.00162594
LOC100491885	117.006	-1.0234	0.33831	0.000343663	0.00321156
ccn3	217.66	-1.0241	0.390084	0.00109389	0.00813782
wfdc2	59.5795	-1.02421	0.430619	0.00213078	0.0135711
socs1	390.04	-1.02534	0.233468	1.76424e-06	3.87539e-05
LOC100497165	1524.92	-1.02595	0.2342	1.74794e-06	3.84456e-05
pcdh19	58.3695	-1.02621	0.455227	0.00282363	0.0169246
chrdl2	39.5767	-1.028	0.607902	0.00824527	0.0387503
cxcr3	574.402	-1.02869	0.384423	0.000950259	0.00726492
ppp4r4	97.058	-1.02877	0.489251	0.00393646	0.0219782
icam5	1041.26	-1.03032	0.27271	2.3402e-05	0.000356383
LOC101730633	158.58	-1.03134	0.553384	0.00649703	0.0325075
MGC147302	67.1991	-1.03135	0.399636	0.00123904	0.0090005
capn13	355.292	-1.03189	0.415991	0.0016167	0.0110227
LOC116411652	1345.99	-1.03403	0.202516	5.1501e-08	1.79566e-06
ptgds	8484.51	-1.03675	0.263817	1.23468e-05	0.000209021
LOC105945136	385.492	-1.03706	0.251195	5.44352e-06	0.00010394
ninj1	320.619	-1.03752	0.273793	2.21324e-05	0.000341207
hk2	639.9	-1.03906	0.313312	0.000127096	0.00144741
twist1	524.432	-1.0397	0.206815	7.59968e-08	2.54021e-06
epyc	1322.53	-1.04005	0.386304	0.00095278	0.00728092
mat1a	150.448	-1.04063	0.306683	9.70455e-05	0.00115959
gpx3	2176.54	-1.04105	0.280716	2.5301e-05	0.000379851
tnni3k	45.7842	-1.04331	0.572153	0.00652593	0.0326104
adam28.2	777.874	-1.04392	0.295185	5.70055e-05	0.000741159
prodh	472.442	-1.04438	0.286118	3.96238e-05	0.000551938
fut7	113.911	-1.04757	0.340323	0.000276748	0.00269913
cobl	125.774	-1.04782	0.385633	0.000821153	0.00646416
abcc12	196.578	-1.04857	0.388625	0.000866709	0.00673843
socs3	3735.94	-1.05038	0.228374	5.94771e-07	1.52556e-05
pdlim2	1687.34	-1.05074	0.302732	7.30598e-05	0.000907502
jmjd1c	1639.25	-1.05321	0.245276	2.54647e-06	5.35801e-05
ccdc63	74.6364	-1.05418	0.372955	0.00060188	0.00501222
selp	447.101	-1.05428	0.483252	0.00307746	0.0181253
elmod1	22.774	-1.05601	0.68715	0.0100207	0.0453013
ebf4	92.1303	-1.05961	0.406422	0.00108431	0.00807877
nipal1	481.601	-1.06058	0.369125	0.000528008	0.00448952
LOC101731222	1594.97	-1.06068	0.258084	5.66173e-06	0.000107316
mras	654.296	-1.06114	0.270031	1.19217e-05	0.000202431
myo1d	2008.48	-1.06186	0.266619	9.26632e-06	0.000163557
acsl1	1425.13	-1.06228	0.319655	0.000120151	0.00138223
mettl21ep	30.3207	-1.0624	0.701908	0.00997675	0.0451386
pygm	1434.88	-1.06321	0.40462	0.00100321	0.00759111
LOC105945252	57.022	-1.0638	0.482804	0.00294642	0.0174747
impa2	348.412	-1.06475	0.256885	4.86074e-06	9.36837e-05
kcnn2	51.1822	-1.0649	0.531759	0.00460939	0.0249418
LOC101730340	23.9791	-1.06527	0.686808	0.00966823	0.0440597
slc26a10	77.6687	-1.06627	0.571243	0.00562235	0.0290882
LOC105946738	170.352	-1.06835	0.326248	0.00013834	0.00154846
ereg	393.265	-1.06985	0.231456	5.51182e-07	1.42845e-05
LOC100486098	396.346	-1.06991	0.219725	1.68489e-07	5.09065e-06
LOC116409763	96.9816	-1.07116	0.323796	0.000121339	0.00139306
cxcr2	80.1252	-1.07119	0.528219	0.00433498	0.0237215
slc5a6	497.697	-1.0712	0.261308	5.83773e-06	0.000109773
LOC101734906	31.872	-1.07157	0.633207	0.00770898	0.0368936
pkd2l1	190.686	-1.0719	0.330449	0.000154651	0.00169418
crispld2	8334.83	-1.07241	0.315259	8.75044e-05	0.00106055
vgf	55.0371	-1.07346	0.445929	0.00180614	0.0119798
ttyh1	89.1272	-1.07381	0.456217	0.00200969	0.012985
hoxb6	59.0594	-1.0772	0.430022	0.00137879	0.00977123
mef2c	699.2	-1.07729	0.292656	3.10412e-05	0.000447816
gtpbp4	6914.87	-1.07878	0.224932	2.32341e-07	6.6867e-06
ryr1	859.773	-1.0789	0.345016	0.000220191	0.00226597
coq8a	1537.55	-1.08123	0.25551	3.30587e-06	6.74683e-05
marchf3	352.494	-1.08179	0.243952	1.32423e-06	3.00205e-05
LOC116408040	84.7709	-1.08377	0.447727	0.00169371	0.0114303
tulp2	18.0033	-1.08418	0.768008	0.0112428	0.0494821
plpp7	33.9397	-1.08496	0.5815	0.00557319	0.0288779
fzd4	76.7748	-1.08535	0.427116	0.00123699	0.00899151
bgn	1020.77	-1.08608	0.179854	2.34639e-10	1.53829e-08
igfbp4	785.801	-1.08713	0.253717	2.60074e-06	5.45192e-05
lsamp	35.4031	-1.08724	0.578183	0.00549075	0.0285378
LOC116408467	28.7909	-1.08736	0.73756	0.0103038	0.0462485
LOC100127850	66.2706	-1.08962	0.493102	0.00277996	0.0166997
ckb	3244.22	-1.09221	0.392386	0.000615765	0.00511281
smagp	526.12	-1.0924	0.275452	9.7862e-06	0.000171309
LOC100490835	88.6488	-1.0931	0.487877	0.00252369	0.0154783
prss8l100494289	1570.84	-1.09315	0.32715	0.000103905	0.00121929
fgl2	929.538	-1.09393	0.216352	6.29154e-08	2.14089e-06
polr1d	284.191	-1.09536	0.227453	2.05644e-07	6.03082e-06
acsl4	2827.59	-1.09556	0.319624	7.69636e-05	0.00095043
prkag2	430.556	-1.09576	0.256523	2.64122e-06	5.51635e-05
ugp2	1744.92	-1.09581	0.228167	2.13829e-07	6.23851e-06
slc7a5	833.011	-1.09875	0.237106	5.36261e-07	1.39873e-05
syngap1	31.5103	-1.10178	0.639658	0.00687777	0.0339051
iqch	72.7057	-1.1025	0.563129	0.0045976	0.0248963
axdnd1	125.033	-1.10302	0.351743	0.000208745	0.00217453
cnn2	9212.44	-1.10324	0.20048	5.49692e-09	2.5572e-07
LOC101730484	129.915	-1.10384	0.377262	0.000408568	0.00368623
atp2b2	64.3461	-1.10409	0.439472	0.00129018	0.00927488
ceacam19lm	333.642	-1.10637	0.337283	0.000130265	0.00147657
scara3	1496.71	-1.10782	0.230204	2.07715e-07	6.08104e-06
cdh13	209.967	-1.10806	0.417277	0.000856944	0.006687
fxyd1	262.148	-1.10844	0.361302	0.000256389	0.0025459
chac1	1288.38	-1.10889	0.379414	0.000398719	0.00360887
umps	964.597	-1.10969	0.263699	3.41412e-06	6.88903e-05
apba2	29.5501	-1.10992	0.763351	0.00982022	0.0446087
itga2b	81.5575	-1.11059	0.44535	0.00133687	0.00954752
LOC116411535	4581.1	-1.1125	0.36803	0.000291944	0.0028182
LOC116406694	93.5768	-1.11281	0.353372	0.000201009	0.00210298
rasgrp4	616.333	-1.11392	0.259296	2.33276e-06	4.95749e-05
c11orf96	273.229	-1.11973	0.336611	0.000106991	0.00124946
rasd1	372.183	-1.11999	0.406477	0.000642389	0.00525827
s100a1	320.537	-1.12019	0.299534	2.2646e-05	0.000347676
rhoh	91.5422	-1.12347	0.459277	0.00154648	0.0106839
scg3	63.4675	-1.124	0.454955	0.00138726	0.00981485
aldh1a3	2156.07	-1.12435	0.325561	6.6796e-05	0.000848314
cd81	1852.41	-1.12481	0.266934	3.37476e-06	6.84628e-05
wars2	110.843	-1.12698	0.385523	0.000392692	0.00356382
rtn1	58.0595	-1.12781	0.529283	0.00308077	0.0181256
LOC105946182	332.803	-1.12787	0.260662	1.92482e-06	4.18483e-05
me3	1133.98	-1.12836	0.288926	1.18045e-05	0.000200672
plekhn1	526.976	-1.12869	0.297977	1.91482e-05	0.00030336
cpa3	169.207	-1.12899	0.447035	0.00118785	0.00870509
LOC101735255	865.392	-1.13166	0.248848	7.23598e-07	1.80421e-05
setd4	366.293	-1.13215	0.267688	3.04427e-06	6.27327e-05
LOC100490816	647.278	-1.13404	0.246288	5.4054e-07	1.40557e-05
myo18b	361.61	-1.1347	0.308694	2.9215e-05	0.000428757
bnip3	1559.99	-1.13525	0.258173	1.45638e-06	3.27975e-05
serpinf2	401.646	-1.13593	0.310832	3.17936e-05	0.000456731
bdkrb2	208.773	-1.13707	0.257872	1.36397e-06	3.08802e-05
plk5	259.701	-1.13707	0.343379	0.000109122	0.00127085
LOC116411104	50.2312	-1.13867	0.665525	0.006383	0.0320566
itgb4	8270.49	-1.13985	0.347317	0.000120412	0.00138429
tacr1	94.1296	-1.13997	0.370097	0.000237556	0.00241106
dusp10	321.128	-1.14296	0.377746	0.000278793	0.00271284
klf17	376.08	-1.14404	0.437307	0.000924435	0.0071077
trib1	378.778	-1.14412	0.349002	0.000122009	0.00139981
cybb	1124.03	-1.14441	0.322321	4.41689e-05	0.000601917
cnfn	13813.5	-1.14466	0.328198	5.65074e-05	0.000737514
emid1	1123.83	-1.14481	0.34576	0.000104679	0.00122668
kcne4	19.6915	-1.14667	0.79623	0.00967882	0.0440961
lrrtm1	26.7412	-1.14849	0.637923	0.00567452	0.02926
tnni1.1	18762.9	-1.14908	0.375719	0.000252745	0.00252003
ltc4s.1	131.286	-1.15066	0.465918	0.00132854	0.00949435
scn1a	40.1822	-1.15143	0.591385	0.00453833	0.0246516
ttbk1	118.867	-1.1518	0.392373	0.000366403	0.00337576
tmem265	829.539	-1.15299	0.274198	3.25907e-06	6.66163e-05
cyth4	838.793	-1.15395	0.326993	4.97657e-05	0.000664497
bzw2	602.656	-1.15403	0.315378	2.98289e-05	0.000435333
rad52	113.758	-1.15403	0.349416	0.000111235	0.00129103
lnx2	21.6617	-1.15525	0.707013	0.00736229	0.035601
LOC100486003	1235.68	-1.15657	0.288661	7.55313e-06	0.000136584
musk	111.577	-1.15679	0.408689	0.000495899	0.00429392
des	2401.75	-1.15757	0.903447	0.00983433	0.0446608
lyl1	111.596	-1.15771	0.345283	9.80107e-05	0.00116869
plekhh2	225.907	-1.15772	0.345021	9.15134e-05	0.00110205
arl5c	452.585	-1.15853	0.356697	0.000131214	0.00148535
cox5b.1	2281.42	-1.15946	0.326442	4.48301e-05	0.000609466
pim3	362.618	-1.15947	0.416587	0.000564667	0.00475597
rnd1	317.658	-1.15966	0.249844	4.55024e-07	1.21483e-05
dusp26	26.6407	-1.16024	0.740066	0.00847938	0.039653
myo7a	113.548	-1.16188	0.375591	0.000222216	0.00228275
gpbar1	23.1941	-1.16288	0.785491	0.00946761	0.0434252
LOC100488427	67.8166	-1.16442	0.479273	0.00148968	0.0103625
pgm1	1030.88	-1.1646	0.291157	6.95447e-06	0.000127078
pamr1	269.025	-1.1658	0.278113	3.39766e-06	6.88452e-05
sall2	41.4817	-1.1668	0.574801	0.00353385	0.0201358
col19a1	166.349	-1.16701	0.531416	0.00246353	0.0152167
tmem25	79.4609	-1.16757	0.452562	0.000975689	0.00741926
wdr43	1364.89	-1.16908	0.262601	1.14892e-06	2.67608e-05
rhobtb2	90.9191	-1.1696	0.406461	0.000423196	0.00377608
egr2	27.2593	-1.17023	0.622665	0.00488041	0.0259941
LOC100498074	37.1939	-1.17097	0.691841	0.00650368	0.032528
cav3.1	578.72	-1.17304	0.378054	0.000204451	0.00213504
LOC100495295	43.9634	-1.17312	0.614178	0.00466949	0.0251948
pkd1l2	117.28	-1.17327	0.347261	8.26286e-05	0.0010072
gyg1	2766.75	-1.17393	0.181453	1.30256e-11	1.22196e-09
LOC100489773	458.872	-1.17421	0.239305	1.22397e-07	3.82744e-06
slc6a17	90.8161	-1.17444	0.331425	4.58679e-05	0.000622075
unc13a	27.9487	-1.17524	0.783758	0.00840354	0.0393742
camta1	122.052	-1.17654	0.392168	0.000287454	0.00278118
MGC147475	667.439	-1.17725	0.307781	1.50654e-05	0.000247878
egfl8	54.7662	-1.17811	0.451559	0.000908024	0.00699557
LOC100487948	149.704	-1.17886	0.373667	0.000179702	0.00191118
elovl4	180.485	-1.17962	0.289826	5.59834e-06	0.000106569
igsf3	830.217	-1.17979	0.341187	6.10136e-05	0.000785451
LOC116406945	46.7543	-1.18159	0.770305	0.00773363	0.0369491
LOC100497556	77.3009	-1.18557	0.501806	0.00166286	0.0112806
chrnb1	56.6413	-1.18605	0.570451	0.00309314	0.0181735
LOC100489067	1081.84	-1.18878	0.360892	0.000102836	0.00121008
smox	2776	-1.19028	0.287292	4.05436e-06	8.02366e-05
slc45a2	399.8	-1.19036	0.475797	0.00112568	0.00832132
hpgd	796.139	-1.19041	0.333334	4.06475e-05	0.000564345
LOC100135382	173.345	-1.19064	0.315724	1.85235e-05	0.000294503
sorbs2	133.759	-1.19083	0.389283	0.000237966	0.00241297
uspl1	2858.51	-1.19118	0.198817	2.51109e-10	1.62742e-08
rgs6	14.5084	-1.19185	0.973367	0.0112971	0.0496698
sdcbp2	1570.01	-1.19436	0.344579	5.79036e-05	0.000749965
endoul	243.162	-1.19581	0.258962	4.67329e-07	1.243e-05
dnah11	90.5656	-1.19717	0.404983	0.000334972	0.00314244
pag1	342.358	-1.20002	0.235585	4.24505e-08	1.52646e-06
asb2	163.264	-1.2009	0.394082	0.000242063	0.00243641
marcksl1	1540.16	-1.20302	0.334369	3.52669e-05	0.000498611
cand2	181.642	-1.20367	0.321239	2.05757e-05	0.000322005
cyfip2	89.4406	-1.20741	0.456526	0.000791663	0.00626103
mllt11	140.369	-1.21035	0.355821	7.28174e-05	0.00090648
dnase1l2	57.9285	-1.21184	0.544974	0.00221224	0.0139694
col28a1	109.318	-1.21198	0.431452	0.000481619	0.00419164
best3	155.219	-1.21368	0.313262	1.25724e-05	0.000212418
ucp2	15013	-1.21396	0.197357	8.02191e-11	5.87121e-09
LOC100495359	68.6304	-1.21445	0.500599	0.00141561	0.009945
l1cam	238.695	-1.21603	0.255398	2.32047e-07	6.6867e-06
gas7	850.2	-1.21792	0.257647	2.70122e-07	7.64445e-06
LOC116409856	75.361	-1.21832	0.514681	0.00158502	0.0108704
LOC116407694	2319.95	-1.21985	0.388724	0.000171244	0.00184032
stmn2	171.82	-1.22	0.362969	7.9932e-05	0.000980503
egf	81.8825	-1.22011	0.531296	0.00181049	0.0119899
fitm1	152.558	-1.22087	0.303354	6.5709e-06	0.000121144
dennd1c	209.092	-1.22441	0.323736	1.76431e-05	0.000283694
fos	466.621	-1.22502	0.346525	4.34062e-05	0.000594385
mtcl1	132.586	-1.22561	0.378461	0.000125848	0.00143512
mthfd2	5090.32	-1.22652	0.202337	1.84802e-10	1.23541e-08
utp23	347.457	-1.22935	0.258247	2.25476e-07	6.53341e-06
aass	910.253	-1.23478	0.279501	1.12476e-06	2.63791e-05
spag17	23.7	-1.23496	0.673303	0.00489903	0.0260636
ltbp4	579.373	-1.23528	0.263529	3.19961e-07	8.94666e-06
clec14a	299.19	-1.2373	0.260815	2.44171e-07	6.97984e-06
fhod3	95.4073	-1.23765	0.391818	0.000161119	0.00175484
tenm4	25.4402	-1.24099	0.64818	0.00407288	0.0225562
itgb1bp2	65.427	-1.24147	0.533145	0.00166265	0.0112806
olfm2	64.029	-1.24169	0.534924	0.00168914	0.0114178
coch	118.702	-1.24238	0.460984	0.000628301	0.00519014
bcl2l10	1768.04	-1.24277	0.305969	5.84706e-06	0.000109826
ybx3	9586.68	-1.24505	0.245674	4.10538e-08	1.48952e-06
LOC100495335	91.4476	-1.24533	0.390163	0.000139532	0.00155872
arsi	338.569	-1.2502	0.327154	1.42532e-05	0.000236348
sptb	1229	-1.25219	0.318081	9.19007e-06	0.00016238
btg5.1	1506.95	-1.25772	0.315531	7.24579e-06	0.000131587
map2	513.335	-1.25911	0.359031	4.6918e-05	0.000633785
LOC101734335	153.64	-1.25966	0.373879	7.87282e-05	0.000967997
itih6	892.882	-1.26033	0.420565	0.000253682	0.00252733
slc30a2	31.461	-1.26066	0.804649	0.00703409	0.0345099
LOC100485192	122.175	-1.26102	0.34796	3.15522e-05	0.000454415
clip3	43.0785	-1.26134	0.510491	0.00117462	0.00863421
c21orf62	100.991	-1.26236	0.400405	0.000157218	0.00171786
LOC594984	217.342	-1.26669	0.312863	5.69576e-06	0.000107699
LOC100486093	175.278	-1.26826	0.47928	0.000715747	0.00574806
cntfr	31.2972	-1.26965	0.635754	0.00334143	0.0192723
slc26a7	437.59	-1.26993	0.326477	1.04674e-05	0.000181549
LOC116406956	40.0595	-1.27986	0.595686	0.00242526	0.0150186
ccdc9b	55.6661	-1.28032	0.416556	0.000194051	0.00204024
LOC100496911	93.1966	-1.28109	0.422824	0.000226648	0.00231836
cystm1	142.396	-1.28124	0.290649	1.14673e-06	2.67608e-05
LOC101730890	27.3388	-1.28152	0.74016	0.00521881	0.0273673
chgb	76.3811	-1.28285	0.395493	0.000117822	0.00135635
sspn	344.636	-1.28351	0.331067	1.083e-05	0.000186693
macrod1	102.12	-1.28421	0.365051	4.39635e-05	0.000599799
lyg2	2011.02	-1.28659	0.354471	2.85558e-05	0.000421267
vim	4387.03	-1.2867	0.398195	0.000114379	0.00132564
usp13	661.169	-1.28753	0.258569	6.89532e-08	2.31846e-06
ptgfr	69.3527	-1.28821	0.455872	0.000424993	0.00378614
cilp2	327.672	-1.28927	0.45559	0.000409248	0.00368931
taf1c	211.725	-1.28934	0.284566	6.28265e-07	1.6042e-05
LOC116408462	44.7363	-1.29013	0.474143	0.000596844	0.00498251
krt18.1	1487.67	-1.29057	0.253681	3.97088e-08	1.45628e-06
slc8a3	63.4551	-1.29063	0.534258	0.00127607	0.00921467
cav3	27.4667	-1.29199	0.867565	0.00694334	0.0341436
trim45	513.396	-1.29357	0.307912	2.70945e-06	5.64496e-05
LOC116411478	10.4769	-1.2941	1.38713	0.0111994	0.0493426
LOC496767	696.826	-1.29477	0.282907	5.41389e-07	1.40562e-05
rxrg	179.752	-1.29563	0.307884	2.72996e-06	5.66396e-05
notch4	185.03	-1.29697	0.338306	1.2977e-05	0.000218817
palmd	1047.79	-1.29742	0.206217	3.72579e-11	3.11645e-09
fst	247.815	-1.30251	0.384972	6.8558e-05	0.000865513
LOC116406460	211.115	-1.30377	0.571267	0.00171233	0.0115185
LOC101731286	35.6414	-1.30495	0.539257	0.00125665	0.0091032
hacd1	111.561	-1.3052	0.442128	0.000272286	0.00266633
lrig1	236.574	-1.3061	0.25687	3.96711e-08	1.45628e-06
dock3	51.423	-1.3069	0.4383	0.000266348	0.00262027
LOC116410241	29.5961	-1.30763	0.733135	0.00462454	0.0250072
steap4.1	52.0445	-1.30835	0.838721	0.00643976	0.0322939
rasl10a	24.1541	-1.30906	0.700489	0.0043955	0.0240063
tnfrsf6b	530.132	-1.31056	0.290411	6.67308e-07	1.69118e-05
il1b	1580.05	-1.31132	1.00379	0.00789269	0.0374875
acss1	612.752	-1.31337	0.303543	1.49563e-06	3.3548e-05
kdm6b	2165.35	-1.31457	0.235031	2.53769e-09	1.27109e-07
LOC100144966	145.999	-1.31551	0.457434	0.000341359	0.00319354
gap43	150.883	-1.31737	0.36394	2.83745e-05	0.000419429
ocm4.5	4642.89	-1.3174	1.83091	0.00846311	0.0395878
LOC100491523	101.062	-1.31939	0.36585	3.13735e-05	0.000452225
cacng1	503.72	-1.31966	0.356922	2.06996e-05	0.00032249
nsun7	60.0963	-1.31967	0.464434	0.000405796	0.00366317
gadl1	15.3905	-1.31978	0.911149	0.00778151	0.0371326
c1qtnf3	220.966	-1.32075	0.347627	1.38434e-05	0.000230226
lgals9	34.6309	-1.32131	0.583455	0.0018074	0.0119835
slc3a2	8660	-1.3235	0.223111	3.39994e-10	2.0917e-08
sorbs1	1327.19	-1.32371	0.355137	1.85906e-05	0.000295293
ctf1	697.508	-1.32463	0.225979	4.9689e-10	2.95007e-08
LOC100491571	190.542	-1.32542	0.495894	0.000642141	0.00525827
gls2	1184.22	-1.32623	0.289165	4.72425e-07	1.2495e-05
atp2a2	5310.89	-1.32708	0.262465	4.79607e-08	1.70015e-06
dkk2	238.324	-1.32746	0.364406	2.5721e-05	0.000385475
lhx9	9.05641	-1.32805	1.654	0.0102961	0.0462263
sell	264.855	-1.32839	0.341499	9.98418e-06	0.000174057
hey1	191.905	-1.32898	0.334117	6.96008e-06	0.000127078
pcp4l1	105.631	-1.32942	0.494375	0.000590998	0.00493855
LOC100493338	49.033	-1.33062	0.500824	0.000638832	0.00524621
ccnl2	5325.14	-1.33643	0.261705	3.59704e-08	1.33649e-06
LOC100487686	244.719	-1.33856	0.333873	5.98532e-06	0.000111805
rusc2	84.9466	-1.34015	0.36534	2.38428e-05	0.000361797
gadd45b	68.6777	-1.34157	0.409795	9.8493e-05	0.00117116
rnf227	725.576	-1.34181	0.267823	5.46544e-08	1.89782e-06
LOC100486393	74.944	-1.34222	0.448573	0.00024047	0.00242591
LOC100489571	19562.1	-1.34696	0.181282	1.3718e-14	2.91165e-12
ccdc78	44.6913	-1.34807	0.546453	0.00111588	0.00826326
kcnf1	341.511	-1.35008	0.304537	9.4541e-07	2.28026e-05
kcnn3	18.0841	-1.35039	0.877695	0.00684252	0.0337946
cmya5	56.9897	-1.35267	0.463781	0.000297226	0.00285943
tnfsf13b	400.264	-1.35308	0.356396	1.39441e-05	0.000231447
pdk4	1504.04	-1.35316	0.33098	4.19194e-06	8.25745e-05
jph2	241.994	-1.35519	0.245492	3.56868e-09	1.72639e-07
spag8	57.9627	-1.35642	0.482927	0.000419377	0.00374988
samsn1	136.819	-1.35646	0.323389	2.72541e-06	5.66396e-05
cyp27b1	202.989	-1.3578	0.334253	4.84778e-06	9.354e-05
arx	113.227	-1.36067	0.515	0.000638937	0.00524621
kcna10	40.3028	-1.3607	0.599431	0.00166616	0.0112894
LOC105948415	179.144	-1.36204	0.280087	1.15863e-07	3.64999e-06
LOC116408820	26.8831	-1.36223	0.998094	0.00909426	0.0420535
LOC100485773	122.291	-1.36384	0.470442	0.000314626	0.00298956
LOC105948270	127.606	-1.36407	0.339087	5.44795e-06	0.00010394
LOC100497748	66.1313	-1.36495	0.396769	5.29265e-05	0.000699797
tnfrsf12a	2240.03	-1.36512	0.304282	7.27909e-07	1.8123e-05
rab27b	2692.12	-1.36516	0.270203	4.25217e-08	1.52646e-06
tbx15	80.6225	-1.36575	0.619622	0.00185487	0.012211
egr3	9.28775	-1.36671	1.74809	0.0111594	0.0492093
avpr1a	91.4279	-1.3668	0.371309	2.14602e-05	0.000332857
gcat	1313.75	-1.36696	0.261367	1.88939e-08	7.58435e-07
adgrv1	195.595	-1.36718	0.32103	2.09868e-06	4.49945e-05
LOC100495047	51.7478	-1.37088	0.505954	0.000533566	0.00452998
nefh	15.2766	-1.3728	0.860161	0.00572139	0.0294481
LOC100486192	849.105	-1.37353	0.318505	1.55232e-06	3.46366e-05
mmp17	132.029	-1.37369	0.40194	5.59358e-05	0.000732863
vwce	273.507	-1.37557	0.303888	6.17837e-07	1.57995e-05
LOC100487889	297.233	-1.37622	0.41546	8.05477e-05	0.000986085
LOC100485040	166.849	-1.37673	0.34706	6.88417e-06	0.000126234
sln	1162.19	-1.37807	1.20905	0.00755986	0.0363233
LOC101733619	134.556	-1.37907	0.393967	4.0496e-05	0.000563163
acat1	2051.99	-1.37949	0.335777	3.72138e-06	7.46033e-05
lsmem1	36.1722	-1.38022	0.586246	0.00134624	0.00960469
atp8a2	15.1367	-1.38024	1.00039	0.00826535	0.0388017
LOC100485529	125.544	-1.38084	0.473317	0.000293243	0.00282816
cacng6	47.4763	-1.38136	0.510073	0.000539524	0.00456004
tmod1	824.307	-1.38153	0.315097	1.10756e-06	2.60477e-05
atp1b2	3279.62	-1.38203	0.39438	3.87534e-05	0.000542483
ggt1	1543.33	-1.38689	0.289975	1.71788e-07	5.17193e-06
snta1	864.168	-1.38762	0.342561	4.82565e-06	9.33253e-05
cst7	202.296	-1.391	0.349884	6.92495e-06	0.000126743
ina	25.7569	-1.3927	0.627742	0.00182996	0.0120812
cacna1s	1082.79	-1.39457	0.281645	8.00987e-08	2.65122e-06
spnl	962.398	-1.39588	0.290942	1.59118e-07	4.82467e-06
dner	21.6866	-1.40359	0.827185	0.00465426	0.0251366
rragd	85.2192	-1.40507	0.352001	6.11322e-06	0.000113569
mybph	2504.48	-1.40517	0.765205	0.00345489	0.0197653
fam13c	471.53	-1.40569	0.256755	4.43429e-09	2.08571e-07
aldoa	18725.1	-1.40686	0.314235	7.03845e-07	1.76273e-05
col9a1	732.436	-1.40836	0.406931	4.63246e-05	0.000627266
gad2	9.22784	-1.41067	1.33324	0.0101239	0.0456344
mylk3	1775.74	-1.41114	0.297017	1.95299e-07	5.76725e-06
dnajb5	235.751	-1.41116	0.391213	2.67044e-05	0.000398454
slc6a4	11.8461	-1.41366	1.58312	0.0114764	0.0499775
scx	69.2881	-1.41495	0.539105	0.000637059	0.00524092
cdh4	181.293	-1.41764	0.315643	6.94468e-07	1.74956e-05
cox4i2	1113.44	-1.42103	0.273223	1.97639e-08	7.9149e-07
ryr3	449.187	-1.42235	0.34879	4.02894e-06	7.98266e-05
chchd10	743.641	-1.42389	0.300006	1.99531e-07	5.86324e-06
matn4	111.21	-1.4243	0.611084	0.00128802	0.00927114
akr1d1	110.495	-1.43027	2.08656	0.00784841	0.0373294
spock2	41.9433	-1.4311	0.520009	0.000467698	0.0040999
grik5-like	320.48	-1.43393	0.400071	2.85092e-05	0.000420944
stx1b	8.66229	-1.43506	1.50076	0.00935791	0.0430499
carm1p1	24.2471	-1.43585	0.667759	0.00200829	0.0129809
grk7	20.461	-1.43646	0.887169	0.00552945	0.0286775
nsg2	11.6368	-1.43697	1.10904	0.00812143	0.0382963
ckm	67316.7	-1.43775	0.288021	4.80748e-08	1.70065e-06
map3k7cl	18.9368	-1.43862	0.786989	0.00393213	0.0219702
slamf8	53.8045	-1.4387	0.55617	0.000758888	0.00605171
tpbgl	9.87321	-1.43893	1.61505	0.00962342	0.0438908
ccn1l	186.187	-1.44184	0.376373	1.12789e-05	0.000193255
scn4b	310.426	-1.44231	0.354591	4.20683e-06	8.27718e-05
thbd	253.269	-1.44239	0.273495	1.29699e-08	5.41102e-07
ppp1r3a	667.1	-1.44264	0.231613	4.76388e-11	3.79769e-09
lgi1	118.917	-1.44522	0.406521	3.24647e-05	0.000463625
itga10	99.8369	-1.44652	0.388991	1.70659e-05	0.000276772
LOC101733752	15.9871	-1.44778	1.02215	0.00701818	0.0344518
g0s2	1284.27	-1.44832	0.250701	7.35775e-10	4.10969e-08
LOC100488668	215.4	-1.44838	0.380934	1.3595e-05	0.000226984
trim54	645.516	-1.45066	0.375197	9.44421e-06	0.000166013
tnfrsf11b	121.784	-1.45187	0.35969	5.08351e-06	9.77554e-05
xpnpep2	47.0396	-1.45209	1.03145	0.00738169	0.0356488
grik2	7.93935	-1.45215	1.53143	0.010269	0.0461533
tmem59l	13.6328	-1.45299	0.941836	0.00575952	0.0295905
LOC101734454	1815.6	-1.45366	0.428222	5.5738e-05	0.000732532
tns2	801.354	-1.45498	0.201679	5.66072e-14	1.02254e-11
itga7	952.986	-1.45616	0.235802	6.38405e-11	4.90503e-09
cyp4b1	75.4505	-1.45791	0.577541	0.0007841	0.0062099
dgki	188.257	-1.45814	0.313327	3.25552e-07	9.07697e-06
cox7a1	1170.19	-1.45917	0.362157	4.75612e-06	9.20854e-05
sh3bgr	535.662	-1.46369	0.368938	6.17799e-06	0.000114273
LOC100491454	398.625	-1.46598	0.246041	2.49834e-10	1.62536e-08
LOC105947633	16.8613	-1.46666	0.890345	0.00504119	0.0266582
ptges3l	199.149	-1.46725	0.370567	6.43895e-06	0.000118841
efhc1	47.6673	-1.46804	0.490978	0.00021786	0.00224879
trim72	850.308	-1.46897	0.356933	3.40808e-06	6.88903e-05
ccdc28b	301.547	-1.47129	0.268607	4.09515e-09	1.94233e-07
gpr162	27.1725	-1.47554	0.665685	0.00173467	0.0116168
LOC100491357	55.6515	-1.47676	0.511608	0.000289396	0.00279679
snai3	34.7322	-1.47764	0.650712	0.00146144	0.010212
slc1a4	48.0155	-1.47773	0.544557	0.000474399	0.00414084
xirp2	554.759	-1.48086	0.291018	3.17648e-08	1.20394e-06
LOC116409567	47.4957	-1.48485	0.497349	0.000214025	0.00222
flnc	1426.07	-1.48535	0.202248	1.95889e-14	3.77976e-12
myf6	63.3052	-1.48546	0.500982	0.000219979	0.00226515
il18r1	104.061	-1.48621	0.395293	1.47409e-05	0.00024301
tnnc1	11703.4	-1.48838	0.402432	1.73381e-05	0.000279848
p2rx7	13.1991	-1.48852	1.09607	0.00708251	0.0346774
kif5a	29.0633	-1.48924	0.634727	0.0012601	0.00912433
ttc9b	8.06321	-1.49278	1.79048	0.0102515	0.0460871
plce1	364.039	-1.49365	0.283111	1.21023e-08	5.074e-07
prtn3	800.276	-1.49635	0.309037	1.15559e-07	3.6472e-06
igsf9b	35.398	-1.49709	0.592665	0.000807528	0.00637441
neurl2	47.9551	-1.49724	0.52174	0.000304614	0.00291236
ptpro	40.3203	-1.49923	0.542257	0.000420736	0.00375808
gatd3a	491.149	-1.49965	0.294769	3.25623e-08	1.23142e-06
rab3a	32.3028	-1.50236	0.647221	0.00124843	0.00905139
LOC100495777	834.536	-1.50449	0.222894	1.32312e-12	1.6399e-10
pmp22	590.782	-1.50462	0.2841	1.08267e-08	4.65696e-07
tbx21	21.8359	-1.50473	0.866714	0.00454705	0.0246832
slc16a3	280.788	-1.50562	0.381724	6.69795e-06	0.000123219
cldn6	2683.3	-1.50629	0.325026	3.06728e-07	8.60866e-06
tns4	1287.63	-1.50647	0.299479	4.34376e-08	1.54952e-06
timp-1	13499.3	-1.50689	0.244575	5.40389e-11	4.26782e-09
dusp27	229.422	-1.50766	0.379487	5.76113e-06	0.000108693
klhl31	1612.33	-1.5111	0.248276	1.06115e-10	7.57069e-09
pip5kl1	23.7431	-1.51217	0.787475	0.00308178	0.0181256
alpk3	554.746	-1.51356	0.29374	2.31098e-08	9.06244e-07
shisa2	208.149	-1.515	0.281141	6.48427e-09	2.95976e-07
abca9	465.488	-1.52032	0.381444	5.63314e-06	0.000106992
dtna	274.263	-1.52044	0.329333	3.33361e-07	9.23404e-06
LOC116408504	27.1587	-1.5313	0.724266	0.00198832	0.0128714
slco2a1	445.293	-1.53133	0.342233	6.62455e-07	1.68139e-05
il18bp	253.778	-1.53252	0.354318	1.28709e-06	2.93746e-05
upb1	899.728	-1.53284	0.32773	2.68211e-07	7.60303e-06
mia	48.8343	-1.53498	0.66224	0.00120049	0.00878258
hs3st1	436.914	-1.53572	0.338172	4.92455e-07	1.29241e-05
tgfbr3	1236.64	-1.54079	0.231191	2.37274e-12	2.73217e-10
tpm2	4808.03	-1.54226	0.399858	1.02293e-05	0.000177965
gem	49.9644	-1.5462	0.573839	0.00048325	0.00420368
LOC101732101	38.0276	-1.54783	0.665823	0.00127493	0.00921207
LOC116409842	98.3561	-1.54827	0.550099	0.00034968	0.00324813
clec19a	404.798	-1.54837	0.96493	0.00410946	0.0227292
LOC100493381	256.609	-1.54965	0.406802	1.15112e-05	0.000197037
LOC105947250	17.694	-1.55019	0.837176	0.00340225	0.0195575
btg5	5.96415	-1.55103	2.61432	0.0113759	0.0499775
lepr	389.932	-1.555	0.450404	4.13718e-05	0.000571597
adssl1	1271.3	-1.55864	0.284826	3.95385e-09	1.88585e-07
LOC105948483	43.2417	-1.56055	0.838136	0.00292709	0.0173843
LOC116410223	12.8467	-1.56249	1.30683	0.00803319	0.0380166
ceacam19lx	172.839	-1.56464	0.500345	0.000125127	0.00142882
LOC105946024	64.001	-1.57401	0.989078	0.00608013	0.0309196
npas2	71.5793	-1.57755	0.497798	0.000108853	0.00126858
vegfa	189.717	-1.58584	0.314146	3.71409e-08	1.37283e-06
LOC100127682	7.94681	-1.58669	2.91579	0.00961826	0.0438791
clstn3	19.1924	-1.58822	0.748288	0.00193854	0.0125971
kcnma1	35.6194	-1.58917	0.552955	0.000290743	0.0028082
LOC116408789	111.302	-1.59203	0.741958	0.00186114	0.0122347
LOC100216128	123.412	-1.59226	0.401521	5.97394e-06	0.000111715
atp1a2	35.6535	-1.59277	0.595846	0.000497846	0.00430419
pglyrp1-like	1197.11	-1.59571	0.295814	5.65413e-09	2.62314e-07
hspb6	230.767	-1.59717	0.355575	5.68537e-07	1.46714e-05
myh7b	350.394	-1.59891	0.488246	7.15417e-05	0.000895854
ltb4r	372.407	-1.59907	0.28543	1.89656e-09	9.87841e-08
atp6v1g2	16.6817	-1.60854	1.08113	0.00528414	0.0276757
slc2a3	481.709	-1.61237	0.307824	1.36621e-08	5.64441e-07
LOC116410822	6.60784	-1.61253	2.14726	0.00987803	0.0448233
bcat2	1096.61	-1.61489	0.42059	9.09457e-06	0.00016086
acta1	4197.36	-1.6149	1.15341	0.0046865	0.0252544
smco1	69.384	-1.61676	0.493341	7.21906e-05	0.000902649
abra	201.615	-1.6213	0.394213	2.97645e-06	6.15592e-05
vwc2	33.327	-1.62316	0.967146	0.00397512	0.0221667
fam110d	89.7582	-1.62975	0.344674	1.88609e-07	5.58916e-06
il1r2	471.767	-1.63082	0.392872	2.57169e-06	5.40437e-05
scn4a	285.126	-1.63159	0.266094	7.65208e-11	5.64923e-09
LOC100496187	106.558	-1.63238	0.397183	3.19198e-06	6.54588e-05
sstr1	71.664	-1.63239	0.497553	7.22894e-05	0.000903219
sfxn3	654.651	-1.63374	0.333801	7.70051e-08	2.56382e-06
gdnf	31.4657	-1.63476	0.593548	0.000397973	0.00360404
arntl	828.822	-1.63949	0.300689	4.16202e-09	1.96856e-07
rgs14	171.897	-1.643	0.342389	1.34563e-07	4.15434e-06
LOC116407971	486.623	-1.64338	0.296155	2.37887e-09	1.20577e-07
eif1	11599.2	-1.64357	0.252773	6.67573e-12	6.82855e-10
cdh15	233.154	-1.64849	0.35749	3.20351e-07	8.94666e-06
scn1b	88.2149	-1.65045	0.436487	1.12336e-05	0.000192673
rcan2	114.994	-1.652	0.323967	2.87517e-08	1.10026e-06
LOC116406577	350.865	-1.65423	0.301004	3.32355e-09	1.61449e-07
LOC100493054	1719.45	-1.65764	0.341989	9.92895e-08	3.2052e-06
aldh3b1	145.75	-1.65941	0.490202	5.0336e-05	0.000670357
pdlim7	2019.89	-1.65996	0.257082	8.3733e-12	8.41294e-10
synpo2l	680.058	-1.66183	0.29822	2.0816e-09	1.06784e-07
fzd9	256.984	-1.66549	0.294477	1.29974e-09	7.00623e-08
LOC116406897	31.3058	-1.66804	0.900055	0.00280438	0.0168203
akr1c1	1194.41	-1.66933	0.340448	6.82797e-08	2.30037e-06
fhl1	477.068	-1.67072	0.415951	4.29003e-06	8.4008e-05
ccdc68	422.1	-1.67132	0.433003	8.00791e-06	0.0001445
ntrk2	96.2694	-1.67205	0.368404	4.68504e-07	1.243e-05
prkaa2	152.053	-1.67549	0.368422	4.0896e-07	1.10575e-05
tekt2	35.7135	-1.67651	0.537554	0.00012921	0.00146657
LOC116406767	59.4182	-1.67849	0.460626	2.0526e-05	0.000321523
dio3	1894.97	-1.68034	0.202993	1.1495e-17	4.43604e-15
col13a1	199.751	-1.6828	0.335914	4.30645e-08	1.54269e-06
dlg4	83.487	-1.68799	0.401902	2.08623e-06	4.48407e-05
myl1	15728.9	-1.68853	0.408754	2.53773e-06	5.34623e-05
trim63	1884.47	-1.69067	0.25159	1.35657e-12	1.66917e-10
LOC101731328	309.515	-1.6913	0.450669	1.1689e-05	0.000199277
socs2	230.044	-1.69161	0.275336	6.76987e-11	5.15482e-09
tnnt3	21509	-1.6985	0.357993	1.55712e-07	4.74684e-06
pappa	43.1523	-1.70014	0.577772	0.000211003	0.00219267
scg2	153.031	-1.70982	0.289197	2.88204e-10	1.81922e-08
ninj2	73.1418	-1.71149	0.424156	3.93986e-06	7.85197e-05
uts2rl3	119.945	-1.71392	0.469106	1.82092e-05	0.000290951
lrrc52	37.7219	-1.71481	0.572639	0.000175487	0.00187713
mmp25	473.74	-1.72987	0.263513	4.47085e-12	4.83535e-10
slc26a4	199.282	-1.73266	0.329148	1.08333e-08	4.65696e-07
slc47a2	124.604	-1.73533	0.396643	8.81393e-07	2.14107e-05
ccl28	749.273	-1.73577	0.261398	2.53379e-12	2.8875e-10
cacna2d2	386.259	-1.73599	0.338112	2.10003e-08	8.33142e-07
myoz2	2271.76	-1.73833	0.806937	0.00139291	0.00985075
LOC116412203	207.24	-1.73943	0.402651	1.18807e-06	2.74095e-05
mettl21c	20.8038	-1.73991	0.767435	0.00119097	0.00872043
ptprn	28.8605	-1.74179	0.752402	0.00106115	0.00793755
prkcg	29.8846	-1.74388	0.604896	0.000250435	0.00250288
LOC116410230	70.926	-1.744	0.403126	1.15151e-06	2.67844e-05
sypl2	919.602	-1.75007	0.32169	4.07954e-09	1.94035e-07
lep	1644.27	-1.75139	0.294064	2.1078e-10	1.39806e-08
grm7	8.31554	-1.75246	1.7228	0.0101616	0.0457554
adam19	34.2134	-1.75288	0.607762	0.000238355	0.00241339
kcnn1	33.1465	-1.75635	0.839805	0.0017449	0.0116647
tcim	857.498	-1.75872	0.27834	2.24321e-11	1.98384e-09
aadac	102.232	-1.76217	0.433339	3.41611e-06	6.88903e-05
xgb	6.06273	-1.76389	2.06253	0.00944136	0.0433516
kcnb2	133.711	-1.76393	0.345486	2.60605e-08	1.00799e-06
LOC100485969	308.925	-1.76539	0.34889	3.13959e-08	1.19262e-06
LOC116411744	10.2573	-1.76603	1.47098	0.00673215	0.0333758
LOC101733852	51.8089	-1.76746	0.613127	0.00025576	0.00254561
xkr7	30.238	-1.7695	0.704545	0.0007007	0.00566297
LOC100145115	395.607	-1.77269	0.4135	1.26241e-06	2.8928e-05
fgf6	9.59434	-1.77308	1.762	0.00897649	0.0416223
dupd1	237.577	-1.77532	0.367049	1.03962e-07	3.34334e-06
cfl2	984.439	-1.77926	0.205292	3.54182e-19	1.87938e-16
tuba8	324.671	-1.78426	0.338887	1.09039e-08	4.67548e-07
LOC101734009	154.163	-1.79166	0.357881	4.0147e-08	1.46287e-06
txlnb	162.886	-1.79433	0.376494	1.35143e-07	4.16467e-06
LOC105948322	500.776	-1.79669	0.318235	1.46191e-09	7.80605e-08
LOC101734072	103.499	-1.79774	0.372735	1.03127e-07	3.32277e-06
obsl1	99.5152	-1.80087	0.498422	1.95836e-05	0.000309043
c10orf71	155.732	-1.80353	0.3053	2.77595e-10	1.77025e-08
rap2b	5174.52	-1.80366	0.31339	6.48623e-10	3.72082e-08
LOC100497103	509.715	-1.80626	1.04761	0.00274959	0.0165678
epgn	1755.59	-1.8145	0.422036	1.17683e-06	2.71872e-05
tuba1cl.2	26.6591	-1.81665	0.820471	0.00123929	0.0090005
map3k12	43.6861	-1.81841	0.486975	1.34363e-05	0.00022522
mylpf	17034.4	-1.82028	0.347244	1.18748e-08	5.00333e-07
ptprt	16.9442	-1.82109	0.827974	0.00138168	0.00978759
ppp1r1c	20.72	-1.82403	0.712053	0.000570874	0.00480111
LOC116412021	8.51024	-1.82538	1.55419	0.00744271	0.0358822
pdzd4	9.96681	-1.83335	1.15598	0.00451391	0.0245503
ldb3	1725.92	-1.8366	0.299846	6.67296e-11	5.10391e-09
btnl8	66.0258	-1.83778	0.527219	2.98549e-05	0.000435333
nrxn1	25.8635	-1.83912	0.744294	0.000771338	0.00613418
aqp1	394.021	-1.84147	0.292393	2.18468e-11	1.94219e-09
smpx	527.261	-1.84174	0.467172	5.16981e-06	9.93024e-05
hsp30d	60.9699	-1.84461	0.714504	0.000524128	0.00446996
des.1	12093	-1.8517	0.283766	4.37773e-12	4.76499e-10
LOC101731116	108.842	-1.85482	0.622672	0.000161903	0.00176047
matn2	183.083	-1.85556	0.563801	5.76074e-05	0.000747319
kcnq4	94.1978	-1.85948	0.373944	5.07338e-08	1.77987e-06
LOC101733131	70.8054	-1.8624	0.565007	5.69728e-05	0.000741159
dnah1	25.0543	-1.86282	0.762908	0.000838976	0.00656792
slc2a4	152.111	-1.86606	0.408727	3.41637e-07	9.4325e-06
myh2	307.097	-1.86636	0.898668	0.00147457	0.0102881
areg	634.194	-1.86725	0.30309	5.63363e-11	4.38803e-09
calca	38.5178	-1.86927	0.536257	3.15803e-05	0.000454434
clic5	303.446	-1.86956	0.33566	1.86585e-09	9.80869e-08
LOC105945212	13.7343	-1.86962	1.3053	0.00616884	0.0312211
clec3b	743.039	-1.86996	0.421568	5.81868e-07	1.49699e-05
fbp2	513.561	-1.87108	0.358058	1.19389e-08	5.01788e-07
npy	206.532	-1.87253	0.318626	3.15393e-10	1.96168e-08
slc9a2	65.4722	-1.87255	0.448677	2.09852e-06	4.49945e-05
sgca	329.469	-1.87256	0.267859	2.21805e-13	3.48727e-11
capn3	680.078	-1.87409	0.300574	3.37757e-11	2.86756e-09
eef2.1	6126.38	-1.87626	0.296499	1.81828e-11	1.65991e-09
brsk2	12.1442	-1.87931	0.971482	0.00240874	0.0149435
cacna1e	30.9502	-1.88189	0.662943	0.000280631	0.00272604
eya4	45.8745	-1.88595	0.617522	0.00012885	0.00146346
speg	303.827	-1.88824	0.368126	2.07095e-08	8.2353e-07
col9a3	219.125	-1.89137	1.1162	0.00267056	0.0162124
oat	395.953	-1.89472	0.329065	6.35723e-10	3.65918e-08
LOC733553	92.0636	-1.89631	0.403799	1.83861e-07	5.46753e-06
cpt1b	225.752	-1.90349	0.372223	2.16171e-08	8.51644e-07
slc22a16	119.57	-1.90608	0.362541	1.10606e-08	4.73069e-07
pstpip1	549.385	-1.90831	0.312251	7.42845e-11	5.55661e-09
coro6	220.77	-1.90849	0.307229	3.85851e-11	3.21164e-09
adipoq	577.481	-1.91279	0.388206	5.59094e-08	1.93527e-06
nes	769.552	-1.91909	0.199809	6.01364e-23	6.00656e-20
gjd3	7.39424	-1.92121	1.7329	0.00843972	0.0395148
obscn	1288.55	-1.92642	0.286961	1.42591e-12	1.71716e-10
tgm3l.2	122.864	-1.92699	0.541173	2.19543e-05	0.000339203
ldha	796.571	-1.92947	0.312236	4.64474e-11	3.72017e-09
LOC100493754	154.906	-1.93644	0.618263	0.000104955	0.00122906
sgcg	148.988	-1.93984	0.399473	8.06026e-08	2.66271e-06
snca	194.851	-1.94045	0.368347	9.12266e-09	4.02345e-07
LOC100497538	14.3445	-1.941	0.903809	0.00155441	0.0107068
slc35g2	7.34912	-1.94507	1.49621	0.00595595	0.0303882
adam11	179.651	-1.94539	0.345339	1.21602e-09	6.59683e-08
btbd1	88.9669	-1.94806	0.448459	9.08919e-07	2.19866e-05
asb14	56.4651	-1.95141	0.587838	5.58594e-05	0.000732863
lrrc2	37.2447	-1.9566	0.788543	0.000641922	0.00525827
klhl30	61.2895	-1.95973	0.444636	7.06253e-07	1.76538e-05
samd10	37.5571	-1.96633	0.608669	7.29155e-05	0.000906551
slc28a3	174.467	-1.96818	0.465591	1.60469e-06	3.55249e-05
pappa2	27.1837	-1.97	0.731773	0.000371532	0.00340638
lmod3	162.797	-1.97066	0.366652	5.48733e-09	2.5572e-07
LOC100145149	23.9218	-1.97323	0.975239	0.00160652	0.0109773
gyg2	238.843	-1.98339	0.311626	1.353e-11	1.2554e-09
gfra4	13.672	-1.98433	0.922339	0.00148438	0.0103425
slc6a8	269.114	-1.98559	0.415722	1.12425e-07	3.56153e-06
amph	25.8588	-1.98685	0.719529	0.000310571	0.00295931
gys1	770.115	-1.98687	0.393835	2.92077e-08	1.11199e-06
nif	24.8827	-1.99089	0.624975	8.78577e-05	0.00106407
slc52a3	34.7683	-1.99162	0.618428	7.14305e-05	0.000895122
spire2	49.9515	-1.99407	0.587518	4.26019e-05	0.000585732
chga	33.2334	-1.99546	0.550362	1.84447e-05	0.000293525
thibz	76.1901	-1.99563	0.773098	0.000703194	0.00567501
zdhhc2	151.644	-1.99908	0.417613	1.11317e-07	3.53962e-06
tf	1299.15	-1.99995	0.365526	3.18594e-09	1.56804e-07
ch25h	261.264	-2.00221	0.322838	3.93111e-11	3.2403e-09
asb4	43.1841	-2.00249	0.497551	3.67463e-06	7.37532e-05
chrdl1	838.705	-2.00365	0.269873	8.04031e-15	1.77305e-12
LOC100495065	22.6883	-2.00825	0.757299	0.000409736	0.00369074
LOC100490887	49.3085	-2.01094	0.701413	0.000250158	0.00250158
pfkm	1510.05	-2.01824	0.380956	7.55121e-09	3.38482e-07
upp2	704.004	-2.02397	0.331424	7.02152e-11	5.27546e-09
elavl4	60.6558	-2.02542	0.491983	2.46615e-06	5.22136e-05
ttn	15062.2	-2.02712	0.244683	8.41056e-18	3.40027e-15
acbd7	63.1642	-2.0285	0.452553	4.6969e-07	1.2442e-05
ppdpfl	588.074	-2.03105	0.372171	3.24742e-09	1.59368e-07
abcc8	62.2708	-2.03511	0.521398	5.90837e-06	0.000110733
paqr9	14.7336	-2.04773	0.858042	0.00083957	0.00656954
ankrd22	715.529	-2.05845	0.335103	5.51114e-11	4.3124e-09
synm	263.237	-2.06005	0.332727	4.00786e-11	3.2876e-09
mybpc1	993.053	-2.06081	0.374114	2.33741e-09	1.1883e-07
mag	11.4804	-2.06879	1.20414	0.00316359	0.0184597
pnoc	97.0371	-2.07579	0.580604	1.95612e-05	0.000309019
unc45b	365.351	-2.07728	0.323506	9.01583e-12	8.84906e-10
mylk4	232.738	-2.07804	0.271089	1.34379e-15	3.68025e-13
myom3	57.1922	-2.08291	0.535343	5.89457e-06	0.000110597
ptn	28.0009	-2.09052	0.751812	0.000286654	0.00277502
crtac1	9.65976	-2.09909	1.34285	0.00470254	0.0253168
myl4	141.241	-2.09998	0.397184	8.53422e-09	3.78358e-07
anxa1.2	3289.07	-2.10002	0.25053	3.60902e-18	1.61266e-15
yipf7	9.77909	-2.10129	1.38636	0.00404571	0.0224463
stum	77.5137	-2.10159	0.488064	1.00324e-06	2.40268e-05
uts2b	24.9495	-2.10469	0.779785	0.000357861	0.00331686
klhl41	735.203	-2.10549	0.293099	5.97722e-14	1.06835e-11
klhl38	146.538	-2.10879	1.19723	0.0021603	0.0137112
cldn19	24.6776	-2.10903	0.719136	0.000170738	0.0018385
LOC100492996	8.85984	-2.11082	1.26751	0.00343459	0.0196825
tnnc2	7150.12	-2.11216	0.377869	1.49903e-09	7.97914e-08
rgcc	553.85	-2.1159	0.271226	4.4224e-16	1.31741e-13
c17orf67	360.895	-2.11732	0.827638	0.000423829	0.00377974
stac2	11.4306	-2.1197	1.05505	0.00191638	0.0124866
eef1a2	124.167	-2.12188	0.507246	2.04987e-06	4.42836e-05
srl	1711.83	-2.12846	1.19939	0.00199747	0.0129208
gpr84	632.604	-2.14322	0.389993	2.51835e-09	1.26514e-07
trdn	325.992	-2.14388	0.303529	1.10509e-13	1.82179e-11
nrxn2	25.8297	-2.14631	0.699708	0.000125283	0.00142963
mustn1	669.012	-2.15066	0.302074	7.06066e-14	1.22337e-11
slc25a4	7033.37	-2.15454	0.367406	2.7836e-10	1.77025e-08
kcnh7	193.911	-2.15559	0.344187	2.5565e-11	2.22612e-09
LOC101732176	266.946	-2.15994	1.27996	0.00243991	0.0150818
kcns1	36.3162	-2.16475	0.647337	4.75812e-05	0.000640197
mfap5	28.549	-2.16534	0.929264	0.000810282	0.0063845
lrrn3	9.32849	-2.17273	1.54033	0.00440921	0.0240734
tex9	199.466	-2.17629	0.283621	1.14684e-15	3.19235e-13
dhrs7c	387.45	-2.18064	0.326585	1.68335e-12	1.99883e-10
camk2b	171.873	-2.18628	0.348561	2.28243e-11	2.00806e-09
p4ha3	22.205	-2.19272	0.765319	0.000222225	0.00228275
LOC116409752	62.8153	-2.19792	0.422309	1.38833e-08	5.72181e-07
casq2	869.559	-2.2067	0.42606	1.40033e-08	5.75727e-07
nptx1	26.4985	-2.21256	0.607245	1.56805e-05	0.000256261
LOC101733641	15.2023	-2.21838	0.931261	0.000840066	0.00657039
ak1	1689.38	-2.22093	0.325548	5.72093e-13	7.89767e-11
map6	15.6597	-2.22762	0.800999	0.000285185	0.00276395
eno3	7311.64	-2.23311	0.751125	0.000132799	0.0014973
nefm	42.3251	-2.24194	0.560416	3.83733e-06	7.67465e-05
LOC100488932	506.372	-2.24345	0.878029	0.000394099	0.00357277
ppargc1a	45.0704	-2.24438	0.669497	4.28771e-05	0.000588207
dusp5	1334.84	-2.24614	0.36294	4.0602e-11	3.31453e-09
emilin3	383.163	-2.24672	0.351792	1.05718e-11	1.01417e-09
dnah9	19.5199	-2.24944	0.886201	0.000630983	0.0052086
mlip	181.166	-2.24957	0.398013	9.57523e-10	5.26173e-08
myh6	16669.6	-2.2539	0.923316	0.000520303	0.00445306
rpl3l	381.372	-2.26072	0.356452	1.5828e-11	1.46065e-09
cend1	32.5882	-2.26172	0.634255	2.00687e-05	0.000315816
cxcl8	1399.14	-2.26352	0.285465	1.49159e-16	4.60494e-14
nrap	321.767	-2.27167	0.356707	1.24394e-11	1.18364e-09
cplx2	10.5299	-2.27699	1.27307	0.00340302	0.0195575
ermn	8.65623	-2.28195	1.27064	0.00273089	0.0164902
tmem233	7.33523	-2.28741	1.72452	0.00451714	0.0245601
nos3	252.25	-2.28941	0.375621	7.75127e-11	5.69768e-09
tymp	205.709	-2.29178	1.03115	0.000848129	0.00662126
hsp30c	65.9214	-2.29644	0.759264	0.000117342	0.00135277
esrrg	35.2216	-2.30071	0.687552	4.98177e-05	0.000664497
clcn1	53.8513	-2.30464	0.62128	1.18063e-05	0.000200672
myl3	12.8591	-2.30476	1.78861	0.00404716	0.0224463
cyp2c37	47.8808	-2.3091	0.514951	4.67832e-07	1.243e-05
LOC101730350	924.563	-2.31499	0.402524	5.45863e-10	3.21832e-08
tbx5	36.4753	-2.3178	0.717253	8.15985e-05	0.00099751
tnnt1	341.513	-2.32087	0.316148	1.55204e-14	3.25354e-12
scara5	49.6477	-2.32346	0.970714	0.000805394	0.00636074
myos	23.1509	-2.32512	0.670916	3.16547e-05	0.00045512
myot	332.101	-2.32824	0.329347	9.77576e-14	1.65992e-11
apobec2	385.81	-2.34019	0.319713	1.75949e-14	3.51484e-12
pcsk1	22.1199	-2.34306	0.688497	3.96016e-05	0.000551938
lrtm1	137.014	-2.34418	0.456808	1.7286e-08	6.97189e-07
gucy1b2	7.95632	-2.34519	1.50102	0.00416671	0.0229785
trim55	305.304	-2.35465	0.277761	1.46067e-18	7.08635e-16
slc38a3	347.799	-2.35493	0.494421	1.06896e-07	3.41827e-06
snap25	112.723	-2.35685	0.44942	9.85265e-09	4.30072e-07
neb	4054.09	-2.35919	0.281879	3.78424e-18	1.6476e-15
cdh23	131.905	-2.35987	0.39917	2.05302e-10	1.36707e-08
LOC116407984	16.8008	-2.36043	0.841275	0.000260465	0.00257433
phkg1	309.08	-2.36572	0.263727	2.41571e-20	1.64075e-17
LOC100489058	88.6388	-2.36692	0.624297	8.32198e-06	0.000148901
myh3	1535.57	-2.36864	0.395874	1.27183e-10	8.82849e-09
ca14	147.941	-2.37002	0.429638	2.09754e-09	1.07278e-07
tnxb	117.667	-2.37477	0.397571	1.73313e-10	1.16318e-08
hsp30e	141.536	-2.3752	0.600193	3.96331e-06	7.88945e-05
LOC100494026	165.929	-2.37602	0.413875	5.94772e-10	3.48249e-08
actn3	7998.1	-2.3765	0.336168	9.42406e-14	1.61637e-11
col9a2	292.144	-2.38855	0.448993	5.84151e-09	2.69535e-07
olfm1	15.5261	-2.38863	0.922565	0.000481056	0.00418889
sez6l2	20.1443	-2.40115	0.825892	0.000184365	0.00194805
LOC100488227	1595.4	-2.41782	0.403497	1.12251e-10	7.90878e-09
csf3	34.8439	-2.42534	0.716594	4.38137e-05	0.000598999
hhatl	109.001	-2.4295	0.417623	3.88985e-10	2.37588e-08
LOC100494929	18.1215	-2.43171	0.848514	0.000240591	0.00242591
acta4	4846.7	-2.43504	0.346628	1.24935e-13	2.02038e-11
LOC100488099	60.6873	-2.44325	0.900286	0.000652502	0.00532412
mpz	245.503	-2.44695	0.900474	0.000237249	0.00240938
carns1	108.395	-2.45023	0.450602	3.31348e-09	1.61449e-07
cish	989.641	-2.45251	0.367877	1.53738e-12	1.83836e-10
chrne	113.768	-2.4552	0.372378	2.71348e-12	3.07166e-10
LOC101734126	164.027	-2.45773	0.329529	5.93427e-15	1.36168e-12
LOC116411848	45.7468	-2.45785	0.525656	1.81145e-07	5.4057e-06
sync	72.7207	-2.45836	0.407595	9.89839e-11	7.09176e-09
hspb1	1097.78	-2.46113	0.310225	1.39086e-16	4.37347e-14
matn3	21.5654	-2.46318	0.883254	0.000240031	0.00242314
sntg1	9.24853	-2.46352	1.18461	0.00170208	0.0114642
frmd5	26.5416	-2.47444	0.618145	3.87012e-06	7.73114e-05
tmod4	432.451	-2.47545	0.351213	1.08075e-13	1.79913e-11
pnpla7	51.6736	-2.47617	0.472534	1.0374e-08	4.49363e-07
LOC101732800	9.18517	-2.47692	1.63672	0.00612411	0.0310595
smyd1	259.609	-2.48459	0.403181	4.51859e-11	3.65361e-09
acan	77.493	-2.48767	0.506804	5.12965e-08	1.79221e-06
cnmd	284.188	-2.49164	0.852002	0.000143059	0.00159184
LOC100496364	35.8197	-2.49188	0.552247	4.0381e-07	1.09357e-05
atp1a3	28.5338	-2.49357	0.638651	5.66915e-06	0.000107316
prmt8	9.79748	-2.50157	1.19967	0.00139814	0.00987537
gmpr	444	-2.50395	0.328372	1.45915e-15	3.93275e-13
tnni2	5507.59	-2.50728	0.389889	7.24336e-12	7.36481e-10
ppp1r27	21.2054	-2.51121	0.862644	0.000154387	0.00169292
ocm3	975.972	-2.51192	0.369182	5.05007e-13	7.02871e-11
fosb	44.1976	-2.52972	0.659335	7.05222e-06	0.000128622
slc25a12	473.645	-2.53209	0.387477	3.062e-12	3.39821e-10
popdc2	20.484	-2.5334	0.732752	3.22773e-05	0.000461338
ptx4	300.522	-2.53442	0.377832	1.40195e-12	1.70036e-10
myh8	13.2798	-2.53525	1.04947	0.000621426	0.00514746
kcnk3	117.79	-2.55229	0.547745	1.69825e-07	5.1219e-06
lrrc39	82.0879	-2.56754	0.517632	3.7191e-08	1.37283e-06
ankrd1	312.287	-2.58373	0.429792	1.08847e-10	7.73311e-09
clstn2	18.7649	-2.59152	1.04857	0.000535033	0.00453716
atp2a1	10335.7	-2.60174	0.344901	2.7357e-15	6.7322e-13
azin2	8978.37	-2.60331	1.08966	0.000501679	0.00433114
LOC101730386	11033	-2.62754	0.39958	2.77727e-12	3.12305e-10
hjv	318.299	-2.6297	0.388654	7.83504e-13	1.0084e-10
LOC100491493	421.064	-2.63352	0.347055	1.8065e-15	4.71912e-13
mybpc3	2713.57	-2.6416	0.826098	5.40727e-05	0.000712299
agxt2	290.21	-2.66493	0.393013	6.78332e-13	9.06936e-11
mypn	338.826	-2.66787	0.266441	8.38813e-25	1.18692e-21
slc25a47	29.7307	-2.67984	0.724324	1.17828e-05	0.000200672
jmjd7-pla2g4b	43.8855	-2.69101	0.612423	7.62038e-07	1.89173e-05
calb2	45.1383	-2.69298	0.521206	1.49182e-08	6.08922e-07
serpine1	5555.6	-2.69996	0.701013	5.18542e-06	9.94898e-05
rnf207	237.75	-2.70008	0.31679	1.04339e-18	5.21082e-16
col11a2	437.055	-2.70249	0.436524	3.21123e-11	2.74003e-09
plp1	486.038	-2.71499	0.273726	2.06793e-24	2.34089e-21
slc6a8l	213.535	-2.72457	0.305556	2.82253e-20	1.84333e-17
LOC100487732	896.123	-2.73104	0.335376	2.42968e-17	8.77786e-15
grik4	10.0539	-2.73775	1.34999	0.00172901	0.0115996
arg2	330.308	-2.74593	0.413836	1.96543e-12	2.30158e-10
cilp	582.471	-2.74744	0.364255	2.40938e-15	6.01636e-13
gad1.1	13.4871	-2.75456	0.981777	0.000293673	0.00283006
cfap70	14.9989	-2.75666	0.983417	0.00031933	0.00302242
cda	271.687	-2.75753	0.40016	3.00351e-13	4.39651e-11
hspb7	1179.96	-2.76844	0.330287	3.05909e-18	1.44287e-15
myod1	90.5024	-2.76966	0.468583	2.14912e-10	1.41985e-08
fgf13	10.9733	-2.80283	1.06215	0.000448816	0.00396096
LOC101730532	10.1019	-2.81125	1.4989	0.00171596	0.0115303
gabra2	24.8827	-2.81688	0.836867	4.20457e-05	0.000579964
fgf12	67.1278	-2.85885	0.497563	5.5506e-10	3.26122e-08
LOC108648307	93.6225	-2.86405	0.496149	4.33615e-10	2.62957e-08
cplx1	93.9224	-2.87263	0.512756	1.27227e-09	6.88e-08
rln3	18.0563	-2.87574	1.02611	0.000240999	0.00242714
LOC100491051	1331.95	-2.90758	0.864689	2.96225e-05	0.000433612
bhmt	589.902	-2.91016	0.317204	2.52341e-21	2.04036e-18
slc5a7	8.16788	-2.92002	1.3963	0.00186246	0.0122386
dpys	96.9476	-2.92901	0.507465	4.21138e-10	2.56305e-08
pgam2	1134.45	-2.93533	0.894014	3.69864e-05	0.000520323
LOC101730330	53.4342	-2.93733	0.623071	1.73222e-07	5.20585e-06
art1	209.353	-2.95198	0.405376	1.73973e-14	3.51484e-12
rbp4	76.0494	-2.95335	0.64581	2.28268e-07	6.60305e-06
agmat	57.8366	-2.96298	0.783234	7.13852e-06	0.000129777
faah.1	41.631	-2.96465	0.707231	1.48993e-06	3.34644e-05
LOC100495638	5903.87	-2.97679	0.836389	1.35612e-05	0.000226867
crhbp	9.95945	-2.9918	1.10987	0.000353403	0.00327733
gnmt	95.0975	-2.99633	0.615617	5.87405e-08	2.01091e-06
nefl	11.6672	-2.99634	1.02991	0.00020698	0.0021588
syp	60.014	-3.00568	0.458768	4.5357e-12	4.87444e-10
klhl40	212.558	-3.02926	0.3754	4.61179e-17	1.53546e-14
dmgdh	27.515	-3.04305	0.753278	3.19196e-06	6.54588e-05
laptm4b	14.3608	-3.06305	0.935504	7.10539e-05	0.000892378
lmod2	29.3848	-3.06832	0.777575	5.80891e-06	0.000109352
LOC101730794	7.42052	-3.07544	2.27581	0.00502488	0.0266134
padi2	153.743	-3.07546	0.421492	1.90102e-14	3.75341e-12
myoz1	415.117	-3.07849	0.340053	7.7291e-21	5.46834e-18
casq1	336.704	-3.08704	0.304387	2.45624e-25	3.79155e-22
mss51	73.7224	-3.10555	0.591054	7.47738e-09	3.36779e-07
kcnmb2	43.5609	-3.11167	0.52596	2.37135e-10	1.54867e-08
apold1	256.147	-3.12427	0.509492	4.58278e-11	3.68795e-09
drp2	39.1431	-3.13018	0.552649	9.55079e-10	5.26173e-08
LOC100493121	12.7346	-3.13754	1.05116	0.000135207	0.00152013
tff3.2	29.0853	-3.139	1.11733	0.000189811	0.00200186
endou	512.524	-3.14612	0.519358	1.3244e-10	9.10461e-09
myom1	571.77	-3.15567	0.772052	1.78167e-06	3.90863e-05
slc18a3	20.2434	-3.15692	0.805951	5.62427e-06	0.000106943
clcnkb	12.8979	-3.17314	1.17202	0.00031446	0.00298956
unc80	21.3909	-3.1783	0.81426	6.12284e-06	0.000113624
txnrd1	218.08	-3.19878	0.49561	7.95878e-12	8.04406e-10
dok7	63.4253	-3.20621	0.514513	2.76119e-11	2.39209e-09
LOC100486532	16.5063	-3.21028	0.899126	2.03264e-05	0.00031928
myh7	38.2939	-3.21328	0.728436	5.51861e-07	1.42845e-05
ramp1	71.5964	-3.23165	0.557779	3.84137e-10	2.35474e-08
tcap	1733.77	-3.23553	0.345913	4.77597e-22	4.0548e-19
fam189b	67.4488	-3.23721	0.484927	1.70931e-12	2.01556e-10
MGC75582	834.615	-3.24578	1.14596	0.000127884	0.00145346
LOC100491399	2102.22	-3.28162	0.403013	2.14534e-17	7.9191e-15
pi16	8.04099	-3.2866	2.04252	0.00621209	0.0313932
gatm	254.031	-3.28969	0.4005	1.00557e-17	3.97085e-15
tmem255b	22.5485	-3.29316	0.774149	1.46607e-06	3.2972e-05
otos	268.191	-3.29322	0.925097	1.3322e-05	0.000223526
myoz3	109.351	-3.29626	0.377344	1.63643e-19	9.58157e-17
alpk2	44.7062	-3.31829	0.605065	2.81589e-09	1.40183e-07
raly	17.99	-3.32646	1.02667	0.000101268	0.00119745
myom2	1018.04	-3.3601	0.684949	4.05445e-08	1.47419e-06
ampd1	224.661	-3.36938	0.381456	5.39406e-20	3.39226e-17
LOC100498389	210.737	-3.37252	0.475339	1.05261e-13	1.76964e-11
ocm1	14.0017	-3.38222	1.26836	0.000332529	0.00312713
fosl1	507.686	-3.41693	0.395273	3.15727e-19	1.78701e-16
prkag3	90.0185	-3.42793	0.429634	8.68934e-17	2.8374e-14
LOC116406650	52.4564	-3.43309	0.684402	2.56225e-08	9.9331e-07
ush2a	12.486	-3.46266	1.24086	0.000402976	0.00364352
LOC101733871	140.633	-3.50459	0.510453	3.09666e-13	4.49413e-11
adprhl1	34.7734	-3.50679	0.794642	6.83636e-07	1.7274e-05
sncb	20.3606	-3.51825	0.868924	3.62631e-06	7.28695e-05
myh13	497.938	-3.56019	0.335209	1.35368e-27	2.29856e-24
galnt9	12.531	-3.60352	1.07976	7.12758e-05	0.000894083
syt1	66.824	-3.73648	0.502075	7.15556e-15	1.5987e-12
LOC116408864	324.309	-3.74617	0.852926	4.38568e-07	1.17484e-05
xirp1	554.157	-3.78524	0.227747	3.59922e-63	6.11148e-59
thy1	9.21634	-3.87014	1.53989	0.000677673	0.00549255
LOC101734280	12.7205	-3.89141	1.0598	2.04737e-05	0.000321251
mybpc2	714.558	-3.92832	0.305824	5.96516e-39	3.37628e-35
chat	12.9526	-4.01962	1.16878	5.42219e-05	0.000713712
perm1	97.9089	-4.03843	0.583988	2.6687e-13	3.97496e-11
ocm4.2	1048.45	-4.04899	1.28263	3.91849e-05	0.000547171
LOC101731247	29.234	-4.09209	1.0249	1.01212e-05	0.000176264
fndc7	11.5333	-4.11268	1.18081	4.55371e-05	0.000618082
dpp6	8.3333	-4.14216	1.63913	0.00158973	0.0108912
xbg100485866	145.051	-4.24261	0.646346	5.67145e-12	5.87203e-10
LOC100485637	125.379	-4.41356	0.585623	3.17977e-15	7.60457e-13
LOC100487547	14.143	-4.52438	1.21959	3.22209e-05	0.000461307
LOC100495212	235.074	-4.66464	0.372126	2.25287e-37	9.56342e-34
ano4	12.8696	-4.72814	1.26442	2.45152e-05	0.000370017
slc16a7	73.4794	-4.86733	0.650386	9.51525e-15	2.0714e-12
cox6a2	110.339	-4.893	0.738971	4.232e-12	4.63609e-10
ocm4.3	139.281	-4.95323	0.67617	1.0128e-14	2.17689e-12
LOC100487424	17.1534	-5.05359	1.11487	8.58496e-07	2.09443e-05
LOC100487369	32.4992	-5.16068	0.962904	1.13076e-08	4.8121e-07
LOC100486969	37.8251	-5.35754	1.82793	0.000101988	0.00120428
LOC101732111	6.58097	-5.38194	2.68922	0.000358855	0.00332425
LOC105947880	12.7864	-5.79782	1.54718	5.5803e-05	0.000732818
ankrd2	1237.83	-6.01201	1.45039	8.40466e-07	2.0534e-05
LOC100495802	211.751	-6.15666	0.545925	8.55655e-31	2.40812e-27
adh4	97.643	-6.80854	2.4798	2.78126e-06	5.75925e-05
LOC105946711	14.9139	-7.80433	2.78994	2.14138e-06	4.57942e-05

## Sheet: DEG at TRDKO61
Supplemental Table 5D. The 637 DEGs of TRDKO tadpoles at stage 61 during blastema formation (24hpa vs 6 hpa)
gene	baseMean	log2FoldChange	lfcSE	p-value	FDR
cyp26a1	191.275	4.54383	1.16378	3.32507e-06	0.000178252
hrh1	13.7599	3.63574	2.47601	0.00211987	0.0278031
tyms	207.551	3.32714	0.447101	4.93557e-15	6.87929e-12
pimreg	129.41	3.29501	0.603025	3.41364e-09	6.49854e-07
LOC116410437	121.93	3.25828	0.448229	2.99256e-14	3.27728e-11
npb	215.901	3.25249	0.430136	3.42342e-15	5.83199e-12
rrm2	546.293	3.22399	0.397969	2.53339e-17	9.71048e-14
krt15	13.632	3.15109	1.55172	0.00409009	0.0443175
fbxo5	82.518	3.14363	0.596267	1.39739e-08	2.12126e-06
mad2l1	139.676	3.02674	0.483768	2.5552e-11	1.08823e-08
aspn	262.278	3.00239	0.482178	2.11677e-11	9.332e-09
ccna2	290.488	2.97831	0.491016	5.99965e-11	2.19016e-08
cdca8	187.213	2.96721	0.460221	7.3285e-12	4.01288e-09
kif15	266.006	2.96642	0.476573	2.75885e-11	1.11312e-08
znf469	1215.11	2.94184	0.411916	4.31314e-14	4.37151e-11
diaph3	120.415	2.93972	0.553232	6.97653e-09	1.17543e-06
ska1	62.6144	2.89113	0.742238	9.59974e-06	0.000437658
tk1	110.593	2.84768	0.532363	4.00483e-09	7.20954e-07
ncaph2	274.329	2.84275	0.48128	1.64216e-10	4.84183e-08
exo1	95.7919	2.82693	0.614974	2.66777e-07	2.17254e-05
cks1b	117.866	2.78777	0.554276	2.94198e-08	3.75887e-06
mmp13l	2488.21	2.76063	0.351985	1.97803e-16	5.05454e-13
MGC79725	272.373	2.75149	0.943127	0.000110991	0.00303336
dck.1	95.4627	2.72763	0.593395	2.24271e-07	1.89974e-05
c11orf87	21.5481	2.69761	0.863085	0.000107388	0.00296663
trim66	106.948	2.65659	0.577871	2.40732e-07	2.00592e-05
smc2	607.033	2.62065	0.444456	1.76403e-10	5.06078e-08
adamts18	121.442	2.60464	0.484815	5.05032e-09	8.74406e-07
kif20b	389.233	2.60287	0.439797	1.93909e-10	5.23212e-08
krt61	9331.65	2.60192	0.387771	1.00452e-12	7.00059e-10
aurkb	259.082	2.56775	0.396699	6.30768e-12	3.58183e-09
aunip	34.0527	2.54607	0.992477	0.00051548	0.00989999
wdr62	118.926	2.54083	0.497923	2.40109e-08	3.2055e-06
cks2	140.601	2.53957	0.534498	9.3784e-08	9.7816e-06
ccne2	115.739	2.5345	0.482916	8.56359e-09	1.39678e-06
recql4	71.6219	2.52619	0.534914	1.19949e-07	1.17137e-05
chaf1b	110.046	2.50431	0.510989	6.06738e-08	6.89074e-06
LOC100487908	147.17	2.50356	0.484016	9.41731e-09	1.50772e-06
foxm1	71.6361	2.49245	0.567932	8.32973e-07	5.57692e-05
e2f7	88.7476	2.48575	0.516789	1.13439e-07	1.12364e-05
LOC100491625	643.724	2.48119	0.441558	1.05213e-09	2.37223e-07
top2a	488.524	2.45245	0.40929	1.25906e-10	3.93958e-08
aplnr	312.128	2.43	0.481015	2.07929e-08	2.95182e-06
cdk1	582.985	2.42324	0.411786	1.94515e-10	5.23212e-08
rad51ap1	139.827	2.41644	0.479914	2.40433e-08	3.2055e-06
ostn	26.7749	2.40258	0.798158	0.00015879	0.00401083
prc1	160.729	2.40108	0.547651	6.16909e-07	4.33874e-05
nusap1	321.708	2.39477	0.479198	2.9397e-08	3.75887e-06
dhrs3	621.437	2.39032	0.34014	1.17111e-13	9.9753e-11
spag5	212.361	2.38596	0.546524	6.50426e-07	4.55357e-05
kntc1	208.94	2.37755	0.45402	9.44048e-09	1.50772e-06
ect2	162.678	2.32112	0.549471	1.29651e-06	8.08051e-05
rad54l	107.555	2.29491	0.548523	1.68486e-06	0.000101303
birc5l	144.475	2.27122	0.420846	3.87864e-09	7.07944e-07
zwilch	132.624	2.26167	0.481087	1.30037e-07	1.25119e-05
smoc1	299.092	2.25009	0.325898	2.38651e-13	1.92579e-10
LOC100488210	88.1447	2.24541	0.67437	3.90473e-05	0.00133931
LOC100145144	118.373	2.23245	0.490869	2.98695e-07	2.3852e-05
col6a5	408.946	2.228	0.3076	2.26959e-14	2.67672e-11
bub1b	153.894	2.22754	0.500039	4.85782e-07	3.54667e-05
LOC116406596	83.6727	2.22225	0.594334	1.24015e-05	0.000534099
dck	197.409	2.21996	0.377188	2.33487e-10	6.06212e-08
LOC779553	87.0211	2.218	0.509544	6.89461e-07	4.74028e-05
cdc45	99.9864	2.19664	0.483831	3.19097e-07	2.53492e-05
sbk1l2	417.417	2.19587	0.323124	5.11189e-13	3.91878e-10
knl1	185.105	2.17824	0.438192	3.69837e-08	4.50027e-06
cip2a	213.129	2.16422	0.356356	6.99827e-11	2.43858e-08
spc24	141.248	2.15339	0.474813	2.78959e-07	2.25105e-05
iqgap3	149.965	2.13114	0.49218	8.62499e-07	5.69993e-05
sec16b	13.48	2.12762	1.05525	0.00170773	0.0239837
dcx	198.977	2.12308	0.44375	7.7916e-08	8.37487e-06
ankle1	336.889	2.09898	0.354873	1.78243e-10	5.06078e-08
ercc6l	200.496	2.09598	0.482157	7.66139e-07	5.18788e-05
ncapd3	297.733	2.09274	0.404528	1.19252e-08	1.84684e-06
hhipl1l	206.923	2.08024	0.384911	3.28622e-09	6.37775e-07
ncapg2	146.775	2.07841	0.49203	1.259e-06	7.91105e-05
LOC733945	73.7567	2.07613	0.446508	1.91081e-07	1.72332e-05
aurka	93.217	2.06565	0.584133	2.5086e-05	0.000924564
esco2	84.7412	2.05606	0.461732	4.7723e-07	3.5009e-05
colq	440.383	2.05591	0.403404	1.64939e-08	2.40843e-06
uhrf1	291.594	2.03756	0.344799	1.88783e-10	5.23212e-08
kif23	347.966	2.03606	0.433778	1.40857e-07	1.32001e-05
stmn1	459.824	2.02673	0.446407	2.56398e-07	2.10219e-05
clspn	185.031	2.00829	0.500755	3.00769e-06	0.000164001
kcnd1	29.8224	2.00151	0.674537	0.000141053	0.00366982
znf804b	29.3479	2.00104	0.867217	0.000764936	0.0130601
cdca3	161.578	2.00006	0.431464	2.14863e-07	1.87175e-05
LOC100489525	601.989	1.9948	0.239837	4.89261e-18	2.50045e-14
LOC100486048	29.662	1.99458	0.775991	0.000480535	0.0094094
mis18a	83.0178	1.99296	0.529195	9.86584e-06	0.000447199
LOC116406775	34.964	1.99187	0.66693	0.000119945	0.00323199
frem3	964.866	1.98642	0.424177	1.3057e-07	1.25119e-05
ckap2	361.519	1.98155	0.971662	0.0011126	0.0173534
cdk2	375.318	1.97249	0.327706	9.4677e-11	3.22575e-08
cenpi	94.0434	1.96823	0.477809	1.99463e-06	0.000116499
LOC101732997	513.498	1.96372	0.321498	5.39585e-11	2.01779e-08
mmp23b	368.209	1.95924	0.311266	1.40069e-11	6.92752e-09
haus1	108.536	1.95532	0.469126	1.5917e-06	9.64583e-05
bub1	254.877	1.94921	0.482207	2.5962e-06	0.000145919
LOC100491408	391.97	1.94303	0.388744	2.99676e-08	3.79721e-06
prc1.1	378.433	1.94061	0.510178	6.78862e-06	0.000322239
racgap1	254.048	1.93985	0.41741	1.71894e-07	1.56874e-05
pclaf	263.388	1.92849	0.311278	3.38859e-11	1.29885e-08
tppp3	596.735	1.9223	0.30335	1.19683e-11	6.3275e-09
donson	112.99	1.9166	0.448872	1.04964e-06	6.67763e-05
incenp	470.98	1.91384	0.424423	3.35381e-07	2.63696e-05
fancd2	161.66	1.91196	0.40889	1.3697e-07	1.30436e-05
angptl4	1383.27	1.90617	0.772352	0.00044381	0.00881411
sfrp2	2155.3	1.89803	0.287325	2.1592e-12	1.37937e-09
ncaph	195.071	1.89317	0.429166	6.10486e-07	4.33332e-05
anln	307.012	1.8916	0.511405	1.02938e-05	0.000458792
adh1a	355.209	1.87732	0.384928	5.24836e-08	6.05022e-06
LOC100486773	43.2194	1.87461	0.896086	0.00178033	0.024591
mcph1	29.8001	1.86699	0.842221	0.00134312	0.0199929
melk	129.156	1.85594	0.57495	6.06742e-05	0.00188311
dlgap5	172.913	1.8539	0.417046	5.2015e-07	3.74411e-05
il13ra2	1267.99	1.84556	0.241422	1.13263e-15	2.17068e-12
ttk	230.859	1.84054	0.516973	1.83286e-05	0.000733483
mcm8	137.115	1.83566	0.529822	2.45566e-05	0.000913841
traip	65.1989	1.83293	0.472492	5.68417e-06	0.000277547
kifc1	216.95	1.82149	0.524758	2.32872e-05	0.000879407
rad51	125.661	1.81894	0.492651	1.07659e-05	0.000475684
cenpe	684.789	1.81701	0.470815	5.28709e-06	0.000259813
hmcn2	599.262	1.79991	0.374484	7.52661e-08	8.24272e-06
dut	217.493	1.79811	0.369408	5.45625e-08	6.24293e-06
mnd1	109.069	1.79418	0.353983	2.2905e-08	3.10778e-06
edil3	136.485	1.79362	0.433399	1.98836e-06	0.000116499
chtf18	156.592	1.78542	0.367497	6.93077e-08	7.75639e-06
fanci	297.432	1.7762	0.391675	2.92313e-07	2.34646e-05
cenpp	43.3874	1.77428	0.597061	0.000150317	0.00384728
eme1	27.5848	1.77305	0.894773	0.00190251	0.0256998
iglon5	289.61	1.76793	0.267518	2.32182e-12	1.42392e-09
chtf8	109.691	1.76408	0.454446	5.66531e-06	0.00027751
cenpo	158.902	1.76045	0.342725	1.55402e-08	2.29099e-06
bbox1	395.218	1.75504	0.368652	1.05981e-07	1.07195e-05
tubb2b	319.141	1.75162	0.307609	6.51127e-10	1.53586e-07
glt8d2	35.0729	1.75006	0.800897	0.000865156	0.0143246
grin2a	123.158	1.74374	0.435315	3.20841e-06	0.000172601
kif18a	119.857	1.7381	0.556623	7.29705e-05	0.00216399
espl1	77.5727	1.7376	0.586867	0.00015872	0.00401083
rcn3	1361.42	1.73391	0.319641	3.12167e-09	6.21578e-07
ndc80	118.346	1.72975	0.402596	1.00936e-06	6.52977e-05
fam131c	36.2814	1.70784	0.593657	0.000185553	0.00451572
hpx	297.946	1.7067	0.500781	2.95969e-05	0.00106521
ccnb2	51.3143	1.70603	0.726318	0.000946741	0.0152633
c7	106.239	1.69234	0.377236	3.56037e-07	2.77095e-05
hes5.8	742.019	1.69047	0.876359	0.00153897	0.0220932
kif22	137.147	1.67771	0.389819	1.00796e-06	6.52977e-05
pola1	319.3	1.67555	0.336599	3.55993e-08	4.43223e-06
trip13	121.664	1.66962	0.419042	3.63482e-06	0.000190202
haus4	114.464	1.65723	0.572417	0.000167293	0.00418423
cdca2	86.3716	1.65405	0.537983	0.000109015	0.00299538
cyp26b1	3164.65	1.64633	0.357738	2.23895e-07	1.89974e-05
atad2	262.025	1.64594	0.418676	4.63095e-06	0.000235105
LOC100489129	26244.8	1.6428	0.356884	2.18976e-07	1.89234e-05
LOC100328980	53.8433	1.635	0.641505	0.000543461	0.0102615
znf367	61.3226	1.63414	0.577208	0.000217656	0.00511826
ung	108.506	1.63326	0.436792	9.89036e-06	0.000447199
nuf2	112.797	1.62279	0.499823	5.50786e-05	0.00176298
pbk	109.501	1.61947	0.433841	1.00039e-05	0.000449796
coro2a	593.807	1.61577	0.327122	4.36485e-08	5.14784e-06
hemgn	118.041	1.6155	0.58572	0.000225157	0.00525435
cdc25a	46.8473	1.61044	0.600214	0.000368959	0.00762383
hes5.2	379.904	1.61019	0.404409	3.51588e-06	0.000185881
tcf19	41.2458	1.60923	0.633159	0.000506425	0.00976668
osgin1	65.6678	1.60878	0.484534	4.56889e-05	0.00150645
kif2c	140.831	1.6011	0.503168	7.46183e-05	0.00220009
kcnj13	48.7331	1.59442	0.634071	0.000442404	0.00880901
pcolce2	362.332	1.58706	0.314584	2.68831e-08	3.5532e-06
arhgap19	101.604	1.58672	0.59722	0.000322908	0.00687614
kif18b	51.8081	1.58244	0.589425	0.000393999	0.00804367
plekhg2	803.504	1.57952	0.276521	6.39706e-10	1.5325e-07
cenpf	183.675	1.57845	0.515963	0.000102303	0.00285702
kif14	182.848	1.57001	0.446846	2.21202e-05	0.000843647
plk4	126.561	1.56991	0.489424	7.16788e-05	0.00213394
gatm	254.031	1.56854	0.472675	4.10986e-05	0.001391
mms22l	56.1163	1.54833	0.578648	0.000367643	0.00761717
nox4	201.813	1.53996	0.332316	2.22399e-07	1.89974e-05
ccr3	72.193	1.53772	0.625691	0.000564821	0.0106094
coch	118.702	1.51368	0.471633	6.37524e-05	0.00193172
LOC100492545	118.844	1.50801	0.510497	0.000163611	0.00410635
LOC116408854	139.371	1.50792	0.372859	2.69765e-06	0.000150401
ca7	141.845	1.50654	0.383588	4.75145e-06	0.000240426
piezo2	408.542	1.50621	0.292653	1.51075e-08	2.27087e-06
frem1l	701.783	1.50427	0.327891	2.42511e-07	2.00982e-05
edar	110.589	1.48886	0.418769	1.92805e-05	0.000754103
angpt1	76.1009	1.47112	0.538569	0.000254917	0.00578782
frzb	55.0561	1.46244	0.598726	0.000560214	0.0105518
sdc3	422.947	1.45046	0.259884	1.47184e-09	3.22374e-07
gng3	24.8678	1.44971	0.802235	0.00252911	0.0313666
primpol	63.4057	1.44506	0.498815	0.000187022	0.00453553
tuba1b	2267.49	1.44295	0.240449	1.05407e-10	3.4385e-08
myh13	497.938	1.44257	0.366369	4.54646e-06	0.000233132
lmod1	92.3927	1.43997	0.378719	7.61579e-06	0.000355992
bora	66.4203	1.43379	0.615821	0.00090527	0.0148286
fanca	145.836	1.43282	0.467337	0.000105312	0.00291452
adamts14	392.063	1.42467	0.27374	1.13935e-08	1.7825e-06
gtse1	147.982	1.41703	0.567664	0.000542015	0.0102468
tgfbi	14627.8	1.41575	0.24029	2.37234e-10	6.06212e-08
LOC100491930	804.25	1.41463	0.238879	2.0111e-10	5.31623e-08
cep55	119.051	1.41436	0.39053	1.67873e-05	0.000682713
msh2	325.515	1.41279	0.326935	8.89559e-07	5.85353e-05
knstrn	56.5012	1.41164	0.814572	0.00273995	0.0331562
fn1	19401	1.41062	0.224474	2.107e-11	9.332e-09
pyroxd2	166.336	1.41024	0.329093	1.02317e-06	6.5637e-05
actn2	345.078	1.40956	0.362153	5.16105e-06	0.000255255
colgalt2	131.596	1.40897	0.531501	0.000342504	0.00725313
fen1	369.211	1.40449	0.353515	3.83473e-06	0.000199302
adamts6	96.8346	1.40162	0.494203	0.000205185	0.00490015
cd248	118.253	1.40149	0.379536	1.16093e-05	0.000507106
col21a1	190.957	1.39846	0.357839	4.96272e-06	0.00024704
gins3	62.8657	1.3953	0.64129	0.0012559	0.0191432
tnmd	737.335	1.39292	0.445191	8.3484e-05	0.00241303
fam189a2	173.499	1.39271	0.29502	1.48517e-07	1.38004e-05
aspm	308.539	1.39247	0.493234	0.000224554	0.00524827
LOC100493567	74.2694	1.3883	0.626432	0.00110167	0.0172005
foxn1	232.852	1.38434	0.473179	0.000163492	0.00410635
cdc6	125.083	1.37931	0.434166	8.05019e-05	0.00234204
lama1	781.016	1.3737	0.248114	1.90762e-09	3.95239e-07
brip1	184.279	1.36814	0.372016	1.34268e-05	0.000568674
plch1	200.742	1.36377	0.450536	0.000117146	0.00317329
abca4	112.225	1.36328	0.396038	3.15597e-05	0.00112008
cyp2e1	37.4768	1.35946	0.699536	0.00188884	0.0255512
ogn	769.106	1.35735	0.368277	1.22757e-05	0.000533174
brca1	171.125	1.35517	0.39684	3.50263e-05	0.00121774
cdc20	190.611	1.35055	0.671485	0.00161746	0.0229867
LOC100124783	206.85	1.3441	0.277343	7.77684e-08	8.37487e-06
LOC100498221	347.341	1.34408	0.279688	9.66917e-08	9.94951e-06
ltk	54.6068	1.338	0.492767	0.000299093	0.00655098
gas2	219.359	1.33556	0.275073	7.0882e-08	7.87509e-06
rad18	28.4146	1.33273	0.835348	0.00349171	0.039692
pllp	24.2898	1.33163	0.845471	0.00337175	0.0387523
wdr90	35.2465	1.33057	0.613726	0.00131352	0.0197053
LOC100490986	45.9431	1.32945	0.733713	0.00221241	0.0286251
inpp4b	136.62	1.32237	0.370261	1.92164e-05	0.000753518
faah.2	910.263	1.313	0.355906	1.28529e-05	0.000548916
cdca5	90.2764	1.30812	0.497927	0.000425938	0.00858145
phf19	167.974	1.30699	0.395365	5.02393e-05	0.00163193
gask1a	835.678	1.29046	0.352473	1.37502e-05	0.000577585
dok4	69.3136	1.28769	0.420061	0.000121605	0.00324817
mis18bp1	263.378	1.2848	0.471787	0.000313	0.00673385
cdh6	57.9774	1.28439	0.453262	0.000228016	0.00530194
mcm2	663.983	1.28374	0.395633	6.3354e-05	0.00193023
has2	801.081	1.28356	0.308489	1.91137e-06	0.000113147
fndc3b	923.147	1.27682	0.265237	9.30354e-08	9.76999e-06
cpxm1	1998.05	1.27358	0.257914	4.85786e-08	5.64248e-06
pnck	110.618	1.27038	0.516342	0.000581747	0.0107592
slit3	2366.93	1.26325	0.345069	1.33741e-05	0.000568009
eef1a1o	57.4267	1.25654	0.803429	0.00381065	0.042245
ccser1	170.941	1.256	0.388093	6.30153e-05	0.00192844
mtbp	76.159	1.25512	0.481232	0.000464957	0.00917467
prss35	55.2548	1.24781	0.540643	0.000895833	0.0147212
prim1	378.182	1.24757	0.355019	2.48837e-05	0.000919318
LOC733753	67.6374	1.24511	0.63111	0.00198932	0.0265914
mcam	458.675	1.24417	0.343053	1.61728e-05	0.00066447
atad5	206.413	1.2435	0.336493	1.32679e-05	0.000565067
cavin2	1716.08	1.24184	0.250876	4.82018e-08	5.64145e-06
c1qtnf5	134.593	1.24008	0.501833	0.000617817	0.011195
nrep	1060.46	1.23729	0.265674	1.9997e-07	1.79294e-05
cd93	158.663	1.23568	0.392957	8.82382e-05	0.00253346
grip1	109.334	1.23525	0.450253	0.000310067	0.00670515
ccn2	5255.71	1.23307	0.206073	1.49082e-10	4.48181e-08
foxd3	27.0912	1.22997	0.76956	0.00388347	0.042774
mcm5	563.554	1.22926	0.395652	0.000103297	0.0028691
gfra3	118.278	1.22883	0.488377	0.000498208	0.00968579
lrrc17	449.95	1.22708	0.327175	1.06215e-05	0.000470661
ppfia2	45.4842	1.22545	0.51056	0.000750561	0.0129009
LOC100493102	91.1432	1.22072	0.46646	0.000437897	0.00875338
rrm1	415.154	1.21754	0.302183	3.50677e-06	0.000185881
ncapg	314.395	1.2145	0.451198	0.000354417	0.00743354
acss3	162.458	1.21151	0.451483	0.000368514	0.00762383
poglut2	140.45	1.20527	0.373496	6.92736e-05	0.00207038
efna5	388.955	1.20512	0.235672	2.18243e-08	3.0145e-06
lamb1	1833.57	1.1932	0.264068	4.01993e-07	3.02125e-05
ncapd2	262.448	1.19234	0.396054	0.000148466	0.00380648
adamts3	427.812	1.19012	0.251059	1.41079e-07	1.32001e-05
sfrp1	247.47	1.18789	0.340446	2.95526e-05	0.00106521
ankrd10	499.839	1.18527	0.231725	2.24756e-08	3.07675e-06
triqk	270.301	1.18517	0.255551	2.14481e-07	1.87175e-05
st6gal2	158.006	1.18394	0.331107	2.10708e-05	0.000811563
mcm4	616.063	1.18381	0.403063	0.000180026	0.00443043
spc25	114.847	1.18357	0.432958	0.000313151	0.00673385
dctd	106.748	1.18286	0.405825	0.000203153	0.0048592
e2f8	62.6617	1.18197	0.508683	0.000989961	0.0158105
serpinf1	7781.91	1.1781	0.274939	1.17827e-06	7.46497e-05
orc5	104.195	1.1714	0.415549	0.000270739	0.00607003
LOC100488564	1040.71	1.17078	0.217318	4.93082e-09	8.68957e-07
fbn3	3477.06	1.16935	0.224483	1.30122e-08	1.99504e-06
c6.1	219.892	1.16921	0.314715	1.2797e-05	0.000548167
rpa2	375.782	1.16695	0.318999	1.55571e-05	0.000642915
gins2	147.49	1.1662	0.439412	0.000414019	0.00838539
cdc25c	148.241	1.16538	0.416092	0.0002708	0.00607003
mcm6.1	466.421	1.16421	0.381264	0.000128986	0.00339795
cpz	9478.95	1.16175	0.199725	4.05795e-10	1.00349e-07
ablim3	146.058	1.15837	0.400939	0.000210308	0.00498369
txndc16	458.275	1.15762	0.22506	1.92239e-08	2.78058e-06
myh3	1535.57	1.15751	0.428607	0.000351058	0.00739364
LOC734092	332.137	1.15344	0.418805	0.000316441	0.00679506
cenpl	80.2296	1.15144	0.463104	0.000703623	0.012273
bche	113.487	1.15092	0.391153	0.000184528	0.00449791
fkbp10	2545.53	1.14975	0.229455	3.16118e-08	3.97272e-06
tpk1	133.295	1.14711	0.347826	5.7483e-05	0.00181815
habp4	135.671	1.14702	0.564138	0.0017768	0.024591
pc	595.7	1.14569	0.247908	2.37414e-07	1.98909e-05
plekhg1	815.791	1.14132	0.27232	1.77372e-06	0.000105816
kcnmb1	160.921	1.14084	0.399719	0.00023005	0.00532797
ccnb3	208.381	1.13931	0.690857	0.00350744	0.0398341
zgrf1	91.2353	1.137	0.504843	0.0011217	0.0174597
LOC100490088	1361.56	1.13696	0.340366	4.8969e-05	0.00159404
mcm9	191.618	1.13692	0.345291	6.00364e-05	0.00187089
cep85	131.659	1.13456	0.551756	0.0017101	0.0239884
c1orf112	75.9724	1.13246	0.528525	0.00148743	0.0215551
LOC101733520	298.803	1.12915	0.338874	5.80499e-05	0.00182381
crym	109.936	1.12838	0.590795	0.002132	0.0278907
smc6.1	452.281	1.12508	0.397037	0.000251601	0.00574039
cald1	2401.21	1.1217	0.276703	3.17894e-06	0.000171618
rasd2	122.98	1.11736	0.44762	0.000631427	0.0113361
tagln	3298.74	1.11418	0.246405	4.3e-07	3.18491e-05
mfap2	1383.76	1.112	0.236895	1.84978e-07	1.67815e-05
thbs3	520.217	1.11137	0.280202	4.76925e-06	0.000240533
tmlhe	309.742	1.10579	0.343765	7.61336e-05	0.00223617
fbxl22	87.2383	1.10297	0.464413	0.00088273	0.0145371
rfc4	446.317	1.10248	0.277256	4.81177e-06	0.000241092
srpx	1791.71	1.09864	0.253789	1.0174e-06	6.55412e-05
mcm10	110.608	1.09144	0.491092	0.0012591	0.0191432
depdc1	100.393	1.09124	0.673822	0.00399235	0.043722
cyp2f1	110.287	1.08843	0.431186	0.000601317	0.0109885
cep41	53.5128	1.08689	0.508121	0.00153824	0.0220932
card18	623.767	1.08526	0.258444	1.86396e-06	0.000110768
cthrc1	351.469	1.08157	0.351397	0.000132884	0.00347674
vegfb	420.966	1.08126	0.270548	4.12838e-06	0.000213119
uggt2	316.355	1.08022	0.312566	3.5948e-05	0.00124696
serpinh1	1834.65	1.0797	0.329831	6.6282e-05	0.00199262
gins4	519.715	1.07956	0.285801	1.05407e-05	0.000468436
ogg1	157.323	1.07915	0.351631	0.000130816	0.00344027
ehd2	1213.66	1.07742	0.197181	3.43322e-09	6.49854e-07
dcn	9633.63	1.07642	0.316109	4.21291e-05	0.00141145
LOC100495411	311.693	1.07442	0.301332	2.36122e-05	0.00088932
emilin2	2556.63	1.07425	0.202453	8.42624e-09	1.38915e-06
adamts20	53.8255	1.07259	0.743202	0.00475062	0.0496162
cep57l1	66.9205	1.06941	0.505444	0.00175569	0.0244045
synpo	2580.75	1.0674	0.216604	6.39968e-08	7.2147e-06
nrbp2	53.7118	1.06663	0.497039	0.00152054	0.0219142
erg28	253.672	1.06627	0.340199	0.000108616	0.002994
tnfsf10l	1111.02	1.06595	0.260696	3.01645e-06	0.000164001
lig1	324.764	1.06508	0.341364	0.00011365	0.003095
LOC101734284	63.9056	1.0642	0.637321	0.00391229	0.0430605
ppic	361.497	1.06359	0.333866	8.698e-05	0.00250202
ube2c	222.781	1.06345	0.366501	0.000220674	0.00517335
c4a	202.409	1.06183	0.496826	0.00150481	0.0217452
pole	263.549	1.06166	0.379513	0.000307872	0.0066765
LOC100135384	309.898	1.05779	0.356553	0.00018099	0.0044399
gpx8	514.516	1.05457	0.237903	6.84265e-07	4.72574e-05
apln	99.5477	1.05247	0.458336	0.00110159	0.0172005
col4a5	1348.45	1.0521	0.216602	9.17412e-08	9.70052e-06
abi3bp	4681.12	1.04685	0.191314	3.49257e-09	6.53025e-07
wdr86	58.7387	1.04635	0.631542	0.00404588	0.0439627
mst1	161.541	1.0445	0.439128	0.000920817	0.0150032
LOC100488368	88.1143	1.0426	0.504205	0.00181234	0.0248318
fbln1	3045.89	1.04209	0.242101	1.2208e-06	7.70257e-05
MGC89221	74.4319	1.04068	0.678854	0.00437303	0.0467453
mxra5	2500.72	1.03972	0.26026	4.58311e-06	0.000234227
kiaa0825	84.8969	1.03729	0.447184	0.00106068	0.0167137
hbg2	13222.7	1.03725	0.328503	0.000100973	0.00283019
cyp2j2	70.6445	1.03482	0.423801	0.000780616	0.0132835
c1s	2001.9	1.03318	0.267264	8.31732e-06	0.00038526
myh11	695.862	1.03006	0.282719	1.83706e-05	0.000733483
cdh11	859.947	1.02901	0.293913	3.12929e-05	0.00111318
gtf2ird1	184.299	1.02716	0.337098	0.000144939	0.0037411
akr1c2	2312.61	1.02689	0.246413	2.24932e-06	0.000128203
mybl2	76.4668	1.02631	0.441206	0.00114621	0.0177333
r3hdml	988.487	1.02141	0.287839	2.55832e-05	0.000940627
cilp2	327.672	1.01826	0.491561	0.00180246	0.0247406
lama4	1169.74	1.01788	0.251561	3.7578e-06	0.000195968
nid1	2167.87	1.01622	0.2918	3.30091e-05	0.00115547
apcdd1	469.537	1.01494	0.283981	2.41596e-05	0.000903452
slc27a2	134.576	1.01484	0.421745	0.000898076	0.0147265
LOC100498624	941.669	1.01207	0.327528	0.000127449	0.00336326
tmem200b	555.514	1.00941	0.235969	1.40628e-06	8.62445e-05
gata1	57.5305	1.00899	0.557674	0.00297713	0.0352188
col5a3	6809.58	1.00595	0.293589	4.1767e-05	0.00140741
col5a2	10453.1	1.00521	0.208064	1.06272e-07	1.07195e-05
syne2	5568.75	1.00308	0.326461	0.000138647	0.00361519
frem2	1625.47	1.00308	0.266421	1.21096e-05	0.000527455
fmnl1	494.409	-1.00124	0.299513	5.55192e-05	0.00177338
LOC101733045	241.163	-1.00598	0.285962	3.03678e-05	0.00108785
rgs14	171.897	-1.00636	0.33765	0.000183179	0.00447927
LOC101731250	423.677	-1.00743	0.252327	4.61378e-06	0.000235011
LOC100488668	215.4	-1.00834	0.332302	0.000155734	0.0039663
slc2a6	357.302	-1.00836	0.321544	0.000100682	0.00282722
sla	390.139	-1.01289	0.285565	2.64863e-05	0.000966877
LOC116411664	607.895	-1.01344	0.394071	0.000557835	0.01052
ncf2	956.053	-1.01551	0.374149	0.000389772	0.00797862
LOC101734942	192.61	-1.02097	0.505163	0.00195654	0.0262447
fosl1	507.686	-1.02182	0.431247	0.000929272	0.0151088
fgr	563.925	-1.02182	0.25441	4.30933e-06	0.000221714
cyba	1853.57	-1.02687	0.228026	5.06933e-07	3.66618e-05
scimp	345.314	-1.02888	0.31144	6.10945e-05	0.00188471
trex2	252.084	-1.03146	0.285176	2.03389e-05	0.000789456
mfsd2a	508.734	-1.03463	0.344777	0.000163643	0.00410635
marchf3	352.494	-1.03523	0.243171	1.56404e-06	9.55375e-05
igsf3	830.217	-1.04037	0.353514	0.000208982	0.00497277
LOC100491339	580.889	-1.04038	0.331138	0.000104754	0.00290431
LOC101733623	80.2414	-1.04076	0.594777	0.00316376	0.0368873
LOC100487889	297.233	-1.04485	0.446621	0.000979583	0.0157432
zbp1	52.2952	-1.04507	0.490857	0.0016177	0.0229867
cda	271.687	-1.04615	0.434979	0.000806664	0.0136359
il17ra	336.698	-1.05215	0.313031	5.14766e-05	0.00166156
LOC100491399	2102.22	-1.05321	0.442385	0.000872192	0.0143945
LOC101733343	83.1527	-1.05448	0.407515	0.000534897	0.010175
grhl3	2098.39	-1.05654	0.226517	2.26273e-07	1.90617e-05
LOC100489718	718.334	-1.05993	0.219097	9.49865e-08	9.84009e-06
LOC100496654	187.521	-1.06276	0.42989	0.000704606	0.0122762
LOC101733979	52.3952	-1.06338	0.673811	0.00398293	0.0437196
grhl1	2321.34	-1.06414	0.236206	5.45078e-07	3.90521e-05
slamf8	53.8045	-1.06633	0.495808	0.00145984	0.0212962
LOC101730386	11033	-1.06718	0.436746	0.000735793	0.012704
upp2	704.004	-1.0694	0.346626	0.000120459	0.00323242
LOC116406502	28.7119	-1.06952	0.652977	0.00369543	0.0414611
LOC100216128	123.412	-1.07094	0.402662	0.00043316	0.00869268
litafd	618.514	-1.07245	0.422103	0.000573197	0.0106654
xbg100491922	1157.56	-1.07772	0.427252	0.000593383	0.0109086
foxe1	89.7064	-1.07797	0.416294	0.000519387	0.00994162
dusp10	321.128	-1.07926	0.391638	0.000319636	0.00683495
irak2	553.187	-1.08274	0.308478	2.71036e-05	0.000984722
LOC101730868	903.064	-1.08657	0.217246	4.13051e-08	4.94758e-06
cldn8.3	110.578	-1.08836	0.407005	0.000404254	0.0082202
aif1l	211.786	-1.09749	0.30105	1.68592e-05	0.000683822
LOC100486640	1584.13	-1.09777	0.290964	1.02817e-05	0.000458792
LOC101734787	95.4819	-1.09946	0.456183	0.000800159	0.0135558
slc19a2	228.017	-1.10158	0.284353	6.89424e-06	0.000326242
dgkk	641.343	-1.10313	0.254314	9.78348e-07	6.38299e-05
LOC100485153	577.787	-1.11223	0.326	3.81791e-05	0.00131247
bcl3	289.824	-1.11952	0.258365	9.72133e-07	6.36955e-05
tnfrsf12a	2240.03	-1.12024	0.312898	2.07398e-05	0.000800963
LOC105945276	178.844	-1.12053	0.331443	4.2163e-05	0.00141145
LOC100492325	39.7337	-1.126	0.516506	0.00128807	0.019476
ero1a	1253.33	-1.12731	0.248833	3.93743e-07	2.98855e-05
cxcl14	1629.37	-1.13239	0.343977	5.75741e-05	0.00181815
rgcc	553.85	-1.13659	0.276838	2.60892e-06	0.000145985
cybb	1124.03	-1.13738	0.327778	3.10089e-05	0.00110565
b3gnt7	182.174	-1.13863	0.457077	0.000616163	0.0111931
lypd3	72.0184	-1.1431	0.597781	0.00212483	0.0278332
gjb2	242.806	-1.14434	0.349097	6.18886e-05	0.00190115
cxcr3	574.402	-1.1451	0.394935	0.000202397	0.00484868
ripor2	468.808	-1.1464	0.253695	4.11886e-07	3.0805e-05
LOC101732610	290.212	-1.15036	0.332517	3.2136e-05	0.00113527
LOC116409752	62.8153	-1.15072	0.414154	0.000294529	0.0064788
LOC100485630	87.9987	-1.15294	0.551491	0.00146661	0.0213746
LOC100489120	357.374	-1.15693	0.36791	9.3211e-05	0.0026465
pfkfb4	3576.26	-1.15855	0.245765	1.63694e-07	1.50285e-05
cxcr2	80.1252	-1.1589	0.518358	0.00112514	0.0174956
tmprss2	835.695	-1.16056	0.319529	1.72209e-05	0.000694819
LOC101731222	1594.97	-1.166	0.2613	4.96949e-07	3.61101e-05
ceacam19lm	333.642	-1.16736	0.338243	3.28204e-05	0.00115429
lyg2	2011.02	-1.1699	0.364713	7.28551e-05	0.00216399
LOC101732706	115.335	-1.17302	0.384878	0.000127159	0.00336139
evi2a	52.1818	-1.17571	0.466338	0.000568856	0.0106362
sash3	383.788	-1.17849	0.322249	1.52377e-05	0.000631416
LOC100488956	90.3701	-1.17969	0.459562	0.000503137	0.00974755
btbd1	88.9669	-1.18985	0.479842	0.000608671	0.0110965
lacc1	296.191	-1.19106	0.344885	3.07658e-05	0.00109954
LOC100495473	99.9574	-1.19614	0.432799	0.000284847	0.00633858
xirp1	554.157	-1.19686	0.216131	2.19455e-09	4.48624e-07
cdk5r1	111.852	-1.19863	0.355314	4.23403e-05	0.0014143
ehf	753.29	-1.19913	0.250165	1.02039e-07	1.04297e-05
LOC100485706	198.073	-1.20934	0.359426	4.37037e-05	0.00145036
LOC100494751	212.609	-1.22392	0.27821	6.75738e-07	4.70928e-05
LOC100487948	149.704	-1.2274	0.365355	4.38864e-05	0.00145328
LOC101734820	200.441	-1.228	0.455574	0.000330795	0.00702459
ces3.1	37.9044	-1.2285	0.615036	0.00172922	0.0242344
LOC108645141	1250.73	-1.22967	0.309883	4.02573e-06	0.000208522
tnfrsf9	205.406	-1.22977	0.485949	0.000508089	0.00978646
il18r1	104.061	-1.2309	0.379794	6.6212e-05	0.00199262
adam28.2	777.874	-1.23456	0.298272	2.09365e-06	0.000120676
arg2	330.308	-1.2373	0.420842	0.000158074	0.00400594
dhrs9	297.414	-1.2395	0.435922	0.000217295	0.00511762
cebpe	364.218	-1.24593	0.35305	2.3258e-05	0.000879407
LOC116411002	76.8264	-1.24877	0.808054	0.00333527	0.0384484
LOC101732940	44.3663	-1.25037	0.571595	0.00114479	0.0177292
LOC100488554	498.812	-1.25281	0.261618	1.07521e-07	1.07746e-05
lmod2	29.3848	-1.25456	0.763355	0.00317513	0.0369501
LOC548809	180.336	-1.256	0.387371	5.90283e-05	0.00184698
LOC116409755	54.3573	-1.26395	0.568537	0.00103872	0.0164691
LOC101733164	236.271	-1.2667	0.342836	1.233e-05	0.000534022
ccl4	148.78	-1.27179	0.45291	0.000231655	0.00535686
nfkbia	2662.41	-1.27347	0.360136	2.17074e-05	0.000829971
LOC100489821	86.5801	-1.27492	0.439115	0.00018162	0.00444824
muc22	373.003	-1.27699	0.265531	7.91027e-08	8.42224e-06
cyth4	838.793	-1.27789	0.329881	6.05278e-06	0.000292748
ripk3.1	311.254	-1.27973	0.361457	2.14202e-05	0.000821037
cldn8.2	259.326	-1.283	0.257681	4.04848e-08	4.88751e-06
ccl20	31.3206	-1.29654	0.901572	0.00374142	0.0416906
lif	140.43	-1.29875	0.330557	4.79869e-06	0.000241092
ncf4	326.553	-1.29961	0.332343	5.21722e-06	0.000257204
prodh	472.442	-1.30003	0.287048	3.45743e-07	2.70456e-05
car1_predicted	30.6025	-1.306	0.730904	0.00234297	0.0298636
LOC100485529	125.544	-1.30728	0.494837	0.000371563	0.00764819
LOC101730257	54.8641	-1.30853	0.454837	0.000194148	0.00468031
LOC108647421	242.134	-1.30949	0.316664	2.00598e-06	0.000116499
cd40lg	22.7099	-1.31377	0.853084	0.0034784	0.0396217
usp18	62.9058	-1.31757	0.79051	0.00276369	0.0333645
LOC101733399	183.705	-1.3206	0.361722	1.38917e-05	0.000581932
padi2	153.743	-1.32635	0.420599	7.99137e-05	0.00233378
mmrn1	557.674	-1.32833	0.263927	2.87789e-08	3.73931e-06
pdcd1lg2	362.795	-1.32848	0.305093	7.57047e-07	5.15869e-05
LOC100493754	154.906	-1.33499	0.61334	0.00107955	0.0169152
pram1	1389.48	-1.34282	0.250311	5.0758e-09	8.74406e-07
acod1	498.078	-1.34437	0.326055	2.00472e-06	0.000116499
cat.1	1196.02	-1.34835	0.322813	1.64515e-06	9.93049e-05
LOC108648384	33.1132	-1.35521	0.654207	0.00137418	0.0203368
lipg	838.271	-1.35557	0.385702	2.24566e-05	0.000854354
LOC100490989	575.453	-1.35616	0.22619	1.39359e-10	4.27331e-08
il11	182.785	-1.35785	0.313546	8.59269e-07	5.69993e-05
adgrf1	1600.33	-1.35827	0.219055	3.35066e-11	1.29885e-08
prf1	70.1248	-1.37068	0.456308	0.00012387	0.00329717
fgl2	929.538	-1.37263	0.215757	1.25802e-11	6.42933e-09
LOC496767	696.826	-1.37412	0.283329	7.25212e-08	7.99924e-06
epx	3767.14	-1.37427	0.416956	4.65182e-05	0.00152397
tnfsf13b	400.264	-1.37674	0.363958	8.1552e-06	0.000378896
LOC101734335	153.64	-1.3785	0.366264	8.90333e-06	0.0004087
traf1	215.214	-1.38616	0.372523	9.91702e-06	0.000447199
LOC116408943	19.9518	-1.38667	0.798967	0.0024571	0.0307829
plek	517.771	-1.38757	0.30967	4.34966e-07	3.2062e-05
LOC108644486	27.0408	-1.38967	0.863974	0.00304569	0.0359204
xbg100485866	145.051	-1.39595	0.492202	0.000200502	0.00481834
c5ar1	577.551	-1.40524	0.348361	2.89626e-06	0.000159159
LOC101733866	65.0923	-1.40917	0.595443	0.000676608	0.0118965
tnfrsf6b	530.132	-1.41043	0.291896	7.81116e-08	8.37487e-06
rhoh	91.5422	-1.41255	0.437502	6.1048e-05	0.00188471
LOC101731079	75.8581	-1.41925	0.543948	0.000362543	0.00752526
prtn3	800.276	-1.42247	0.308108	2.19695e-07	1.89234e-05
LOC100487808	164.297	-1.44113	0.319815	3.85179e-07	2.95278e-05
hk2	639.9	-1.44371	0.311639	2.05827e-07	1.83474e-05
spnl	962.398	-1.44577	0.290962	3.65787e-08	4.48659e-06
LOC101730343	272.647	-1.45061	0.452864	6.19993e-05	0.00190115
jmjd7-pla2g4b	43.8855	-1.45228	0.570726	0.000443786	0.00881411
slc7a11	1213.7	-1.45875	0.324635	3.98423e-07	3.00917e-05
LOC116408897	93.9244	-1.46486	0.39855	1.15398e-05	0.000506482
LOC100490589	159.219	-1.47412	0.424901	2.58677e-05	0.000948813
mmp25	473.74	-1.47908	0.256159	4.6151e-10	1.12315e-07
LOC116412203	207.24	-1.4857	0.399924	1.01773e-05	0.000456252
LOC116412195	170.744	-1.49365	0.383505	4.95559e-06	0.00024704
ggt1	1543.33	-1.50978	0.289335	9.60574e-09	1.5183e-06
tmprss2.3	171.413	-1.52213	0.475782	6.15929e-05	0.00189627
slc26a4	199.282	-1.52376	0.337261	3.27973e-07	2.592e-05
LOC733553	92.0636	-1.52497	0.397617	6.48175e-06	0.000310557
serpinf2	401.646	-1.53513	0.308235	3.58463e-08	4.43223e-06
tnip1	4163.5	-1.54303	0.278996	1.78817e-09	3.8078e-07
epgn	1755.59	-1.54569	0.432335	1.62087e-05	0.00066447
tnip3	42.5524	-1.55235	0.702012	0.000915997	0.0149564
mmp13	119.517	-1.55927	0.347583	3.73546e-07	2.87799e-05
LOC116407073	80.8154	-1.59539	0.445881	1.69659e-05	0.000686334
LOC100492630	133.556	-1.59958	0.395603	2.59821e-06	0.000145919
fam189b	67.4488	-1.60056	0.429123	9.6198e-06	0.000437658
LOC100170432	217.546	-1.60372	0.31194	1.52661e-08	2.27243e-06
arg1	935.008	-1.60498	0.403573	3.41806e-06	0.000182598
LOC101735287	181.161	-1.64099	0.410583	3.02822e-06	0.000164059
csf3	34.8439	-1.64419	0.70108	0.00068049	0.0119511
LOC105948087	63.9291	-1.68237	0.908417	0.00168889	0.023756
ltb4r	372.407	-1.6999	0.284429	1.25355e-10	3.93958e-08
LOC116409842	98.3561	-1.714	0.516763	4.05655e-05	0.001376
ankrd1	312.287	-1.71402	0.427606	2.915e-06	0.000159617
LOC101731824	277.502	-1.71444	0.410739	1.3866e-06	8.57937e-05
zc3h12a	1937.89	-1.71466	0.736322	0.000605009	0.0110429
neurl3	80.6194	-1.73778	0.550774	6.50225e-05	0.00196632
slc2a3	481.709	-1.73797	0.305547	6.95502e-10	1.61567e-07
LOC105946696	50.1662	-1.74271	0.459174	7.10433e-06	0.00033515
LOC100487547	14.143	-1.74391	1.16661	0.00372449	0.0416017
tmem116	283.636	-1.75435	0.530842	3.63753e-05	0.00125893
pstpip1	549.385	-1.75805	0.31058	8.00608e-10	1.83208e-07
LOC100487636	611.384	-1.7594	0.357654	4.30509e-08	5.11671e-06
LOC100491764	76.5508	-1.76024	0.460974	6.32252e-06	0.000304833
trpc2	35.4939	-1.76154	0.656778	0.000273672	0.00612545
il1b	1580.05	-1.784	0.978667	0.00160877	0.0229235
kcnmb2	43.5609	-1.78529	0.514137	2.47259e-05	0.000915695
LOC100487369	32.4992	-1.78576	0.881145	0.00136588	0.020253
cxcl8	1399.14	-1.7859	0.287156	2.71053e-11	1.11312e-08
thibz	76.1901	-1.78793	0.490595	1.1562e-05	0.000506482
cnfn	13813.5	-1.80174	0.326841	1.84783e-09	3.88095e-07
LOC100493381	256.609	-1.80943	0.393575	2.11383e-07	1.86454e-05
txnrd1	218.08	-1.82056	0.421792	7.68098e-07	5.18788e-05
LOC100486192	849.105	-1.82566	0.315737	3.98156e-10	1.00074e-07
LOC116406652	69.7216	-1.83412	0.605553	9.50971e-05	0.00269009
adap2	367.826	-1.84695	0.340879	3.16271e-09	6.21676e-07
slc34a2	24.1902	-1.84769	0.906701	0.00117088	0.0180421
ass1	883.542	-1.89252	0.351723	3.74975e-09	6.92665e-07
LOC105945146	129.335	-1.91144	0.318168	1.0014e-10	3.33772e-08
pglyrp1-like	1197.11	-1.92771	0.293558	2.64388e-12	1.55907e-09
LOC116411535	4581.1	-1.95426	0.364479	4.04396e-09	7.20954e-07
LOC101732094	36.6931	-1.96015	0.617958	6.05289e-05	0.00188241
LOC100485773	122.291	-2.00108	0.43592	2.11603e-07	1.86454e-05
LOC100498389	210.737	-2.00351	0.425519	1.16411e-07	1.14411e-05
LOC101733954	67.2775	-2.02657	0.707102	0.000147965	0.0038
cst7	202.296	-2.04346	0.336666	6.64073e-11	2.3678e-08
LOC594984	217.342	-2.05537	0.306229	9.9342e-13	7.00059e-10
LOC116406577	350.865	-2.08129	0.294689	8.78001e-14	7.91853e-11
LOC100493054	1719.45	-2.13412	0.338777	1.47026e-11	7.0444e-09
LOC100144983	80.5988	-2.18497	0.598936	1.09907e-05	0.000484222
LOC100496280	734.65	-2.23221	0.299197	4.53339e-15	6.87929e-12
LOC101734060	359.69	-2.24603	0.40822	1.77524e-09	3.8078e-07
LOC116411467	53.3222	-2.29395	0.532387	7.11039e-07	4.86681e-05
prss8l100494289	1570.84	-2.35616	0.321379	1.12707e-14	1.44002e-11
LOC100489423	476.833	-2.43055	0.917134	0.000228234	0.00530194
slc28a3	174.467	-2.43456	0.435188	1.09718e-09	2.43796e-07
LOC101731191	36.4651	-2.45677	0.539241	2.45129e-07	2.0206e-05
LOC100495222	662.735	-2.51146	0.352092	4.56197e-14	4.37151e-11
capn13	355.292	-2.515	0.402266	2.13032e-11	9.332e-09
gatd3alb	1237.7	-2.54515	0.741784	2.00734e-05	0.000781132
il1r2	471.767	-2.54538	0.382933	1.41656e-12	9.44293e-10
LOC101730633	158.58	-2.58271	0.514029	2.16015e-08	3.0145e-06
LOC100496133	308.418	-2.71824	1.02914	0.000206208	0.00491691
LOC100495179	33.9056	-2.74322	0.861919	4.8248e-05	0.00157391
LOC100487732	896.123	-2.75581	0.330567	4.14966e-18	2.50045e-14
LOC101733565	55.9444	-2.80104	0.555571	1.94537e-08	2.78751e-06
LOC105946711	14.9139	-2.84498	1.58705	0.00405378	0.0440174
LOC100491214	516.177	-3.12731	1.06511	7.59223e-05	0.00223424
noxo1.1	891.557	-3.1681	0.737518	6.138e-07	4.33677e-05
il17c	52.0938	-3.27177	0.700909	1.13595e-07	1.12364e-05
LOC100498107	876.361	-3.32732	0.741159	2.67813e-07	2.17254e-05
gatd3ala	840.564	-3.37211	0.441379	9.59734e-16	2.10209e-12
il10	17.5685	-3.3937	0.82904	2.19873e-06	0.000125787
satpa	573.825	-3.40458	0.738427	1.41196e-07	1.32001e-05
LOC100494455	72.9576	-3.49849	0.761191	1.56782e-07	1.44806e-05
mmp8	757.912	-3.61296	0.977762	6.53817e-06	0.000312284
noxo1	988.637	-3.64507	1.00626	8.01482e-06	0.000373505
nox1	576.678	-3.65418	1.0404	1.23855e-05	0.000534099
LOC100489735	31.8378	-3.68837	0.743779	2.87657e-08	3.73931e-06
phyhdla	546.744	-3.77893	1.01954	5.89164e-06	0.000286234
LOC100497952	212.387	-3.92545	1.06085	5.89941e-06	0.000286234
phyhdla.2	658.841	-4.11395	1.01966	1.57106e-06	9.55852e-05
lyz	57.8731	-4.11575	0.777897	5.47572e-09	9.32819e-07
phyhdlb	549.838	-4.45662	1.06397	7.94857e-07	5.34506e-05
phyhdla.1	311.899	-4.57762	1.0852	6.8343e-07	4.72574e-05
LOC108648340	213.348	-4.9152	0.949944	7.1655e-09	1.19415e-06
LOC100491571	190.542	-5.00838	0.492953	2.14608e-25	3.29038e-21
acod1la	115.934	-5.20287	0.658458	1.29444e-16	3.96928e-13
