# Supplementary material for: Thyroid hormone receptor- and stage-dependent transcriptome changes affect the initial period of Xenopus tropicalis tail regeneration
Source: BMC Genomics. 2024 Dec 31;25:1260. doi: 10.1186/s12864-024-11175-4 (PMC11686881; doi:10.1186/s12864-024-11175-4)
Supplement: Supplementary file 2 — Supplementary Material 2. [file 12864_2024_11175_MOESM2_ESM.zip › SuppTables/SuppTable6.xlsx]

## Sheet: Up_WT
Supplemental Table 6A. KEGG pathways among the specfic 81 upregulated genes in WT tadpoles compared to TRDKO tadpoles at stage 61 during blastema formation ( 24 hpa vs 6 hpa)
#Term	Database	ID	Input number	Background number	p-value	FDR
DNA replication	KEGG PATHWAY	xtr03030	3	39	0.000101716	0.00874759
Progesterone-mediated oocyte maturation	KEGG PATHWAY	xtr04914	2	88	0.0161248	0.100728
Cell cycle	KEGG PATHWAY	xtr04110	2	123	0.0297527	0.105216
Non-homologous end-joining	KEGG PATHWAY	xtr03450	1	14	0.0318094	0.105216
Mismatch repair	KEGG PATHWAY	xtr03430	1	21	0.046312	0.117015
Phagosome	KEGG PATHWAY	xtr04145	2	160	0.0476222	0.117015

## Sheet: Dn_WT
Supplemental Table 6B. KEGG pathways among the specfic 112 downregulated genes in WT tadpoles compared to TRDKO tadpoles at stage 61 during blastema formation ( 24 hpa vs 6 hpa)
#Term	Database	ID	Input number	Background number	p-value	FDR
Focal adhesion	KEGG PATHWAY	xtr04510	7	192	1.10974e-05	0.000921081
Cardiac muscle contraction	KEGG PATHWAY	xtr04260	5	87	2.69468e-05	0.00149106
Adrenergic signaling in cardiomyocytes	KEGG PATHWAY	xtr04261	5	145	0.000272686	0.00603549
ECM-receptor interaction	KEGG PATHWAY	xtr04512	4	82	0.000327225	0.00603549
Apelin signaling pathway	KEGG PATHWAY	xtr04371	4	123	0.00141477	0.018557
Calcium signaling pathway	KEGG PATHWAY	xtr04020	4	197	0.00730654	0.0577564
Regulation of actin cytoskeleton	KEGG PATHWAY	xtr04810	4	211	0.00920812	0.0694794
Vascular smooth muscle contraction	KEGG PATHWAY	xtr04270	3	117	0.0108382	0.0782232
Valine, leucine and isoleucine degradation	KEGG PATHWAY	xtr00280	2	51	0.01737	0.111991
Glycolysis / Gluconeogenesis	KEGG PATHWAY	xtr00010	2	66	0.0276822	0.114881

## Sheet: Up_TRdko
Supplemental Table 6C. KEGG pathways among the specfic 219 upregulated genes in TRDKO tadpoles compared to WT at stage 61 during blastema formation ( 24hpa vs 6hpa)
#Term	Database	ID	Input number	Background number	p-value	FDR
ECM-receptor interaction	KEGG PATHWAY	xtr04512	7	82	5.39328e-06	0.000462024
Cell cycle	KEGG PATHWAY	xtr04110	5	123	0.00301656	0.0486988
Focal adhesion	KEGG PATHWAY	xtr04510	6	192	0.00418	0.0575796
Fanconi anemia pathway	KEGG PATHWAY	xtr03460	3	54	0.00940388	0.0735254
Tight junction	KEGG PATHWAY	xtr04530	5	180	0.0138171	0.0934472
Other types of O-glycan biosynthesis	KEGG PATHWAY	xtr00514	2	25	0.0178655	0.10932
Progesterone-mediated oocyte maturation	KEGG PATHWAY	xtr04914	3	88	0.0323954	0.151603
Base excision repair	KEGG PATHWAY	xtr03410	2	36	0.0338886	0.151603
Homologous recombination	KEGG PATHWAY	xtr03440	2	39	0.0389495	0.151603
AGE-RAGE signaling pathway in diabetic complications	KEGG PATHWAY	xtr04933	3	95	0.0390412	0.151603

## Sheet: Down_TRdko
Supplemental Table 6D. KEGG pathways among the specfic 232 downregulated genes in TRDKO tadpoles compared to WT at stage 61 during blastema formation ( 24hpa vs 6hpa)
#Term	Database	ID	Input number	Background number	p-value	FDR
Cytokine-cytokine receptor interaction	KEGG PATHWAY	xtr04060	17	198	1.10862e-16	1.67401e-14
NOD-like receptor signaling pathway	KEGG PATHWAY	xtr04621	6	141	5.46737e-05	0.00206393
Cytosolic DNA-sensing pathway	KEGG PATHWAY	xtr04623	4	51	0.000110942	0.00279205
Arginine biosynthesis	KEGG PATHWAY	xtr00220	3	25	0.000267634	0.00577324
Intestinal immune network for IgA production	KEGG PATHWAY	xtr04672	3	34	0.000616362	0.00930706
Toll-like receptor signaling pathway	KEGG PATHWAY	xtr04620	4	88	0.000800074	0.0098385
C-type lectin receptor signaling pathway	KEGG PATHWAY	xtr04625	4	91	0.000902215	0.0098385
Phagosome	KEGG PATHWAY	xtr04145	5	160	0.000912179	0.0098385
AGE-RAGE signaling pathway in diabetic complications	KEGG PATHWAY	xtr04933	4	95	0.00105225	0.0105927
Arginine and proline metabolism	KEGG PATHWAY	xtr00330	3	53	0.00206679	0.018358
Biosynthesis of amino acids	KEGG PATHWAY	xtr01230	3	75	0.00528102	0.0404649
Salmonella infection	KEGG PATHWAY	xtr05132	3	76	0.00547172	0.0404649
Fructose and mannose metabolism	KEGG PATHWAY	xtr00051	2	32	0.0102504	0.0703548
Necroptosis	KEGG PATHWAY	xtr04217	4	186	0.010775	0.0707402
Metabolic pathways	KEGG PATHWAY	xtr01100	13	1483	0.0169157	0.0991224
Arachidonic acid metabolism	KEGG PATHWAY	xtr00590	2	46	0.0197873	0.0991224
Neomycin, kanamycin and gentamicin biosynthesis	KEGG PATHWAY	xtr00524	1	5	0.0267043	0.0991224
Cell adhesion molecules (CAMs)	KEGG PATHWAY	xtr04514	3	140	0.0268719	0.0991224
RIG-I-like receptor signaling pathway	KEGG PATHWAY	xtr04622	2	61	0.0328031	0.0991224
Drug metabolism - other enzymes	KEGG PATHWAY	xtr00983	2	62	0.0337637	0.0991224
Apoptosis	KEGG PATHWAY	xtr04210	3	155	0.0346217	0.0991224
Glycerolipid metabolism	KEGG PATHWAY	xtr00561	2	70	0.0418315	0.107437
