# Supplementary material for: Thyroid hormone receptor- and stage-dependent transcriptome changes affect the initial period of Xenopus tropicalis tail regeneration
Source: BMC Genomics. 2024 Dec 31;25:1260. doi: 10.1186/s12864-024-11175-4 (PMC11686881; doi:10.1186/s12864-024-11175-4)
Supplement: Supplementary file 2 — Supplementary Material 2. [file 12864_2024_11175_MOESM2_ESM.zip › SuppTables/SuppTable7.xlsx]

## Sheet: KEGG_GO among 92 DEGs
Supplemental Table 7A. KEGG pathways and GO terms enriched among the 92 regulated genes specfically in nonregenerative tail during the initial period of tail regeneration (wound healing and blastema)
KEGG Pathways	Database	ID	Input number	Background number	p-value	FDR
Cellular senescence	KEGG PATHWAY	xtr04218	3	147	0.0053672	0.0571506
Wnt signaling pathway	KEGG PATHWAY	xtr04310	3	151	0.00577279	0.0571506
Pyrimidine metabolism	KEGG PATHWAY	xtr00240	2	59	0.00914869	0.0803078
RIG-I-like receptor signaling pathway	KEGG PATHWAY	xtr04622	2	61	0.00973427	0.0803078
Cytokine-cytokine receptor interaction	KEGG PATHWAY	xtr04060	3	198	0.0119308	0.0842236
ECM-receptor interaction	KEGG PATHWAY	xtr04512	2	82	0.016836	0.0842236
Melanogenesis	KEGG PATHWAY	xtr04916	2	101	0.024659	0.0938937
NOD-like receptor signaling pathway	KEGG PATHWAY	xtr04621	2	141	0.044906	0.130756
GO terms	Database	ID	Input number	Background number	p-value	FDR
negative regulation of I-kappaB kinase/NF-kappaB	Gene Ontology	GO:0043124	2	5	0.000113909	0.00658484
extracellular space	Gene Ontology	GO:0005615	6	340	0.000161804	0.00658484
cytokine activity	Gene Ontology	GO:0005125	3	45	0.000199541	0.00658484
defense response to virus	Gene Ontology	GO:0051607	2	11	0.000419258	0.0103766
frizzled binding	Gene Ontology	GO:0005109	2	20	0.00122484	0.0221011
cell fate commitment	Gene Ontology	GO:0045165	2	21	0.00133946	0.0221011
canonical Wnt signaling pathway	Gene Ontology	GO:0060070	2	36	0.00363845	0.051458
neuron differentiation	Gene Ontology	GO:0030182	2	41	0.00463843	0.0571506
actin cytoskeleton reorganization	Gene Ontology	GO:0031532	1	5	0.0140698	0.0842236
myofibril assembly	Gene Ontology	GO:0030239	1	5	0.0140698	0.0842236
extracellular matrix	Gene Ontology	GO:0031012	2	77	0.014992	0.0842236
cellular response to lipopolysaccharide	Gene Ontology	GO:0071222	1	6	0.0163958	0.0842236
BMP receptor binding	Gene Ontology	GO:0070700	1	6	0.0163958	0.0842236
protein K48-linked deubiquitination	Gene Ontology	GO:0071108	1	7	0.0187164	0.0842236
carbohydrate metabolic process	Gene Ontology	GO:0005975	1	7	0.0187164	0.0842236
calcium-dependent cysteine-type endopeptidase activity	Gene Ontology	GO:0004198	1	7	0.0187164	0.0842236
K63-linked polyubiquitin modification-dependent protein binding	Gene Ontology	GO:0070530	1	8	0.0210316	0.0867552
vasculogenesis	Gene Ontology	GO:0001570	1	8	0.0210316	0.0867552
adenylate cyclase-activating adrenergic receptor signaling pathway	Gene Ontology	GO:0071880	1	9	0.0233414	0.092432
nucleoside diphosphate kinase activity	Gene Ontology	GO:0004550	1	10	0.0256459	0.094035
terminal bouton	Gene Ontology	GO:0043195	1	11	0.0279451	0.0988057
G2/M transition of mitotic cell cycle	Gene Ontology	GO:0000086	1	12	0.0302389	0.0997883
protein K63-linked deubiquitination	Gene Ontology	GO:0070536	1	12	0.0302389	0.0997883
autophagosome	Gene Ontology	GO:0005776	1	13	0.0325274	0.103878
regulation of RNA splicing	Gene Ontology	GO:0043484	1	14	0.0348106	0.107695
sarcolemma	Gene Ontology	GO:0042383	1	17	0.0416284	0.124885
nucleus	Gene Ontology	GO:0005634	7	1405	0.0473829	0.13203

## Sheet: KEGG_GO among 370 DEGs
Supplemental Table 7B. KEGG pathways and GO terms enriched among the 370 regulated genes specfically in regenerative tail during the initial period of tail regeneration (wound healing and blastema)
KEGG Pathways	Database	ID	Input number	Background number	p-value	FDR
AGE-RAGE signaling pathway in diabetic complications	KEGG PATHWAY	xtr04933	8	95	2.72703e-05	0.0106354
ECM-receptor interaction	KEGG PATHWAY	xtr04512	7	82	8.0396e-05	0.0117312
Phagosome	KEGG PATHWAY	xtr04145	8	160	0.00079881	0.0519227
Focal adhesion	KEGG PATHWAY	xtr04510	8	192	0.00241472	0.0755037
C-type lectin receptor signaling pathway	KEGG PATHWAY	xtr04625	5	91	0.00525694	0.100619
Gap junction	KEGG PATHWAY	xtr04540	4	92	0.0256636	0.196541
Cytokine-cytokine receptor interaction	KEGG PATHWAY	xtr04060	6	198	0.032186	0.232455
Regulation of actin cytoskeleton	KEGG PATHWAY	xtr04810	6	211	0.0414764	0.249285
PPAR signaling pathway	KEGG PATHWAY	xtr03320	3	68	0.0496137	0.249285
GO terms	Database	ID	Input number	Background number	p-value	FDR
transcription factor binding	Gene Ontology	GO:0008134	6	57	9.02401e-05	0.0117312
3'-5' DNA helicase activity	Gene Ontology	GO:0043138	3	9	0.000314556	0.0306692
extracellular matrix organization	Gene Ontology	GO:0030198	5	51	0.000477875	0.0372742
nervous system development	Gene Ontology	GO:0007399	4	37	0.00128131	0.0686492
multicellular organism development	Gene Ontology	GO:0007275	4	39	0.00153338	0.0686492
plasma membrane	Gene Ontology	GO:0005886	16	577	0.00164325	0.0686492
Wnt-protein binding	Gene Ontology	GO:0017147	3	18	0.00176024	0.0686492
extracellular matrix	Gene Ontology	GO:0031012	5	77	0.00267423	0.0755037
transmembrane receptor protein tyrosine kinase signaling pathway	Gene Ontology	GO:0007169	4	46	0.00268582	0.0755037
regulation of inflammatory response	Gene Ontology	GO:0050727	2	5	0.00271039	0.0755037
positive regulation of neuron projection development	Gene Ontology	GO:0010976	2	6	0.00358623	0.0874143
long-chain fatty acid-CoA ligase activity	Gene Ontology	GO:0004467	2	6	0.00358623	0.0874143
transmembrane receptor protein tyrosine kinase activity	Gene Ontology	GO:0004714	3	25	0.00408399	0.0936915
positive regulation of kinase activity	Gene Ontology	GO:0033674	3	26	0.00451655	0.0939212
positive regulation of phosphatidylinositol 3-kinase signaling	Gene Ontology	GO:0014068	2	7	0.00457565	0.0939212
replication fork protection complex	Gene Ontology	GO:0031298	2	8	0.00567592	0.100619
defense response	Gene Ontology	GO:0006952	2	8	0.00567592	0.100619
DNA-binding transcription factor activity, RNA polymerase II-specific	Gene Ontology	GO:0000981	8	229	0.00667472	0.103265
double-strand break repair via break-induced replication	Gene Ontology	GO:0000727	2	9	0.00688436	0.103265
integrin-mediated signaling pathway	Gene Ontology	GO:0007229	2	9	0.00688436	0.103265
negative regulation of inflammatory response	Gene Ontology	GO:0050728	2	9	0.00688436	0.103265
autophagy	Gene Ontology	GO:0006914	2	10	0.00819832	0.103534
ATP-dependent chromatin remodeling	Gene Ontology	GO:0043044	2	10	0.00819832	0.103534
1-phosphatidylinositol-3-kinase regulator activity	Gene Ontology	GO:0046935	2	10	0.00819832	0.103534
DNA-dependent ATPase activity	Gene Ontology	GO:0008094	2	10	0.00819832	0.103534
integral component of plasma membrane	Gene Ontology	GO:0005887	10	341	0.00822965	0.103534
cytoplasm	Gene Ontology	GO:0005737	23	1135	0.0088025	0.10728
anatomical structure development	Gene Ontology	GO:0048856	3	36	0.010376	0.122626
metalloendopeptidase activity	Gene Ontology	GO:0004222	3	38	0.0118997	0.134367
phosphatidylinositol 3-kinase complex	Gene Ontology	GO:0005942	2	13	0.0127476	0.134367
positive regulation of ERK1 and ERK2 cascade	Gene Ontology	GO:0070374	2	13	0.0127476	0.134367
chaperone cofactor-dependent protein refolding	Gene Ontology	GO:0051085	2	13	0.0127476	0.134367
neuron differentiation	Gene Ontology	GO:0030182	3	41	0.0144139	0.144582
RNA polymerase II transcription regulator complex	Gene Ontology	GO:0090575	2	14	0.0144582	0.144582
positive regulation of MAPK cascade	Gene Ontology	GO:0043410	2	15	0.0162618	0.154685
negative regulation of cell migration	Gene Ontology	GO:0030336	2	15	0.0162618	0.154685
positive regulation of transcription by RNA polymerase II	Gene Ontology	GO:0045944	8	277	0.0186455	0.168273
negative regulation of transcription by RNA polymerase II	Gene Ontology	GO:0000122	6	174	0.0188425	0.168273
DNA binding	Gene Ontology	GO:0003677	4	85	0.0200721	0.168273
positive regulation of I-kappaB kinase/NF-kappaB signaling	Gene Ontology	GO:0043123	2	17	0.0201385	0.168273
microtubule-based process	Gene Ontology	GO:0007017	2	17	0.0201385	0.168273
chemical synaptic transmission	Gene Ontology	GO:0007268	3	47	0.0202791	0.168273
receptor complex	Gene Ontology	GO:0043235	3	48	0.021366	0.173599
structural constituent of cytoskeleton	Gene Ontology	GO:0005200	2	18	0.022207	0.17675
RNA polymerase II cis-regulatory region sequence-specific DNA binding	Gene Ontology	GO:0000978	7	240	0.0257015	0.196541
membrane	Gene Ontology	GO:0016020	6	189	0.0266227	0.19967
GTPase activator activity	Gene Ontology	GO:0005096	3	56	0.0311885	0.2295
double-strand break repair via homologous recombination	Gene Ontology	GO:0000724	2	23	0.0337626	0.239408
centriole	Gene Ontology	GO:0005814	2	24	0.0363014	0.249285
regulation of cell population proliferation	Gene Ontology	GO:0042127	2	26	0.0415903	0.249285
cilium assembly	Gene Ontology	GO:0060271	3	67	0.0479137	0.249285
