# Supplementary material for: Thyroid hormone receptor- and stage-dependent transcriptome changes affect the initial period of Xenopus tropicalis tail regeneration
Source: BMC Genomics. 2024 Dec 31;25:1260. doi: 10.1186/s12864-024-11175-4 (PMC11686881; doi:10.1186/s12864-024-11175-4)
Supplement: Supplementary file 2 — Supplementary Material 2. [file 12864_2024_11175_MOESM2_ESM.zip › SuppTables/SuppTable2.xls]

## Sheet: WT56
Supplemental Table 2A. FPKM value at 0 h, 6 h, and 24 h post tail amputation of wild-type (wt) tadpoles at stage 56
gene	wt56_0hpa.1	wt56_0hpa.2	Average FPKM	wt56_6hpa.1	wt56_6hpa.2	Average FPKM	wt56_24hpa.1_	wt56_24hpa.2	Average FPKM
LOC101732307	0	0	0	0	0	0	0	0.0511131	0.0255565
pi16	0.390977	0.0880122	0.239494	0.278471	0.213538	0.246004	0	0	0
dok1	15.4182	14.1923	14.8052	16.99	15.6897	16.3398	19.6198	19.3279	19.4739
LOC101730410	1.58967	1.17114	1.38041	1.30378	1.42073	1.36226	1.8711	1.13404	1.50257
mrps26	87.3268	83.6711	85.499	99.245	107.473	103.359	130.019	103.798	116.908
m1ap	0.327067	0.441753	0.38441	0.217421	0.673699	0.44556	0.0273204	0.279987	0.153654
loxl3	8.98872	11.7411	10.3649	11.1943	10.7597	10.977	5.83566	5.76302	5.79934
bbc3	0	0	0	0	0	0	0	0.0936893	0.0468447
htra2	3.85572	3.80781	3.83176	3.70099	3.57123	3.63611	5.05622	5.1167	5.08646
LOC116408404	0	0	0	0	0	0	0	0	0
aup1	7.84625	6.08378	6.96501	9.83153	9.62502	9.72827	12.3496	10.4432	11.3964
dqx1	5.83323	5.82723	5.83023	4.95427	3.87461	4.41444	6.50904	5.99856	6.2538
LOC116408258	0.462093	0	0.231046	0.438831	0.216325	0.327578	0.192997	0.329648	0.261322
LOC116408405	0.0589627	0	0.0294813	0.0559945	0.0552057	0.0556001	0.0492524	0.0420628	0.0456576
LOC100493914	0.700053	0.210117	0.455085	0.443208	0.655447	0.549328	0.584765	0.998808	0.791787
LOC116408259	0	0	0	0	0	0	0	0	0
LOC100493912	0	0	0	0	0	0	0	0.018189	0.0090945
tlx2	0.0754627	0	0.0377313	0	0	0	0	0	0
LOC116408406	5.87756	6.26941	6.07348	3.63525	3.01963	3.32744	4.16688	4.64448	4.40568
wdr54	1.53502	1.10011	1.31757	1.309	0.821266	1.06513	1.49157	1.05036	1.27097
c2orf81	0.0280665	0	0.0140333	0	0.105113	0.0525564	0.0703332	0.0200221	0.0451776
rdh11	0.741579	0.728447	0.735013	0.320112	1.95674	1.13843	1.74573	0.913775	1.32975
LOC116408408	4.27807	5.87612	5.0771	4.99232	4.03943	4.51587	5.60258	5.14683	5.37471
nop56	66.1428	73.4482	69.7955	131.715	128.551	130.133	112.151	104	108.075
LOC116408504	12.4765	20.5962	16.5363	14.4814	18.8202	16.6508	12.1588	7.91154	10.0352
LOC116408496	0	0	0	2.33851	6.9167	4.6276	5.14234	1.75668	3.44951
LOC116408495	1.31794	14.2406	7.77928	10.0128	13.5736	11.7932	8.80717	8.46173	8.63445
LOC116408329	0	0	0	0	0	0	0	0	0
idh3b	43.1443	45.6049	44.3746	55.1408	55.7528	55.4468	46.1694	40.3012	43.2353
LOC101735102	3.16684	2.81247	2.98966	1.48311	2.76198	2.12254	2.24671	1.94969	2.0982
LOC100497670	0.396652	0.194814	0.295733	0.205464	0.371378	0.288421	0.120483	0.0514479	0.0859657
LOC116408331	0	0	0	0	0	0	0	0	0
LOC116408333	0	0	0	0	0	0	0	0	0
MGC69493	0	0	0	0.0528319	0	0.0264159	0	0	0
LOC116408409	0	0	0	0	0	0	0	0.0420628	0.0210314
LOC105946283	0	0	0	0	0	0	0	0	0
LOC100038041	0	0	0	0	0	0	0	0	0
LOC100496190	0	0	0	0	0	0	0	0	0
LOC116408345	0	0	0	0	0	0	0	0	0
LOC116408363	0	0	0	0	0	0	0	0	0
LOC116408367	0	0	0	0	0	0	0	0	0
LOC116408368	0	0	0	0	0	0	0	0	0
LOC108644818	0.0159274	0	0.00796372	0	0	0	0	0	0
LOC105946390	0	0	0	0	0	0	0	0	0
xv2r1	0	0	0	0	0	0	0	0	0
LOC105946392	0	0	0	0	0	0	0	0	0
LOC100492199	0	0	0	0	0	0	0	0	0
LOC116408369	0	0	0	0	0	0	0	0	0
LOC116408370	0	0	0	0	0	0	0	0	0
LOC116408371	0	0	0	0	0	0	0	0	0
LOC116408372	0	0	0	0	0	0	0	0	0
LOC116408373	0	0	0	0	0	0	0	0	0
LOC105946398	0	0	0	0	0	0	0	0	0
LOC116408374	0	0	0	0	0	0	0	0	0
LOC116408377	0	0	0	0	0	0	0	0	0
LOC116408378	0	0	0	0	0	0	0	0	0
LOC116408379	0	0	0	0	0	0	0	0	0
LOC116408380	0	0	0	0	0	0	0	0	0
LOC108645658	0	0	0	0	0	0	0	0	0
LOC105946403	0	0	0	0	0	0	0	0	0
LOC105946404	0	0	0	0	0	0	0	0	0
LOC116408381	0	0	0	0	0	0	0	0	0
LOC108645659	0	0	0	0	0	0	0	0	0
LOC116408382	0	0	0	0	0	0	0	0	0
LOC100491223	0	0	0	0	0	0	0	0	0
LOC116408383	0	0	0	0	0	0	0	0	0
LOC116408384	0	0	0	0	0	0	0	0	0
LOC105946409	0	0	0	0	0	0	0	0	0
LOC108645662	0	0	0	0	0	0	0.144747	0	0.0723737
LOC116408385	0	0	0	0	0	0	0	0	0
LOC100490505	0	0	0	0	0	0	0	0	0
LOC100491345	0	0	0	0	0	0	0	0	0
LOC116408386	0	0	0	0	0	0	0	0	0
LOC101734131	0	0	0	0	0	0	0	0	0
LOC100492345	0	0	0	0	0	0	0	0	0
LOC105946401	0	0	0	0.0348894	0.0343979	0.0346436	0.0306885	0.0524175	0.041553
LOC116408387	0	0	0	0	0	0	0	0	0
LOC116408388	0	0	0	0	0	0	0	0	0
LOC116408389	0	0	0	0	0	0	0	0	0
LOC100490840	0	0	0	0.140384	0	0.0701921	0	0	0
LOC101731462	0	0	0	0	0	0	0	0	0
LOC116408410	0.0300301	0	0.015015	0.0570367	0	0.0285184	0.0250846	0.0214229	0.0232537
LOC101734200	0	0	0	0	0	0	0	0	0
LOC116408390	0	0	0	0.105601	0	0.0528005	0	0.11899	0.0594952
LOC101732289	0	0	0	0	0	0	0	0	0
LOC100488963	0	0	0	0	0	0	0	0	0
LOC105946418	0	0	0	0	0	0	0	0	0
LOC101730483	0	0	0	0	0	0	0	0	0
LOC116408260	0	0	0	0.173223	0	0.0866113	0.152366	0	0.0761829
LOC101734240	0.129067	0	0.0645336	0	0.120843	0.0604217	0.323436	0.276222	0.299829
LOC105946479	0	0	0	0.17844	0	0.0892201	0.156955	0	0.0784775
LOC100487329	0	0	0	0.140384	0	0.0701921	0	0	0
LOC116408397	0.420084	0	0.210042	0	0.393318	0.196659	0.263177	0	0.131589
LOC116408561	0	0	0	0	0	0	0	0	0
LOC116408398	0	0	0	0	0	0	0	0	0
LOC116408399	0	0	0	0	0	0	0	0	0
LOC105946411	0	0	0	0	0	0	0	0	0
LOC100490903	0	0	0	0	0	0	0	0	0
LOC100490735	0	0	0	0	0	0	0	0	0
LOC100490217	0	0	0	0	0	0	0	0	0
LOC101734033	0	0	0	0	0	0	0	0	0
LOC101733973	0	0	0	0	0	0	0	0	0
LOC116408516	0	0	0	0	0	0	0	0	0
LOC116408550	0	0	0	0	0	0	0	0	0
LOC116408517	0	0	0	0	0	0	0	0	0
LOC116408538	0	0	0	0	0	0	0	0	0
LOC116408552	0	0	0	0	0	0	0	0	0
LOC116408549	0	0	0	0	0	0	0	0	0
LOC116408558	0	0	0	0	0	0	0	0	0
LOC116408518	0	0	0	0	0	0	0	0	0
LOC116408519	0	0	0	0	0	0	0	0	0
LOC116408400	0	0	0	0	0	0	0	0	0
LOC116408396	0	0	0	0	0	0	0	0	0
LOC116408543	0	0	0	0	0	0	0	0	0
LOC100494332	0	0	0	0	0	0	0	0	0
LOC105946413	0	0	0	0	0	0	0	0	0
LOC105946414	0	0	0	0	0	0	0	0	0
LOC108645134	0	0	0	0	0	0	0	0	0
LOC100498411	0	0	0	0	0	0	0	0	0
LOC116408401	0	0	0	0	0	0	0	0	0
LOC105946285	0	0	0	0	0	0	0	0	0
LOC100487264	0	0	0	0	0	0	0	0	0
LOC101731100	0	0	0	0	0	0	0	0	0
LOC100489380	0	0	0	0	0	0	0	0	0
LOC116408402	0	0	0	0	0	0	0	0	0
LOC108645427	0	0	0	0	0	0	0	0	0
LOC116408403	0	0	0	0	0	0	0	0	0
LOC100489075	0	0	0	0	0	0	0	0	0
LOC100488911	0	0	0	0	0	0	0	0	0
LOC100488739	0	0	0	0	0	0	0	0	0
LOC105946480	0	0	0	0	0	0	0	0	0
LOC100487968	0	0	0	0	0	0	0	0	0
LOC105946420	0	0	0	0	0	0	0	0	0
LOC100498444	0	0	0	0	0	0	0	0	0
ino80b	13.0895	10.3738	11.7317	14.3311	13.9773	14.1542	19.4279	18.0968	18.7624
wbp1	37.9808	34.0614	36.0211	42.953	45.5503	44.2517	47.2905	37.3282	42.3093
mogs	2.67653	1.84298	2.25975	3.13987	3.46417	3.30202	4.77837	5.24145	5.00991
LOC448531	84.7533	83.0484	83.9009	66.1011	69.778	67.9396	78.2704	61.0541	69.6622
LOC101734770	3.99361	4.47305	4.23333	2.96005	2.27997	2.62001	1.64084	1.49397	1.5674
rtkn	13.2826	11.8473	12.565	16.4815	19.0651	17.7733	19.8876	17.6103	18.749
LOC105946280	0	0	0	0	0	0	0	0	0
LOC116411557	0	0	0	0	0	0	0	0	0
LOC116411561	0	0	0	0	0	0	0	0	0
LOC105946381	0	0	0	0	0	0	0	0	0
LOC116408261	0.113285	0	0.0566427	0.107583	0.106067	0.106825	0.283887	0	0.141944
LOC100494197	0	0	0	0	0	0	0	0	0
LOC100493683	0	0	0	0	0	0	0	0	0
LOC108644783	0	0	0	0	0	0	0	0	0
LOC105945552	0	0	0	0	0	0	0	0	0
LOC116411574	0	0	0	0	0	0	0	0	0
LOC108644785	0	0	0	0	0	0	0	0	0
LOC116411580	0	0	0	0	0	0	0	0	0
LOC105945551	0	0	0	0	0	0	0	0	0
LOC100493626	0	0	0	0	0	0	0	0	0
LOC116408546	0	0	0	0	0	0	0	0	0
LOC116411595	0	0	0	0	0	0	0	0	0
LOC108644811	0	0	0	0	0	0	0	0	0
LOC100488909	0.0506626	0	0.0253313	0.0481122	0	0.0240561	0.0423192	0.0361417	0.0392304
LOC116411610	0	0	0	0	0	0	0	0	0
rpia	11.8156	8.70481	10.2602	18.4197	18.7349	18.5773	35.3774	36.1245	35.751
LOC734128	1.20481	0.361618	0.783215	0.381387	0.376015	0.378701	3.24284	1.43248	2.33766
LOC116408412	0	0	0	0	0	0	0	0	0
LOC108645250	0	0	0	0	0	0	0	0	0
LOC116408411	0	0	0	0	0	0	0	0	0
LOC101735157	0	0	0	0	0	0	0	0	0
LOC101734878	0	0	0	0	0	0	0	0	0
LOC116408414	0	0	0	0	0	0	0	0	0
LOC116408413	0	0	0	0.125691	0	0.0628453	0	0	0
LOC101730301	0	0	0	0	0	0	0	0	0
LOC116408416	0	0	0	0	0	0	0	0	0
LOC108645664	0	0	0	0	0	0	0	0	0
LOC105945703	0	0	0	0	0	0	0	0	0
LOC108645666	0.359208	0.242583	0.300895	0.341126	0.0840801	0.212603	0.0750131	0.192189	0.133601
LOC108645503	0.0844147	0.22803	0.156222	0.240496	0.0790361	0.159766	0.105769	0.0602198	0.0829946
LOC101733471	0	0.55311	0.276555	0	0	0	0	0.292139	0.146069
LOC100493148	0.491385	0.379252	0.435318	0.666641	0.2629	0.46477	0.234549	0.600933	0.417741
LOC116408415	0	0	0	0	0.119362	0.0596808	0.10649	0	0.053245
LOC116408262	0.396499	0	0.198249	0	0.185618	0.0928088	0.165601	0.141427	0.153514
LOC116408417	0	0	0	0	0	0	0	0	0
LOC116408418	0	0	0	0	0	0	0	0	0
suclg1	264.778	265.249	265.013	315.337	325.753	320.545	243.079	198.295	220.687
LOC100495164	0	0	0	0	0	0	0	0	0
LOC116408263	0	0	0	0	0	0	0	0	0
ctnna2	0.221162	0.418199	0.31968	0.0840116	0.186363	0.135187	0.221688	0.0946637	0.158176
lrrtm1	1.0623	0.737898	0.900101	0.432354	0.71044	0.571397	0.481709	0.649565	0.565637
LOC116408419	0.713758	0	0.356879	0.406697	0.66828	0.537488	0.953942	0.560099	0.757021
LOC116408264	0	0	0	0	0	0	0	0	0
LOC116408265	0	0	0	0	0	0	0	0	0
LOC116408266	0	0	0	0	0	0	0	0	0
LOC116408267	0	0	0	0	0	0	0	0	0
LOC116408268	0	0	0	0	0	0	0	0	0
adra1d	0.423706	0.352172	0.387939	0.247616	0.122064	0.18484	0.163351	0.0930041	0.128178
LOC100496115	0	0	0	0	0	0	0	0	0
LOC116411621	0	0	0	0	0	0	0	0	0
smox	44.9865	39.2762	42.1313	82.1541	86.3739	84.264	56.5001	54.723	55.6116
rnf24	5.14029	5.52656	5.33343	4.71152	6.47688	5.5942	4.26172	4.12307	4.1924
LOC116411623	0	0	0	0	0	0	0	0	0
LOC116411625	0	0	0	0	0	0	0	0	0
LOC116408269	0	0	0	0	0	0	0	0	0
LOC116408270	0	0	0	0	0	0	0	0	0
pank2	10.0545	8.32913	9.19181	7.76598	8.28418	8.02508	10.3584	9.75483	10.0566
mir103-2	0	0	0	0	0	0	0	0	0
mavs	8.06079	6.94935	7.50507	8.01333	6.03774	7.02553	10.6014	10.3263	10.4638
ptpra	24.1551	22.3927	23.2739	21.2709	18.9152	20.0931	27.5602	28.922	28.2411
gnrh2	0	0	0	0	0	0	0	0	0
oxt	0	0	0	0	0	0	0	0	0
avp	0	0	0	0	0	0	0	0	0
ubox5	3.18344	3.0402	3.11182	3.26748	3.07092	3.1692	3.73359	4.0144	3.87399
fastkd5	2.60338	1.51838	2.06088	2.47232	2.57599	2.52416	2.81715	2.63807	2.72761
LOC116408420	0	0	0	0	0	0	0	0	0
lzts3	0.0301074	0.0813292	0.0557183	0.0571835	0.056378	0.0567808	0.0754475	0.064434	0.0699408
LOC779549	12.0885	12.5781	12.3333	14.7964	14.1268	14.4616	14.1368	11.8815	13.0091
LOC116408421	2.97234	3.68748	3.32991	5.3527	12.6985	9.02561	13.2418	15.3141	14.278
gfra4	1.08013	0.307134	0.693634	0.72883	0.425815	0.577322	0.047487	0.141943	0.0947149
atrn	8.18911	7.50906	7.84908	4.95865	3.48195	4.2203	7.89167	8.24037	8.06602
c20orf194	2.58194	2.96421	2.77307	2.67673	3.50526	3.091	3.10929	3.08519	3.09724
LOC100486532	0.769099	0.461682	0.615391	0.703331	0.826775	0.765053	0.0713823	0.0406415	0.0560119
slc4a11	37.3909	24.5626	30.9767	13.6069	8.43609	11.0215	20.8759	20.3052	20.5905
LOC101732343	0.0411494	0.222314	0.131732	0.117234	0.0385275	0.0778806	0.240609	0.176131	0.20837
htr7l	1.12739	1.17132	1.14936	0.700035	0.487182	0.593608	0.507086	0.49493	0.501008
ddrgk1	36.758	39.1449	37.9514	31.2993	40.2897	35.7945	48.1234	40.9095	44.5164
mir146b	4.25335	0	2.12668	4.03924	0	2.01962	0	0	0
LOC100486283	0	0	0	0.101442	0.100013	0.100728	0	0	0
paip2b	46.6634	41.217	43.9402	55.475	56.3118	55.8934	55.6426	54.3893	55.0159
siglec1	1.09606	1.06058	1.07832	0.497137	0.398234	0.447685	0.724243	1.097	0.910622
LOC101732811	0	0	0	0	0	0	0	0	0
LOC116408422	0.100943	0	0.0504713	0	0	0	0.252957	0.0720104	0.162484
tex261	12.548	7.83522	10.1916	17.1259	14.228	15.677	18.8562	18.4877	18.6719
ankrd53	0.414043	0.101678	0.25786	0.0357455	0.246694	0.14122	0.125766	0.0537037	0.0897349
LOC108645698	0.439107	0.474465	0.456786	0.166801	0.0411128	0.103957	0.440152	0.563851	0.502001
atp6v1b1	2.01234	1.96298	1.98766	2.17646	1.36075	1.76861	1.49417	2.03371	1.76394
vax2	0	0	0	0	0	0	0	0	0
nagk	11.1385	11.2493	11.1939	8.33837	10.8046	9.5715	22.0451	20.6883	21.3667
exoc6b	6.95436	5.37999	6.16717	7.36393	5.89987	6.6319	9.62727	11.3197	10.4735
cyp26b1	81.4568	45.7332	63.595	10.5057	11.4307	10.9682	50.4158	61.7613	56.0885
LOC100488564	6.31066	6.57147	6.44106	3.75947	4.16037	3.95992	8.66068	8.96538	8.81303
znf638	11.7195	12.3275	12.0235	11.333	11.1031	11.2181	11.0512	11.8758	11.4635
cdc25b	8.24448	5.05891	6.65169	4.08849	2.53946	3.31397	7.33627	10.3808	8.85855
LOC101732075	0.031882	0.258369	0.145126	0.21194	0.0597012	0.13582	0.0798947	0.022744	0.0513193
spef1	0.516127	0.139421	0.327774	0.245072	0.628212	0.436642	0.776031	0.773208	0.77462
c20orf27	16.0914	14.124	15.1077	24.9981	24.2662	24.6322	14.9851	14.6305	14.8078
hspa12b	9.71081	9.63997	9.67539	2.34622	2.47381	2.41002	1.89175	1.34633	1.61904
lyrm2	29.9436	30.3325	30.1381	23.7507	24.6905	24.2206	32.5445	21.4825	27.0135
ig100492381	0.770442	0.3784	0.574421	0.399086	0.655775	0.52743	0.789827	0.599584	0.694705
LOC100489054	0	0	0	0	0	0	0	0	0
rnf145l	11.23	9.70433	10.4672	9.69759	8.58105	9.13932	12.3342	10.574	11.4541
coe3l	3.02859	2.69186	2.86023	3.02458	2.74415	2.88436	2.46454	3.45686	2.9607
LOC116408423	2.63303	2.18849	2.41076	2.11579	3.41343	2.76461	2.03022	1.44488	1.73755
cpxm1	3.78287	3.13456	3.45871	2.60066	3.71567	3.15816	15.3536	14.0063	14.68
nat8.1	11.449	6.34406	8.89654	13.9393	13.9491	13.9442	17.104	13.8219	15.463
nat8.2	0	0	0	0	0	0	0	0.0238662	0.0119331
nat8.3	0	0	0	0	0	0	0	0	0
nat8.4	0	0	0	0.0528633	0	0.0264317	0	0.0397107	0.0198553
nat8.5	3.44554	2.9392	3.19237	4.64982	5.68795	5.16889	8.17991	8.66763	8.42377
nat8.6	0.332327	0.384735	0.358531	0.180341	0.177801	0.179071	0.198284	0.338679	0.268482
nat8.7	0	0.192955	0.0964775	0	0	0	0	0	0
LOC100489681	0	0	0	0	0	0	0	0	0
nat8.9	0	0	0	0	0	0	0	0	0
LOC100490023	11.727	9.72197	10.7245	10.8679	9.04889	9.95839	11.9576	15.4912	13.7244
pced1a	0.687603	0.888333	0.787968	0.397471	0.223927	0.310699	0.474476	0.383887	0.429181
adam33	4.45038	2.68145	3.56591	6.45735	10.0375	8.24744	9.3835	10.5984	9.99097
dctn1	10.0377	9.81301	9.92536	10.7883	9.84566	10.317	12.9363	13.2303	13.0833
LOC100145764	0	0	0	0	0	0	0	0.0383201	0.0191601
LOC101734035	0.993118	0.596158	0.794638	1.43215	0.378823	0.905487	0.860291	1.10207	0.981178
smyd5	4.09297	2.92294	3.50796	5.13789	5.5941	5.366	4.44067	5.10134	4.771
LOC100493985	0	0	0	0	0	0	0	0	0
LOC116408271	0	0	0	0	0	0	0	0	0
LOC116408272	0	0	0	0	0	0	0	0	0
LOC116408273	0	0	0	0	0	0	0	0	0
LOC116408274	0	0	0	0	0	0	0	0	0
LOC116408275	0	0	0	0	0	0	0	0	0
LOC116408424	0.207022	0	0.103511	0.131067	0.0646102	0.0978385	0	0.0984567	0.0492284
LOC116406512	0	0	0	0	0	0	0	0.0370442	0.0185221
mid1l2	0.0832877	0.224985	0.154137	0.31638	0.272933	0.294656	0.591358	0.683282	0.63732
LOC116406437	0.479619	0.25912	0.369369	1.13869	0.493965	0.816327	0.36057	0.513226	0.436898
LOC116411656	0	0	0	0	0	0	0	0	0
LOC101730339	0	0	0	0	0	0	0	0	0
LOC116408426	0	0	0	0	0	0	0	0	0
LOC116408427	0	0	0	0	0	0	0	0	0
LOC116408425	0.473072	0.766748	0.61991	0.808664	0.708687	0.758676	0.711297	1.07994	0.895617
LOC116411657	0	0	0	0	0.0800836	0.0400418	0	0	0
LOC105946332	0	0	0	0	0	0	0	0.269168	0.134584
LOC116408276	0	0	0	0	0	0	0	0	0
LOC116408429	0	0	0	0	0	0	0	0	0
LOC116411658	0	0	0	0	0	0	0	0	0
LOC105946267	0.0944236	0	0.0472118	0	0.176814	0.0884071	0	0.0673599	0.0336799
LOC116408428	0	0	0	0	0	0	0	0	0
LOC116411660	0	0	0	0	0	0	0	0	0
LOC116408430	0	0	0	0	0	0	0	0	0
LOC116408277	0	0	0	0	0	0	0	0	0
LOC116408278	0	0	0	0	0	0	0	0	0
LOC116408279	0	0	0	0	0	0	0	0	0
LOC116408280	0	0	0	0	0	0	0	0	0
LOC116408281	0	0	0	0.0929532	0	0.0464766	0.0817611	0	0.0408806
LOC116411663	0.0654591	0	0.0327295	0.0621639	0	0.0310819	0.054679	0.0466972	0.0506881
LOC101730221	0	0	0	0	0	0	0	0	0
LOC116408282	0	0	0	0	0	0	0	0	0
LOC116408283	0	0	0	0	0	0	0	0	0
LOC116408284	0	0	0	0	0	0	0	0	0
LOC116408285	0	0	0	0	0	0	0	0	0
LOC116408286	0	0	0	0	0	0	0	0	0
MGC108497	0.114674	0	0.0573369	0.217802	0.161051	0.189426	0.526838	0.368127	0.447482
alms1	0.775884	0.574219	0.675051	0.676265	0.59708	0.636672	1.22519	1.77423	1.49971
egr4	0	0	0	0	0	0	0	0.0180562	0.00902808
fbxo41	0.048953	0.0661185	0.0575358	0.0929775	0.0687508	0.0808642	0.143119	0.0174611	0.0802902
cct7	81.5012	77.5296	79.5154	145.322	142.465	143.893	147.917	146.93	147.423
pradc1	2.86189	1.93271	2.3973	2.96049	2.536	2.74824	5.42151	4.77593	5.09872
glod5	33.5071	31.5964	32.5518	33.7413	26.0199	29.8806	50.7623	46.5519	48.6571
LOC100490886	0	0.160184	0.0800922	0.281569	0.721768	0.501668	0.693467	0.423027	0.558247
not	0	0	0	0	0	0	1.50215	1.1944	1.34827
rab11fip5	8.84314	8.34046	8.5918	5.3841	4.45209	4.9181	8.53707	8.59555	8.56631
sfxn5	2.77808	3.84373	3.3109	2.76692	2.66451	2.71571	4.86754	4.39868	4.63311
emx1	0	0	0	0	0	0	0	0.100457	0.0502285
spr	7.66825	5.62346	6.64586	7.38233	6.58751	6.98492	8.95877	8.45935	8.70906
LOC101734896	1.41517	2.05126	1.73321	2.22896	1.45427	1.84161	1.87408	1.55127	1.71267
LOC101733807	0.64029	0.370632	0.505461	0.217163	0.428209	0.322686	0.649453	0.45677	0.553112
LOC101734828	0.102828	0.833311	0.46807	0.390608	0.192553	0.29158	0.601259	0.293423	0.447341
LOC101734761	1.44419	1.07619	1.26019	2.88486	2.05157	2.46822	2.57911	4.36972	3.47441
LOC100488259	7.54074	8.68033	8.11053	11.1893	13.8397	12.5145	14.1367	10.4837	12.3102
LOC100491053	0	0	0	0	0	0	0	0	0
LOC101733694	0	0	0	0	0	0	0	0	0
LOC108645667	0	0	0	0	0	0	0	0	0
LOC100486691	0	0	0	0	0	0	0	0	0
LOC108645668	0	0	0	0	0	0	0	0	0
LOC100491388	0	0	0	0	0	0	0	0	0
LOC105946363	0	0	0	0	0	0	0	0	0
LOC100498296	0	0	0	0	0	0	0	0	0
LOC105945181	0	0	0	0	0	0	0	0	0
ptcd3	39.2614	39.8356	39.5485	41.6885	38.6103	40.1494	41.8756	37.9319	39.9038
LOC116408515	0	0	0	0.630236	0	0.315118	0	0	0
LOC116408514	1.33677	1.80551	1.57114	1.90421	0.625796	1.265	0	0	0
immt	41.3091	40.2732	40.7912	49.5063	50.001	49.7536	44.3851	42.8533	43.6192
reep1	7.76137	8.07135	7.91636	5.91729	7.74447	6.83088	6.11795	5.77076	5.94435
kdm3a	9.194	8.39397	8.79399	7.8185	8.57819	8.19834	9.2453	10.9237	10.0845
chmp3	11.9983	10.1594	11.0789	13.7175	11.0313	12.3744	17.8068	18.3771	18.092
rmnd5a	27.1849	21.0151	24.1	22.496	22.6292	22.5626	32.0175	31.5529	31.7852
LOC100489117	0.0861637	0	0.0430818	0.0818262	0	0.0409131	0.215922	0.122935	0.169428
LOC116411690	0	0	0	0	0	0	0	0	0
cd8b	0	0	0	0	0.107896	0.053948	0.0962606	0	0.0481303
LOC116408431	0	0	0	0	0	0	0	0	0
eif2ak3	5.39686	4.70718	5.05202	4.83598	3.84914	4.34256	6.75505	7.67589	7.21547
LOC100490372	2.00095	2.22566	2.1133	1.62078	2.81018	2.21548	0.934031	0.503801	0.718916
foxi4.2	0	0	0	0	0	0	0	0	0
foxi4.1	0	0	0	0	0	0	0	0	0
thnsl2	0.469277	0.126766	0.298021	0.891306	0.703001	0.797153	0.352795	0.334773	0.343784
fabp1	0	0	0	0	0	0	0	0	0
smyd1	16.5918	14.1975	15.3947	14.7779	16.7247	15.7513	3.04161	3.47982	3.26071
krcc1	2.04716	2.71473	2.38094	3.71147	2.9622	3.33684	4.44606	4.59363	4.51984
mrpl35	64.2407	59.1592	61.6999	74.3678	73.8173	74.0926	83.818	74.1392	78.9786
polr1a	5.33374	4.18734	4.76054	8.8325	7.05386	7.94318	10.3448	10.0951	10.2199
st3gal5	8.04935	8.8334	8.44138	5.17573	4.8673	5.02151	9.03504	8.13485	8.58495
atoh8	1.65617	1.19302	1.4246	0.760187	0.646102	0.703145	1.68317	1.98883	1.836
LOC116408432	0	0	0	0	0	0	0	0.0616947	0.0308473
LOC101733112	0	0	0	0	0	0	0	0	0
fgfrl1	5.47367	3.80213	4.6379	6.08923	5.32014	5.70469	9.5364	8.99966	9.26803
LOC105946477	0	0	0	0	0	0	0	0	0
rnf212	0	0	0	0	0	0	0	0	0
gp25l	0	0	0	0	0	0	0	0	0
spon2	26.3814	23.886	25.1337	43.4627	50.811	47.1369	54.5847	40.7592	47.672
ctbp1	9.14517	8.05264	8.5989	9.33256	8.86995	9.10126	15.447	15.0304	15.2387
maea	42.5832	37.8135	40.1983	36.6072	27.1572	31.8822	53.8297	55.1482	54.4889
uvssa	4.89121	4.38498	4.6381	4.42186	4.53956	4.48071	6.31589	7.10048	6.70819
nkx1-1	0	0	0	0.0382043	0	0.0191022	0	0	0
fam53a	6.32284	5.57712	5.94998	7.41378	6.62472	7.01925	7.02413	7.4256	7.22486
slbp	14.6915	10.6509	12.6712	18.1018	14.1081	16.1049	32.5787	39.1457	35.8622
tmem129	5.11753	3.41884	4.26818	6.11408	5.43547	5.77477	5.67669	6.57526	6.12598
tacc3	10.8335	9.49817	10.1658	7.76124	4.95298	6.35711	11.5896	19.2759	15.4327
LOC116408557	0	0	0	0	0	0	0	0	0
fgfr3	3.94074	2.91555	3.42814	2.40751	1.83307	2.12029	2.05473	2.16663	2.11068
letm1	10.4712	6.64891	8.56008	7.62647	8.61272	8.11959	10.1581	13.065	11.6116
nsd2	2.87647	2.62416	2.75032	2.02479	1.71278	1.86878	4.68961	5.49905	5.09433
LOC116408434	0.272017	0.7348	0.503408	0.129162	0.127342	0.128252	0.45444	0.388103	0.421271
LOC100492954	7.88267	4.78849	6.33558	4.51301	2.68379	3.5984	7.56117	6.83411	7.19764
nelfa	5.07474	4.14794	4.61134	4.60588	3.92735	4.26661	5.49038	5.22327	5.35682
LOC100124771	3.76285	2.35214	3.0575	4.51847	3.63956	4.07901	4.64981	4.65878	4.6543
c4orf48	0.393718	0.709035	0.551377	0.373899	0.983018	0.678458	0.328879	0.280871	0.304875
LOC116411704	0	0	0	0	0	0	0	0	0
nat8l	0.0438901	0	0.0219451	0	0.0410936	0.0205468	0	0	0
poln	0.0337324	0	0.0168662	0.0320343	0.0315831	0.0318087	0.0845317	0	0.0422658
haus3	2.12482	1.54533	1.83507	1.75916	1.35179	1.55547	3.41326	4.00328	3.70827
mxd4	5.48418	3.70361	4.59389	4.23158	2.88829	3.55994	6.2989	6.84653	6.57271
LOC116408435	0.588514	0	0.294257	0.372592	0.642851	0.507722	1.14706	0.979613	1.06333
zfyve28	2.31046	1.92986	2.12016	2.0498	2.46212	2.25596	2.42515	2.8302	2.62768
cfap99	0.95524	0.537582	0.746411	0.113394	0.260859	0.187127	0.432211	0.425906	0.429058
rnf4	13.8655	12.7464	13.3059	11.7887	11.7586	11.7736	16.9789	16.4165	16.6977
fam193a	3.62981	3.82022	3.72502	3.43216	2.45695	2.94456	3.66207	4.06911	3.86559
tnip2	41.8016	45.4185	43.6101	10.5271	21.9753	16.2512	13.1911	14.9323	14.0617
sh3bp2	2.78946	3.08257	2.93602	1.98678	1.78072	1.88375	3.17738	3.50502	3.3412
add1	19.0242	18.2957	18.66	14.1833	11.988	13.0857	14.8494	17.2994	16.0744
mfsd10	16.3267	12.5069	14.4168	19.6413	19.5928	19.6171	18.9302	19.3612	19.1457
vim.2	360.461	378.378	369.419	411.471	436.858	424.165	118.984	68.5356	93.7599
LOC100495985	0.24847	0.134239	0.191354	0.188769	0.325693	0.257231	0.217928	0.354507	0.286218
LOC100496125	0.694609	0.5361	0.615354	1.97893	1.85814	1.91854	1.65776	1.8405	1.74913
LOC100485079	0.822425	0	0.411213	0.694244	0.770023	0.732133	0.0763317	0.0651891	0.0707604
LOC101732154	0	0	0	0	0	0	0	0	0
LOC116411718	0	0	0	0	0	0	0	0	0
LOC101732101	0.518574	0.466942	0.492758	0.820781	1.02501	0.922896	0.481303	0.452149	0.466726
LOC116408436	0.286158	0	0.143079	0.271753	0	0.135876	0	0	0
LOC108645669	0	0	0	0	0	0	0.259249	0.110703	0.184976
nop14	11.4508	9.36189	10.4064	18.0128	18.8553	18.4341	20.6754	22.3682	21.5218
cgl.1	11.131	12.7212	11.9261	16.3787	14.4301	15.4044	10.7283	8.20241	9.46537
cgl.2	0.521302	0.234699	0.378001	0.24753	0.162695	0.205113	0	0.185943	0.0929717
grk4	20.5871	21.4538	21.0204	12.5142	13.0026	12.7584	14.8989	15.4461	15.1725
htt	3.61226	3.03444	3.32335	2.98419	2.65344	2.81881	4.82045	5.15907	4.98976
msantd1	0.200458	0.216599	0.208528	0.0761467	0.300296	0.188222	0	0.114402	0.0572011
LOC105946263	0	0	0	0	0	0	0	0	0
rgs12	8.90674	9.38046	9.1436	7.38849	4.5419	5.96519	6.74244	7.38451	7.06347
hgfac	0.0428059	0.231264	0.137035	0.203255	0.0801569	0.141706	0	0	0
dok7	6.27435	7.65712	6.96573	4.26471	6.20258	5.23365	0.904548	0.749786	0.827167
lrpap1	18.4367	11.9201	15.1784	18.3123	21.2237	19.768	35.3958	36.6973	36.0465
adra2c	0.439933	0.475357	0.457645	0.710237	0.988564	0.849401	1.02895	1.34951	1.18923
LOC116411721	0	0	0	0	0	0	0	0	0
hmx1	18.6825	13.6319	16.1572	20.75	9.65083	15.2004	19.2382	19.1108	19.1745
soho1	2.89987	2.67483	2.78735	2.41805	1.78799	2.10302	3.19035	4.23833	3.71434
cpz	102.726	97.9605	100.343	103.366	84.5474	93.9569	197.865	188.322	193.094
gpr78	1.84685	1.36601	1.60643	2.5473	2.532	2.53965	2.97521	3.32514	3.15017
LOC116408437	0.10149	0.822466	0.461978	0	0.0950233	0.0475116	0.0847762	0	0.0423881
LOC105946260	0	0	0	0	0	0	0	0	0
LOC105946261	0	0	0	0.265263	0	0.132632	0.466648	0.199265	0.332957
trmt44	4.45921	3.19963	3.82942	4.83024	5.08838	4.95931	7.24599	6.38708	6.81654
acox3	2.28714	1.52218	1.90466	1.10174	1.05519	1.07846	2.18736	2.67204	2.4297
htra3	4.50116	5.05995	4.78056	3.45151	5.33993	4.39572	9.76169	11.468	10.6148
sh3tc1	0.918676	1.1142	1.01644	1.72706	2.0187	1.87288	2.0829	1.41773	1.75032
LOC100489121	1.62384	0.767635	1.19574	1.38789	2.39459	1.89124	3.05194	4.14133	3.59664
s100p	0	0	0	0.20909	0	0.104545	0	0	0
adpgkl	1.73857	1.4611	1.59984	2.01795	1.77249	1.89522	4.58267	4.29958	4.44112
kiaa0232	20.0164	17.6527	18.8346	14.1525	14.9854	14.5689	14.7895	17.3967	16.0931
tbc1d14	19.403	17.9383	18.6707	20.0521	19.9316	19.9918	20.2812	23.4397	21.8604
ccdc96	0.547797	0.538097	0.542947	0.614807	0.373013	0.49391	0.499182	0.355262	0.427222
tada2b	2.95282	1.92535	2.43908	4.06121	3.71801	3.88961	4.08254	3.95873	4.02064
grpel1	21.0987	12.9141	17.0064	23.3659	27.4532	25.4096	36.952	33.968	35.46
sorcs2	1.73857	1.80899	1.77378	1.57767	2.14628	1.86197	1.09726	1.60775	1.3525
afap1	5.53935	4.5756	5.05747	6.05392	4.69347	5.37369	6.88329	7.87883	7.38106
ablim2	11.012	13.2467	12.1294	10.0129	12.1362	11.0745	9.10272	7.82168	8.4622
LOC105946474	0.337203	0.910887	0.624045	0	0.0789293	0.0394646	0.492924	0.721661	0.607292
man2b2	3.92441	3.98754	3.95597	2.42758	2.07315	2.25036	4.64651	6.18993	5.41822
ppp2r2c	0.0624158	0.0337208	0.0480683	0.0829833	0.0935021	0.0882427	0.0417095	0.0890524	0.0653809
wfs1	22.3814	19.33	20.8557	23.3381	16.7985	20.0683	22.426	25.5799	24.0029
jakmip1	0.540576	0.219039	0.379808	0.770045	0.911038	0.840542	0.722483	0.925527	0.824005
LOC116408438	0	0	0	0.580805	0	0.290403	0	0	0
crmp1	0.330163	0.148645	0.239404	0.1829	0.48945	0.336175	0.252808	0.0785106	0.165659
evc	7.41295	7.94628	7.67961	8.60417	8.26264	8.4334	15.7507	13.7872	14.7689
evc2	3.55446	4.55394	4.0542	5.34298	5.72413	5.53355	9.63684	8.94009	9.28847
stk32b	0.325879	0.0628784	0.194379	0.154737	0.305115	0.229926	0.213881	0.149448	0.181665
cytl1	23.2405	29.4624	26.3515	28.3627	36.1708	32.2667	37.8046	25.1599	31.4822
msx1	31.1912	30.4793	30.8353	29.2845	20.4648	24.8746	41.105	39.9089	40.5069
stx18	10.6693	7.47212	9.07071	12.0836	11.8394	11.9615	16.042	14.4332	15.2376
LOC101734699	0.102974	0.0397376	0.0713557	0.12573	0.165279	0.145504	0.122879	0.115436	0.119158
nsg1	1.45547	0.71485	1.08516	0.728799	0.966303	0.847551	1.03894	1.20821	1.12358
zbtb49	5.20894	5.05542	5.13218	4.85786	6.01599	5.43692	6.25309	6.65311	6.4531
lyar	8.84893	7.3956	8.12226	15.2284	16.0667	15.6475	17.2336	17.8917	17.5626
tmem128	0.282213	0.544531	0.413372	0.191433	0.188736	0.190085	0.740887	0.747779	0.744333
otop1	0	0	0	0	0	0	0.0222119	0	0.0111059
otop1.2	0	0	0	0	0.0351995	0.0175997	0	0	0
LOC108645360	0	0	0	0	0	0	0	0	0
drd5	0.0755541	0.102047	0.0888007	0.107626	0.07074	0.089183	0	0.0269494	0.0134747
LOC116408287	0	0	0	0	0	0	0	0	0
LOC116408439	0	0.158676	0.0793381	0	0	0	0	0	0
slc2a9	10.0213	7.4444	8.73284	8.04964	3.51853	5.78408	9.73121	10.6639	10.1976
LOC116408440	0	0	0	0	0	0	0	0	0
wdr1	164.374	147.967	156.17	195.865	164.003	179.934	188.774	187.356	188.065
znf518b	3.00952	2.6346	2.82206	4.60459	3.5222	4.06339	4.28294	5.38721	4.83507
LOC116408288	0.467869	0.210643	0.339256	0.148105	0.146019	0.147062	1.10732	0.611909	0.859613
clnk	1.24056	0.957466	1.09901	0.420754	0.414827	0.41779	1.33233	1.3907	1.36152
hs3st1	16.5793	15.4063	15.9928	19.7124	41.974	30.8432	13.5166	16.2271	14.8719
rab28	0.8007	0.75995	0.780325	0.760393	0.648374	0.704383	1.57267	1.86799	1.72033
nkx3-2	1.12885	0.980155	1.0545	0.536013	0.641704	0.588858	0.336767	0.143804	0.240285
LOC101731252	0.781083	0	0.390541	0	0	0	0.521961	0.390046	0.456004
bod1l1	4.17248	4.13778	4.15513	4.46248	4.16806	4.31527	5.08473	5.56043	5.32258
cpeb2	2.99291	2.59465	2.79378	1.42773	1.40762	1.41768	1.40699	1.75772	1.58236
c1qtnf7	0.391288	0.603993	0.497641	0.637012	0.575703	0.606358	1.07393	1.67482	1.37438
cc2d2a	1.59559	1.62211	1.60885	1.30346	1.4618	1.38263	1.84875	1.6768	1.76278
fbxl5	23.0226	23.1613	23.092	16.3414	19.2779	17.8096	19.0081	18.0324	18.5202
LOC101733556	0	0	0	0.167825	0.0827304	0.125278	0.221427	0.189104	0.205265
cd38	34.2299	31.868	33.049	21.6429	15.8989	18.7709	29.2647	32.0061	30.6354
LOC116408441	0.583014	0	0.291507	0.968914	0.545866	0.75739	0.608751	0.623866	0.616308
LOC116408442	0	0	0	0	0	0	0	0	0
fgfbp1	88.8872	82.5549	85.721	100.757	107.966	104.361	95.303	142.385	118.844
fgfbp2	402.607	401.107	401.857	121.436	64.5474	92.9915	203.197	201.176	202.187
prom1	3.46297	2.58742	3.02519	1.67931	1.14516	1.41223	2.11719	1.6084	1.86279
tapt1	6.74234	4.83625	5.78929	6.31249	6.13441	6.22345	8.20933	9.18491	8.69712
ldb2	2.5533	1.78817	2.17074	2.06554	1.94791	2.00672	2.44878	1.88894	2.16886
qdpr	166.873	148.012	157.442	134.677	124.408	129.543	80.6822	88.2632	84.4727
clrn2	0.0433814	0	0.0216907	0	0	0	0	0	0
lap3	13.7839	13.7427	13.7633	16.2696	18.6459	17.4578	21.0664	19.4491	20.2578
med28	19.5168	19.4995	19.5081	15.3606	13.8927	14.6267	34.5037	38.0496	36.2766
LOC101731905	0.10426	0.0704098	0.0873351	0.198024	0.0244043	0.111214	0.304816	0.371887	0.338351
LOC100492857	3.51943	3.55607	3.53775	1.86248	1.88655	1.87452	4.37609	6.15215	5.26412
LOC100493020	2.81882	2.31421	2.56651	5.53755	4.42456	4.98105	2.93171	4.39636	3.66403
LOC105946358	0	0	0	0.0367964	0.036278	0.0365372	0	0	0
LOC100497820	0.848679	1.62696	1.23782	0.753959	0.666442	0.710201	1.62364	1.3671	1.49537
LOC100488322	26.1561	19.7334	22.9447	9.37723	3.68067	6.52895	19.4439	13.7791	16.6115
LOC116408443	0	0	0	0	0	0	0	0	0
LOC100488482	21.6339	16.9085	19.2712	10.1628	4.78028	7.47156	14.2882	11.8321	13.0602
fam184b	3.28188	4.5408	3.91134	2.40719	2.99783	2.70251	1.87218	1.7131	1.79264
ncapg	6.66339	6.96087	6.81213	5.1909	3.5337	4.3623	11.1321	13.8892	12.5106
lcorl	3.39235	3.26923	3.33079	2.45536	1.92289	2.18912	3.08641	3.18529	3.13585
slit2	2.09343	1.74	1.91672	2.06451	2.09825	2.08138	2.26431	2.34542	2.30487
mir218-1	0	0	0	4.23158	4.17197	4.20178	0	0	0
pacrgl	1.44301	1.04946	1.24624	0.843305	0.779462	0.811383	2.06304	2.05883	2.06093
kcnip4	1.01881	0.423402	0.721106	0.297699	0.440259	0.368979	0.130927	0	0.0654637
adgra3	4.53372	3.57422	4.05397	4.49028	3.95336	4.22182	5.3962	5.0388	5.2175
gba3	2.71573	3.21756	2.96664	2.80525	2.36426	2.58476	3.50224	3.12695	3.3146
LOC116408545	0	0	0	0	0	0	0	0	0
ppargc1a	5.27467	4.15581	4.71524	1.03129	1.16202	1.09666	0.161986	0.083004	0.122495
LOC116411744	3.12781	0.352049	1.73993	2.84659	3.17256	3.00958	1.19749	1.20863	1.20306
dhx15	39.8834	34.4048	37.1441	38.8141	36.0315	37.4228	47.5769	53.3207	50.4488
sod3	9.62283	7.3949	8.50887	16.1498	20.1165	18.1331	24.3915	18.7597	21.5756
ccdc149	2.69406	3.10506	2.89956	2.52433	2.6233	2.57381	2.16038	2.22939	2.19488
lgi2	0.0802519	0	0.040126	0.076212	0.413262	0.244737	0.0670357	0.286251	0.176643
sepsecs	7.46623	4.34771	5.90697	8.44901	8.66487	8.55694	9.70977	8.73889	9.22433
LOC100486697	0	0	0	0	0	0	0	0	0
LOC100492129	0.567974	1.1507	0.859339	0.404537	0.531784	0.468161	0.711657	0.506477	0.609067
pi4k2b	11.5229	10.1967	10.8598	7.40527	7.57997	7.49262	9.70822	11.4799	10.5941
zcchc4	7.44606	6.40576	6.92591	10.9897	6.34994	8.66981	12.0831	11.3343	11.7087
anapc4	11.9041	8.25536	10.0797	11.5536	11.0093	11.2815	19.8144	21.3653	20.5899
LOC101730811	13.4362	15.5551	14.4957	12.7598	10.3337	11.5468	15.2319	10.9544	13.0932
LOC116408289	0	0	0	0	0	0	0	0	0
slc34a2	0	0.0720762	0.0360381	0.354743	0.0749457	0.214845	0.0668637	0.133241	0.100052
sel1l3	4.89044	4.01764	4.45404	4.54849	2.57264	3.56057	5.39059	5.37698	5.38379
smim20	30.6202	31.2349	30.9276	28.2654	31.075	29.6702	38.6346	32.8422	35.7384
rbpj	5.16306	4.08345	4.62325	4.99413	4.57493	4.78453	6.06457	6.92598	6.49527
cckar	0	0	0	0.0256238	0	0.0128119	0	0.0384969	0.0192485
tbc1d19	0.640331	0.576576	0.608454	0.202699	0.6395	0.421099	1.28371	1.18768	1.23569
stim2	5.61599	4.17585	4.89592	7.22873	6.99866	7.11369	8.35249	9.64592	8.9992
LOC108645172	0	0	0	0	0	0	0	0	0
LOC108645173	0	0	0	0	0	0	0	0	0
LOC101730384	2.71195	2.37932	2.54563	2.79555	2.04	2.41777	2.86555	3.6378	3.25167
LOC116408290	0	0	0	0	0	0	0	0	0
pcdh7	5.70628	4.46976	5.08802	6.89494	10.8447	8.8698	4.95385	5.67037	5.31211
LOC116408444	0	0	0	0	0	0	0	0	0
LOC101730260	0	0	0	0	0	0	0	0	0
LOC116411764	0	0	0	0	0	0	0	0	0
arap2	3.39617	3.13486	3.26551	4.00314	2.62051	3.31183	3.87753	4.62637	4.25195
dthd1	0	0	0	0	0.0283716	0.0141858	0	0	0
nwd2	0	0	0	0.0524344	0.0516958	0.0520651	0.0115303	0.00984712	0.0106887
LOC100493503	4.0128	3.14197	3.57738	6.46178	2.50474	4.48326	4.80932	6.51356	5.66144
rell1	31.7029	32.0922	31.8976	26.1773	22.0591	24.1182	27.151	24.5208	25.8359
pgm2	32.9723	27.2229	30.0976	45.5396	46.0696	45.8046	45.1129	48.2498	46.6814
tbc1d1	8.16371	8.06112	8.11241	8.72652	11.693	10.2098	11.8376	13.5045	12.6711
LOC116408291	0	0	0	0.194025	0	0.0970123	0	0.14575	0.0728752
LOC105945533	0.333299	0.450171	0.391735	0.0791302	0.234047	0.156588	0	0.237769	0.118885
klf3	24.3079	20.5119	22.4099	16.4008	18.554	17.4774	19.1058	20.7428	19.9243
LOC101733197	0	0	0	0	0	0	0	0	0
tmem128l	8.14988	5.15409	6.65198	6.00532	5.20616	5.60574	10.7694	10.8113	10.7903
tlr1	1.08148	0.76513	0.923305	0.978131	1.18133	1.07973	1.13998	1.10215	1.12106
tlr6	7.38375	5.09891	6.24133	5.48311	2.80689	4.145	8.9734	12.3369	10.6551
LOC100495326	0.559875	0.201652	0.380764	0.389906	0.20968	0.299793	0.311781	0.479284	0.395533
LOC116408445	0.106606	0.143988	0.125297	0.0506199	0.0249534	0.0377867	0.133575	0.399267	0.266421
fam114a1	7.72593	5.4708	6.59836	8.26303	6.00463	7.13383	12.03	12.6819	12.3559
LOC105945522	0.237648	0	0.118824	0.338527	0.723142	0.530834	1.14144	1.0172	1.07932
klhl5	3.58011	4.28954	3.93483	3.2628	3.46013	3.36146	5.83634	5.10796	5.47215
LOC116408448	0	0	0	0.166958	0.0411515	0.104055	0	0.125418	0.0627089
LOC116408449	0	0	0	0	0	0	0	0	0
LOC116411774	0	0	0	0	0	0	0	0	0
LOC116408450	0	0	0	0	0	0	0	0	0
LOC116411776	0	0	0	0	0	0	0	0	0
LOC116408446	0	0	0	0	0	0	0	0	0
LOC116408447	0	0	0	0	0	0	0	0	0
wdr19	0.633126	0.443403	0.538264	0.523314	0.691583	0.607449	0.832465	1.20443	1.01845
LOC116408451	0	0	0	0	0	0	0	0.0841786	0.0420893
rfc1	9.71093	10.6329	10.1719	9.02062	6.81913	7.91988	13.5064	16.0242	14.7653
LOC116408452	0	0	0	0	0	0	0	0	0
LOC116408453	0.714303	1.92955	1.32193	0	0	0	0	0.50957	0.254785
LOC116408454	0	0	0	0.446549	0	0.223274	0.392782	0	0.196391
LOC116408455	0	0	0	0	0.354702	0.177351	0	0	0
LOC116408456	0	0	0	0	0	0	0.785564	0	0.392782
LOC101735228	0.757682	1.87617	1.31693	0.71954	0.532053	0.625797	0.580162	0.990945	0.785553
LOC100490984	1.1052	1.99032	1.54776	1.16618	1.72464	1.44541	3.69277	2.45289	3.07283
klb	0.0444109	0.0599837	0.0521973	0.126526	0.0623717	0.0944487	0	0	0
rpl9	1842.12	2399.29	2120.71	1835.51	1778.77	1807.14	1713.94	1468.58	1591.26
lias	30.1003	27.1033	28.6018	31.1837	34.4619	32.8228	28.5943	24.8412	26.7177
ugdh	43.5878	35.0656	39.3267	105.748	129.776	117.762	122.487	133.134	127.811
smim14	16.8022	12.5541	14.6781	9.59078	7.94947	8.77012	15.6775	16.1943	15.9359
LOC116408457	0	0.582422	0.291211	0.204754	0	0.102377	0	0.15381	0.0769051
ube2k	58.0365	44.6354	51.336	68.4423	65.147	66.7947	78.5418	81.6739	80.1078
pds5a	8.54689	7.47477	8.01083	8.94074	6.43864	7.68969	12.0494	14.7524	13.4009
LOC116408458	0	0	0	0	0	0	0	0	0
n4bp2	2.0212	1.4336	1.7274	1.59776	1.45896	1.52836	2.16938	2.31991	2.24464
LOC105945501	0	0	0	0	0	0	0	0.132975	0.0664877
rhoh	0.320047	0.324204	0.322126	0.987791	1.23607	1.11193	1.53721	1.82652	1.68186
chrna9	0	0	0	0	0.0348633	0.0174317	0	0	0
rbm47	14.7936	12.8392	13.8164	10.72	7.62081	9.17041	20.6947	23.1413	21.918
nsun7	3.29931	2.21552	2.75742	0.973601	1.22167	1.09764	0.840804	0.957423	0.899113
apbb2	10.3358	11.9499	11.1428	9.21351	8.06438	8.63895	9.53159	11.4533	10.4925
uchl1	11.0984	10.1183	10.6084	12.8453	16.1714	14.5084	20.2217	19.2987	19.7602
limch1	15.0246	14.7427	14.8837	7.53316	7.73831	7.63573	5.36878	4.88152	5.12515
phox2b	0	0	0	0	0	0	0	0	0
tmem33	44.292	28.0652	36.1786	43.4255	37.3741	40.3998	62.5195	65.2908	63.9052
slc30a9	11.2858	11.5434	11.4146	15.2961	16.1579	15.727	18.168	15.8286	16.9983
bend4	0.0877802	0.118561	0.10317	0.125042	0.410936	0.267989	0.0733242	0.093931	0.0836276
LOC100492989	0	0	0	0	0	0	0	0	0
shisa3	0	0	0	0	0	0	0	0.0316969	0.0158484
atp8a1	1.21295	0.923392	1.06817	1.15189	1.58993	1.37091	1.06846	1.20355	1.13601
LOC116408460	0.83548	0.564221	0.699851	0	0.195561	0.0977807	0.174472	0	0.0872362
grxcr1	0	0	0	0	0	0	0	0	0
LOC116408461	0	0	0	0	0	0	0	0	0
kctd8	0	0.133812	0.0669061	0	0.0463798	0.0231899	0	0	0
yipf7	0.551244	0.558405	0.554824	1.17786	0.838696	1.00828	0.345347	0.0983117	0.22183
gnpda2	7.78473	5.34203	6.56338	7.15437	5.46653	6.31045	17.3318	15.9886	16.6602
guf1	6.74076	5.47162	6.10619	4.60399	5.09875	4.85137	8.32118	7.01174	7.66646
gabra2	0.350776	0.496337	0.423557	0.491746	0.406622	0.449184	0.125575	0.0476642	0.0866197
gabrb1	0	0	0	0	0	0	0	0	0
commd8	11.0746	9.0884	10.0815	12.1813	10.1721	11.1767	19.4384	20.3011	19.8698
atp10d	0.796671	0.632956	0.714814	0.867827	0.866571	0.867199	1.18415	1.39575	1.28995
corin	1.94016	1.88674	1.91345	1.65824	1.3624	1.51032	1.45858	1.28718	1.37288
nfxl1	4.99218	5.36859	5.18038	5.79689	4.43042	5.11365	7.70766	9.13116	8.41941
cnga1	0	0.0791641	0.0395821	0	0.164632	0.0823158	0.146878	0.0209063	0.0838922
nipal1	21.0744	17.12	19.0972	10.4753	12.8738	11.6745	6.94258	9.15184	8.04721
tec	3.91838	3.39877	3.65857	4.33562	6.36134	5.34848	4.53427	4.41092	4.4726
slain2	6.4354	5.42214	5.92877	5.73311	6.72831	6.23071	6.79628	8.0887	7.44249
slc10a4	0.221914	0.199819	0.210867	0.105371	0.207774	0.156573	0.0926841	0.290233	0.191459
zar1	0	0	0	0	0	0	0	0	0
fryl	8.3909	8.19131	8.2911	7.33733	6.38483	6.86108	9.3107	11.3495	10.3301
ociad1	55.8305	58.3318	57.0811	49.4269	59.8765	54.6517	41.8568	39.4334	40.6451
ociad2	24.0968	26.764	25.4304	29.2726	27.9441	28.6083	18.1871	16.2303	17.2087
LOC116408462	3.7953	4.59584	4.19557	2.42354	3.92107	3.17231	1.14786	1.54047	1.34416
lrrc66	0.166156	0.299226	0.232691	0.131493	0.129641	0.130567	0.127227	0.12841	0.127819
sgcb	20.1582	19.5797	19.8689	18.1094	21.466	19.7877	6.80813	6.59104	6.69958
LOC100486035	0.353642	0.191059	0.272351	0.403008	0.132444	0.267726	0.354483	0.252281	0.303382
LOC100487199	11.0572	7.13287	9.09504	14.3012	14.8337	14.5674	14.5781	13.3331	13.9556
LOC116408508	0	0	0	0	0	0	0	0	0
LOC116408507	4.67869	0	2.33934	4.44316	8.76115	6.60215	5.21091	5.56281	5.38686
LOC116408292	0	0	0	0	0	0	0.310173	0	0.155087
rasl11b	45.0123	52.8065	48.9094	33.9724	58.0208	45.9966	27.1526	21.0991	24.1259
scfd2	3.61444	3.79699	3.70571	4.19526	3.76015	3.9777	5.70292	5.80155	5.75224
fip1l1	32.7357	37.5472	35.1414	35.9812	31.2174	33.5993	35.1212	35.8326	35.4769
lnx1	5.43095	4.82413	5.12754	5.43634	4.21451	4.82543	5.47656	6.7888	6.13268
chic2	11.0142	6.73887	8.87654	10.3704	11.0175	10.6939	14.233	14.1365	14.1847
gsx2	0	0	0	0	0	0	0	0	0
pdgfra	11.7743	12.46	12.1172	21.5306	23.6013	22.5659	17.0229	20.003	18.513
LOC101730516	0	0	0	0	0	0	0	0	0
kit	2.21526	1.52976	1.87251	2.15119	2.21446	2.18283	4.52175	4.26568	4.39371
LOC116408293	0	0	0	0	0	0	0	0	0
kdr	1.76236	1.61449	1.68843	1.60088	2.55402	2.07745	1.42092	1.49775	1.45934
srd5a3	11.3259	8.37714	9.85153	9.98751	10.6674	10.3275	17.1757	17.7465	17.4611
tmem165	17.4227	9.25417	13.3384	15.2443	15.3962	15.3202	19.9497	20.1448	20.0473
clock	5.70378	4.15004	4.92691	5.13156	4.76167	4.94662	6.10676	5.79481	5.95078
nmu	0	0	0	0	0	0	0.14931	0	0.0746548
LOC100487667	1.35672	0.754541	1.05563	0.757895	1.08347	0.920682	1.59994	1.90725	1.75359
exoc1l	0	0	0	0.0339821	0	0.0169911	0.0298905	0	0.0149452
exoc1	8.86091	6.84695	7.85393	9.11112	8.414	8.76256	10.3763	13.1206	11.7485
cep135	2.06359	1.72658	1.89508	1.57817	1.29947	1.43882	3.6153	4.96353	4.28941
cracd	0.137608	0	0.0688042	0.0560062	0	0.0280031	0.0328419	0.0280478	0.0304448
aasdh	4.80494	4.90046	4.8527	5.93663	5.23328	5.58495	5.65186	5.77121	5.71154
paics.2	8.47762	6.9134	7.69551	6.83563	6.48974	6.66269	7.52687	6.23795	6.88241
paics.1	12.7349	11.1429	11.9389	15.722	13.6083	14.6651	26.756	23.7983	25.2771
ppat	8.43007	4.68095	6.55551	15.4777	16.619	16.0483	16.822	14.9678	15.8949
lonrf1	13.8573	12.9729	13.4151	4.35978	5.03127	4.69553	6.66237	6.98778	6.82508
kiaa1456l	0.0354446	0	0.0177223	0.0336603	0	0.0168302	0	0.0252855	0.0126427
dlc1	11.2599	11.3143	11.2871	10.9642	11.6119	11.2881	9.13291	10.0892	9.61106
LOC101730958	0.848261	1.57534	1.2118	1.35938	1.14168	1.25053	1.5057	1.55065	1.52818
sgcz	0.144515	0	0.0722577	0.10293	0.0676536	0.085292	0.150895	0.154642	0.152768
mir383	0	0	0	0	0	0	0	0	0
tusc3	0.495474	0	0.247737	0.336094	1.32544	0.830766	0.946004	0.757417	0.851711
msr1	0.866424	0.814078	0.840251	2.14645	2.82163	2.48404	5.82136	8.08891	6.95514
fgf20	0.127833	0.172658	0.150245	0.0606989	0.179532	0.120115	1.76188	2.8726	2.31724
micu3	1.92723	2.67884	2.30304	1.86575	2.96068	2.41322	1.56296	1.20133	1.38214
zdhhc2	3.32195	2.22119	2.77157	2.62373	3.97254	3.29814	1.73086	1.12625	1.42856
cnot7	10.4665	7.5502	9.00833	10.2502	9.46549	9.85784	12.071	12.3665	12.2188
vps37a	17.1508	12.8146	14.9827	13.9112	14.1545	14.0328	16.8955	17.2927	17.0941
mtmr7	2.85352	2.44305	2.64829	2.04351	2.20452	2.12402	3.04787	2.91442	2.98115
slc7a2.1	9.3506	9.33478	9.34269	7.12965	6.87696	7.00331	2.52433	3.11292	2.81862
pdgfrl	66.3204	61.7709	64.0457	55.2063	59.9591	57.5827	29.1159	23.3638	26.2399
LOC116408463	0	0	0	0	0	0	0	0	0
mtus1	10.0753	9.28425	9.67975	9.60755	6.00772	7.80763	8.49705	10.282	9.38951
fgl1	39.2701	37.6163	38.4432	50.8836	57.4753	54.1794	56.3889	41.1453	48.7671
pcm1	8.36083	7.33827	7.84955	6.01511	5.24509	5.6301	11.1108	13.174	12.1424
gtf2e1.2	0.437418	0.727137	0.582278	0.447352	0.8821	0.664726	0.477807	0.504073	0.49094
asah1	53.8551	50.1354	51.9952	34.7744	34.2419	34.5082	50.4711	57.5474	54.0093
frg1	26.9025	27.0826	26.9925	30.15	33.1672	31.6586	36.7788	35.9993	36.389
LOC116408464	0.0599447	0.0809645	0.0704546	0	0.0841878	0.0420939	0.0250364	0.0427634	0.0338999
fat1	9.43163	9.75432	9.59297	10.8221	7.95601	9.38908	10.9347	14.2683	12.6015
mtnr1a	0.135712	0	0.0678562	0.193321	0	0.0966605	0.0566814	0	0.0283407
LOC116408294	0	0	0	0	0	0	0	0	0
klkb1	0	0.116217	0.0581083	0	0	0	0	0	0
cyp4v2.2	8.39811	9.6806	9.03935	6.66904	6.60899	6.63901	5.11012	6.09434	5.60223
cyp4v2.1	0.521121	0.615871	0.568496	0.494887	0.64039	0.567639	0.734569	1.18498	0.959773
fam149a	0.821222	0.554593	0.687908	0.389941	0.320374	0.355157	0.30488	0.358016	0.331448
tlr3	6.2521	4.49008	5.37109	6.51137	4.31514	5.41326	6.7056	7.04727	6.87643
sorbs2	2.72003	2.71162	2.71582	1.5145	1.45526	1.48488	0.716787	0.77963	0.748209
pdlim3	26.2709	18.0049	22.1379	34.8289	43.5013	39.1651	18.1151	19.1818	18.6484
c4orf47	0.0660831	0	0.0330416	0.18827	0.371235	0.279752	0.110401	0.471424	0.290912
ufsp2	25.8289	20.0832	22.9561	27.998	27.9037	27.9508	36.9403	34.657	35.7987
ankrd37	3.66477	4.94983	4.3073	1.04408	1.14375	1.09392	0.918371	0.435729	0.67705
lrp2bp	1.22693	2.76192	1.99443	2.29149	3.10163	2.69656	2.56218	2.10064	2.33141
snx25	1.49807	1.02679	1.26243	1.12539	1.48636	1.30587	1.90506	2.48831	2.19669
cfap97	6.58633	5.24046	5.91339	4.6399	5.71818	5.17904	7.6023	8.23529	7.91879
slc25a4	666.178	659.829	663.003	778.018	868.786	823.402	187.024	175.028	181.026
LOC100487093	0.253213	0.435276	0.344245	0.218606	0.129316	0.173961	0.0576853	0.114951	0.0863181
LOC116408466	0	0	0	0	0	0	0	0	0
helt	0.398374	0.23914	0.318757	0	0.0414435	0.0207217	0.0369743	0.189462	0.113218
acsl1	60.1666	58.7688	59.4677	51.812	56.5367	54.1743	24.5132	25.7289	25.121
cenpu	3.91036	3.38349	3.64692	2.58205	1.94501	2.26353	7.63008	8.54307	8.08657
casp3.1	0.501928	0	0.250964	0.408567	0.604217	0.506392	0.479164	0.767283	0.623224
primpol	1.32844	1.0503	1.18937	0.800015	0.879755	0.839885	2.95008	3.92941	3.43974
casp3.2	11.3983	10.3658	10.882	13.9827	14.9568	14.4697	19.8496	21.4942	20.6719
irf2	8.75925	7.27454	8.0169	12.1948	10.4571	11.326	11.8157	13.3467	12.5812
enpp6	0.0710507	0.191929	0.13149	0	0.199571	0.0997853	0.178049	0.0506862	0.114368
stox2	1.5513	1.33865	1.44497	1.24814	1.00865	1.12839	1.87175	1.87519	1.87347
LOC116408467	0.89759	0.202055	0.549823	1.27861	0.700332	0.98947	0.749771	0.586963	0.668367
trappc11	8.47882	7.8458	8.16231	8.73727	8.41151	8.57439	9.7648	10.1154	9.94008
rwdd4	15.518	10.6893	13.1037	17.3895	19.0333	18.2114	23.0732	23.0815	23.0773
LOC101730828	0.0117762	0.0636222	0.0376992	0.0111834	0.0110259	0.0111046	0.0196737	0	0.00983685
ing2	24.0103	22.5597	23.285	18.746	20.7033	19.7247	21.4038	20.7167	21.0602
cdkn2aip	6.81819	3.93764	5.37791	7.68064	8.89323	8.28693	9.97666	10.533	10.2548
cldn22	0	0	0	0	0	0	0	0.0455346	0.0227673
LOC100486784	0.130235	0.703608	0.416921	0.247358	0.121937	0.184647	0.163181	0	0.0815904
wwc2	6.34522	4.00599	5.1756	4.91761	2.3445	3.63105	6.62025	7.52691	7.07358
dctd	5.00762	4.77427	4.89094	3.54334	2.75797	3.15065	21.1608	21.0137	21.0873
LOC105946470	0	0	0	0.0696966	0	0.0348483	0	0	0
tenm3	2.33222	2.10001	2.21611	1.72263	1.69028	1.70646	2.35941	2.68666	2.52304
LOC116408468	0	0	0	0	0	0	0	0	0
aga	4.22723	3.4368	3.83202	5.65139	4.88011	5.26575	5.58801	7.5537	6.57086
neil3	0.653709	0.3784	0.516054	0.0886859	0.0874366	0.0880612	1.91119	2.69813	2.30466
LOC116408295	0	0	0	0	0	0	0	0	0
LOC116408296	0	0	0	0	0	0	0	0	0
vegfc	3.20267	1.75536	2.47901	2.7329	3.30281	3.01786	3.60576	3.97343	3.7896
spcs3	33.3625	19.7382	26.5504	38.8911	41.4723	40.1817	59.5217	57.6215	58.5716
asb5	5.34838	3.58103	4.4647	14.0219	21.7424	17.8821	33.4114	26.121	29.7662
spata4	0.922818	0.997125	0.959971	0.525818	1.03682	0.78132	1.31044	1.6458	1.47812
wdr17	0.423911	0.3983	0.411105	0.332559	0.707518	0.520039	0.431078	0.433892	0.432485
gpm6a	3.32329	2.03553	2.67941	1.96332	2.20702	2.08517	0.839254	1.06133	0.950293
glra3	0.203347	0.0915506	0.147449	0.160926	0.253854	0.20739	0	0.072532	0.036266
hpgd	23.041	23.8014	23.4212	32.0895	43.3108	37.7001	16.1185	13.6084	14.8635
cep44	4.21109	4.72746	4.46927	3.58361	4.40362	3.99361	9.6848	10.4559	10.0703
fbxo8	6.5322	6.32295	6.42758	7.13387	7.84885	7.49136	7.59356	7.84423	7.7189
hand2	0.349528	0.674416	0.511972	0.379352	0.327257	0.353305	0.542224	0.39183	0.467027
LOC101731812	0	0	0	0	0	0	0	0	0
scrg1	0.520819	0	0.260409	0.164867	0.487633	0.32625	0.290032	0.371542	0.330787
sap30	5.03331	2.47209	3.7527	9.01668	8.99678	9.00673	6.97548	9.5479	8.26169
LOC101731713	0.625788	0.497189	0.561489	0.314622	0.103397	0.209009	0.491982	0.840329	0.666156
hmgb2	407.059	339.316	373.188	379.069	297.76	338.415	629.554	681.91	655.732
galnt7	5.06899	4.05167	4.56033	6.70607	4.83826	5.77217	5.02983	6.86515	5.94749
LOC101731619	0	0	0	0	0	0	0	0	0
galntl6	0.106273	0.215308	0.160791	0	0.0746265	0.0373132	0	0.0189533	0.00947667
LOC105946249	0	0	0	0	0	0	0	0	0
LOC105946250	0	0	0	0	0	0	0	0	0
LOC116408469	0.12074	0.978469	0.549605	0	0.226094	0.113047	0	0.172268	0.0861338
aadat	18.9506	16.4779	17.7143	16.4905	18.6189	17.5547	19.2946	18.828	19.0613
mfap3l	19.4433	18.8511	19.1472	14.88	14.3827	14.6314	14.5182	11.9292	13.2237
LOC105946247	0.872106	0.698022	0.785064	0.552136	0.544358	0.548247	0.782446	1.10603	0.944239
hpf1	13.3018	9.96961	11.6357	9.63841	9.21468	9.42655	36.6091	38.6151	37.6121
clcn3	20.2711	17.2409	18.756	15.465	15.0486	15.2568	20.5284	22.1756	21.352
nek1	1.49105	0.90716	1.19911	1.44151	1.59728	1.51939	2.39002	3.00899	2.6995
sh3rf1	4.47454	3.9283	4.20142	6.02868	6.07467	6.05168	6.07368	6.58359	6.32864
cbr4	4.95173	4.00033	4.47603	4.43877	3.63965	4.03921	5.56655	5.5463	5.55642
palld	6.06994	5.80416	5.93705	9.83515	11.2758	10.5555	30.7808	37.7683	34.2746
LOC116408470	0.0814747	0	0.0407374	0.0773733	0	0.0386866	0.0340286	0.0581225	0.0460755
ddx60	3.17447	1.84697	2.51072	3.21178	1.94337	2.57757	2.5701	6.84608	4.70809
LOC100489731	0.806136	0.167509	0.486822	0.235555	0.232237	0.233896	0.155395	1.32711	0.741253
LOC100488610	12.8568	11.0703	11.9636	11.7899	13.2414	12.5157	16.9819	13.4138	15.1978
anxa10	0	0	0	0	0	0	0.0664657	0	0.0332328
spock3	8.14944	6.25782	7.20363	7.34634	8.96643	8.15638	4.28483	5.4005	4.84266
LOC100495742	0.986778	0.873209	0.929993	1.01789	1.16284	1.09037	1.70539	1.82055	1.76297
cpe	4.67306	2.73759	3.70533	2.61991	3.47916	3.04954	3.10397	2.28939	2.69668
msmo1	13.912	8.6172	11.2646	23.8147	18.6672	21.2409	15.951	47.3787	31.6648
klhl2	2.32642	2.6534	2.48991	3.16667	3.5093	3.33799	3.3036	3.61429	3.45894
tmem192	4.75015	2.9524	3.85128	5.34936	3.73903	4.5442	6.63653	6.29752	6.46702
apela	0	0.115368	0.057684	0	0	0	0	0	0
LOC100494224	0	0	0	0.0491228	0.0484309	0.0487769	0	0	0
marchf1	0	0	0	0	0	0	0	0	0
tma16	15.8292	9.35365	12.5914	18.7905	18.5258	18.6581	29.4749	29.7598	29.6173
npy5r	0.0985505	0.133107	0.115829	0.0467947	0.461356	0.254075	0.123481	0.140608	0.132045
npy1r	0.0375271	0	0.0187635	0.0356379	0.017568	0.026603	0.0313469	0	0.0156735
naf1	5.91198	3.80743	4.85971	13.1993	12.5735	12.8864	13.9975	15.1941	14.5958
fstl5	0.0741178	0.100107	0.0871126	0.0703867	0.190837	0.130612	0.0154779	0.0264371	0.0209575
LOC116408297	0.192539	1.04021	0.616374	0.914231	3.0646	1.98941	1.6083	2.0603	1.8343
rapgef2	9.78167	9.54087	9.66127	12.6216	10.0388	11.3302	10.1536	10.0049	10.0792
c4orf45	0	0	0	0	0	0	0	0	0
fnip2	3.29172	2.53151	2.91161	3.393	2.88455	3.13878	3.22909	3.72711	3.4781
LOC105946468	0	0	0	0	0	0	0	0	0
ppid	33.0162	20.3726	26.6944	46.7394	51.1546	48.947	81.3368	90.8248	86.0808
etfdh	34.5092	30.1103	32.3097	30.0768	33.8123	31.9445	32.7085	31.9537	32.3311
rxfp1	0	0	0	0	0.0730501	0.0365251	0	0	0
tmem144	3.29051	2.7777	3.0341	2.40875	1.86134	2.13504	6.67111	7.09105	6.88108
gask1b	1.02416	1.38328	1.20372	1.16712	1.82191	1.49451	1.45434	1.07157	1.26295
gria2	0.249264	0.0897784	0.169521	0.236716	0.171147	0.203931	0.0832857	0.118547	0.100916
glrb	0.458534	0.353897	0.406216	0.435452	0.429318	0.432385	0.465097	0.560759	0.512928
pdgfc	4.94791	4.40286	4.67538	2.98514	2.12557	2.55535	2.62571	2.65769	2.6417
asic5	4.64155	3.94059	4.29107	2.69511	2.13565	2.41538	4.01009	4.23833	4.12421
tdo2	0	0.120712	0.060356	0	0.0418393	0.0209196	0.0373274	0.0318785	0.034603
gucy1b1	2.87145	2.39897	2.63521	3.09236	4.60092	3.84664	2.32438	2.19626	2.26032
gucy1a1	1.26956	1.2104	1.23998	0.945605	1.37512	1.16036	1.12286	0.941193	1.03203
map9	0.693732	0.648686	0.671209	0.329405	0.499638	0.414521	0.601773	0.64717	0.624471
npy2r	0.0575661	0	0.0287831	0.0546682	0.0538982	0.0542832	0.0240429	0.0205333	0.0222881
rbm46	0.0810864	0	0.0405432	0.0192511	0.01898	0.0191155	0.0507996	0.0433841	0.0470918
LOC108648176	0.453691	0	0.226845	0.107713	0.106196	0.106954	0.284231	0.0809135	0.182572
lrat	0.38238	0.295121	0.33875	0.155627	0.0511451	0.103386	0.365037	0.389689	0.377363
LOC100485159	12.7464	12.9994	12.8729	10.0204	11.0663	10.5434	10.4992	10.7852	10.6422
LOC116408298	0	0	0	0	0	0	0.0898432	0	0.0449216
LOC116411984	0	0.247572	0.123786	0.174071	0.0858095	0.12994	0.0765559	0.196142	0.136349
fgg	0.0549142	0	0.0274571	0.0521498	0	0.0260749	0.0917413	0	0.0458707
fga	0	0	0	0	0	0	0	0	0
LOC101730283	0	0	0	0	0	0	0	0	0
fgb	0	0	0	0	0	0	0	0	0
plrg1	22.658	18.1248	20.3914	29.8498	30.1059	29.9778	40.8279	38.5868	39.7073
dchs2	0.223844	0.10994	0.166892	0.122392	0.127019	0.124706	0.181315	0.159686	0.1705
sfrp2	36.3387	29.8213	33.08	33.1989	33.5926	33.3958	147.325	132.57	139.948
tlr2	2.9864	2.20014	2.59327	3.72412	3.64342	3.68377	5.94668	7.94072	6.9437
LOC100485927	0.0533032	0	0.0266516	0.10124	0.0998137	0.100527	0.111312	0.228153	0.169733
tmem131l	12.3751	13.7003	13.0377	11.0617	8.80072	9.93123	12.5401	14.3035	13.4218
mnd1	2.86651	1.69716	2.28183	0.969553	0.477948	0.72375	6.1337	8.992	7.56285
trim2	6.06277	3.3221	4.69243	4.01595	5.05023	4.53309	6.00149	8.00367	7.00258
LOC105946244	0.110607	0.597568	0.354087	0.105039	0	0.0525196	0.184784	0.078905	0.131844
fhdc1	2.51702	1.23986	1.87844	0.829578	1.20604	1.01781	1.57069	2.03852	1.80461
arfip1	15.1614	10.3183	12.7398	16.8537	13.9203	15.387	23.2838	27.2353	25.2595
tmem154	5.95908	4.28847	5.12378	8.73993	8.85378	8.79685	11.1662	11.9326	11.5494
ercc8	2.78525	1.88095	2.3331	3.25544	4.36302	3.80923	5.90589	5.92262	5.91426
fbxw7	6.1186	6.3909	6.25475	5.02035	3.33031	4.17533	6.37848	6.8325	6.60549
LOC100486522	0	0	0	0	0	0	0	0	0
gatb	9.08012	8.51932	8.79972	5.69383	6.87912	6.28648	6.33994	7.81265	7.07629
fam160a1	6.92411	5.77042	6.34727	5.1765	2.13799	3.65724	4.75832	6.2182	5.48826
LOC116408471	4.3177	4.78009	4.54889	2.68875	4.70531	3.69703	5.08477	5.65538	5.37008
LOC116408472	1.18448	1.82836	1.50642	0.857029	1.21463	1.03583	1.36633	1.64973	1.50803
LOC108648197	2.27756	2.35623	2.31689	2.43902	1.99633	2.21767	4.73596	3.2841	4.01003
LOC101735014	0	0	0	0	0	0	0	0	0
LOC105946241	0	0	0	0	0	0	0	0	0
LOC116408473	0.502608	1.91675	1.20968	0.336922	0.442902	0.389912	0.642102	0.69601	0.669056
LOC116411985	0.247768	0.446198	0.346983	0.156864	0	0.0784318	0	0.353506	0.176753
LOC116408474	0.0668862	0	0.0334431	0.127038	0.0626244	0.0948313	0	0	0
LOC116411986	0	0	0	0	0	0	0	0	0
LOC100488648	0	0	0	0	0	0	0	0	0
LOC116408475	0	0	0	0	0.0195736	0.0097868	0	0	0
LOC116408476	0	0	0	0	0	0	0	0	0
LOC108648193	0.107433	0.145104	0.126268	0.102024	0.150881	0.126453	0.26922	0.0766403	0.17293
LOC116411987	0	0	0	0	0	0	0	0	0
LOC116408478	0	0.228133	0.114066	0	0.0790717	0.0395359	0	0.0301235	0.0150617
LOC116408479	0	1.17568	0.58784	0	0	0	0	0	0
LOC116408477	0.153778	0.623101	0.388439	0.0730183	0.143979	0.108499	0.192679	0.274255	0.233467
sh3d19	9.31945	8.38121	8.85033	9.88703	6.35864	8.12283	9.3877	9.1568	9.27225
rps3a	2153.95	2685.66	2419.8	2146.05	2084.5	2115.27	1968.84	1799.84	1884.34
LOC116408484	2.67354	0	1.33677	1.26947	2.50318	1.88633	4.46649	5.72174	5.09412
LOC116408569	1.29964	3.51071	2.40517	6.17106	3.65048	4.91077	8.68485	7.41707	8.05096
LOC116408568	0	0	0	1.26947	0	0.634737	1.11662	0.953624	1.03512
lrba	4.32357	3.38419	3.85388	2.94302	2.2313	2.58716	7.52209	10.2274	8.87475
LOC105946240	0	0	0	0	0	0	0	0	0
LOC116408480	0	0	0	0	0	0	0	0	0
mab21l2	2.87288	2.95639	2.91463	4.05991	2.946	3.50295	2.59974	3.19617	2.89796
dclk2	1.6931	1.28833	1.49072	0.973782	1.09403	1.0339	1.15532	1.61611	1.38571
LOC116408299	0.721648	0.649797	0.685723	0.685321	1.12611	0.905716	0.200935	0.686413	0.443674
nr3c2	4.06196	3.79134	3.92665	2.90095	1.82427	2.36261	3.58612	3.78118	3.68365
LOC116408481	7.0743	6.94903	7.01167	8.85579	6.02141	7.4386	13.6988	9.86394	11.7814
arhgap10	8.32754	8.69815	8.51284	6.72208	6.54942	6.63575	9.41395	10.5942	10.0041
prmt9	9.95515	10.2355	10.0953	7.77777	7.9767	7.87723	12.4047	12.9948	12.6998
tmem184c	12.4789	8.84502	10.662	14.753	15.0561	14.9045	17.1097	15.9098	16.5097
ednra	29.9456	25.1367	27.5411	26.2054	32.9731	29.5892	23.6289	26.0765	24.8527
ttc29	0.173205	0.11697	0.145087	0.164485	0.445963	0.305224	0.10851	0.278012	0.193261
pou4f2	0	0	0	0	0	0	0	0	0
slc10a7	6.25011	5.83371	6.04191	7.35902	5.5902	6.47461	11.3754	11.7086	11.542
reeld1	0.0670059	0	0.0335029	0.0318164	0	0.0159082	0	0	0
lsm6	18.1715	16.9526	17.562	16.9899	18.6799	17.8349	48.2752	46.3066	47.2909
znf827	0.834254	0.798735	0.816495	0.551572	0.682225	0.616898	0.89975	1.19028	1.04502
LOC100498590	0.060176	0	0.030088	0	0.225367	0.112684	0.653458	1.03028	0.84187
mmaa	4.16021	4.69648	4.42835	5.18909	4.99973	5.09441	6.63898	5.84704	6.24301
smad1	35.0151	31.2313	33.1232	31.1135	36.7485	33.931	43.4465	42.3959	42.9212
hhip	1.35451	0.914733	1.13462	0.250118	1.12729	0.688703	0.534291	0.187887	0.361089
LOC116408300	0	0	0	0	0	0	0	0	0
anapc10	4.3924	2.54254	3.46747	5.28859	4.62659	4.95759	9.30363	10.3516	9.8276
abce1	126.211	98.9151	112.563	164.686	161.509	163.098	210.254	201.709	205.981
otud4	9.42582	7.76538	8.5956	7.98562	7.59849	7.79205	11.941	14.4528	13.1969
frem3	2.09512	1.18192	1.63852	0.623265	0.196951	0.410108	16.1795	20.1924	18.186
smarca5	11.3692	7.4203	9.39477	17.4876	19.2655	18.3766	30.9128	35.8898	33.4013
gab1	5.94328	5.16745	5.55536	6.01851	5.45521	5.73686	6.63561	7.74001	7.18781
usp38	4.88494	3.81209	4.34852	5.2988	5.93563	5.61722	7.12722	7.43428	7.28075
LOC116408301	0	0	0	0	0	0	0	0	0
LOC116411988	0	0	0	0	0	0	0	0	0
inpp4b	1.2368	1.53861	1.3877	0.649088	0.89897	0.774029	1.91671	1.82267	1.86969
LOC116411989	0.164742	0	0.0823712	0	0.10283	0.0514152	0.0917413	0.117524	0.104633
LOC116408482	0.109614	0.394801	0.252207	0.138795	0.136839	0.137817	0.152604	0.28672	0.219662
LOC100496251	0	0.102212	0.0511062	0	0	0	0	0	0
il15	5.69861	3.76095	4.72978	3.44383	1.94018	2.69201	4.16512	3.60331	3.88422
znf330	19.4732	18.6879	19.0805	20.2935	19.9117	20.1026	25.3839	26.7234	26.0537
rnf150	1.46357	1.39106	1.42732	3.87369	3.86988	3.87178	3.04504	2.90023	2.97264
LOC116408302	0.0820822	0.221729	0.151906	0.1559	0.537965	0.346933	0.137129	0.117112	0.12712
tbc1d9	1.39437	1.11981	1.25709	0.465252	0.294038	0.379645	0.566631	0.6273	0.596965
ucp1	0	0	0	0.129854	0.213374	0.171614	0.0380729	0.0650304	0.0515516
elmod2	5.73686	3.68526	4.71106	4.81689	5.27306	5.04497	9.05821	10.9551	10.0066
mgat4a	10.4157	6.89273	8.6542	7.11065	3.75981	5.43523	8.63049	13.1299	10.8802
clgn	0.112378	0.0505947	0.0814865	0.0711475	0.0876816	0.0794146	0.0156452	0	0.00782262
scoc	12.8292	10.1813	11.5053	14.0419	13.4369	13.7394	17.3159	18.7696	18.0427
maml3	0.614665	0.553466	0.584066	0.423485	0.519079	0.471282	0.523507	0.816795	0.670151
mgst2	16.0229	9.34907	12.686	14.2425	11.0414	12.642	19.1661	22.2207	20.6934
LOC100127860	39.8186	30.7321	35.2753	22.0582	13.5811	17.8197	37.3792	38.1449	37.7621
setd7	13.5614	13.1652	13.3633	10.303	12.3005	11.3018	11.8591	12.3954	12.1272
LOC733556	6.68384	5.10769	5.89576	7.89246	6.95787	7.42516	9.66026	9.8813	9.77078
rab33b	2.50235	2.28494	2.39364	3.17966	2.87088	3.02527	4.09218	3.92225	4.00722
LOC100145011	0	0.136265	0.0681324	0.0958094	0.0944598	0.0951346	0.463504	0.539787	0.501645
naa15	34.8596	25.6895	30.2745	40.8976	37.552	39.2248	43.8906	47.0135	45.4521
noct	19.0384	16.8428	17.9406	3.6612	9.3583	6.50975	5.4468	7.40198	6.42439
elf2	5.90217	5.03259	5.46738	6.94314	6.7867	6.86492	7.33642	7.23714	7.28678
mgarp	80.3475	85.1673	82.7574	80.6229	96.1498	88.3864	50.0683	49.746	49.9072
LOC116408483	0	0	0	0	0	0	0	0	0
slc7a11	7.27403	3.54833	5.41118	10.8111	12.7351	11.7731	9.21446	7.48649	8.35047
LOC101734522	0.02269	0	0.011345	0.0430956	0.14871	0.0959029	0.0189533	0.0485599	0.0337566
pcdh18	4.92758	4.57279	4.75018	5.07744	5.16285	5.12015	4.48009	3.74241	4.11125
pcdh10	0.879904	0.993971	0.936937	0.455787	0.763923	0.609855	1.00227	0.878788	0.940529
LOC116411990	0	0	0	0	0	0	0	0	0
LOC108645672	0	0	0	0	0	0	0	0	0
c4orf33.1	5.2331	2.1748	3.70395	2.57172	2.19286	2.38229	4.64641	4.54249	4.59445
sclt1	0.989405	0.890895	0.94015	0.484036	0.617575	0.550805	2.07869	3.25106	2.66487
jade1	3.03581	3.00455	3.02018	2.65931	2.67086	2.66508	2.29539	2.50175	2.39857
pgrmc2	36.0268	28.0072	32.017	34.8751	24.5133	29.6942	35.7704	33.3768	34.5736
larp1b	7.79119	8.44718	8.11918	6.76981	5.48347	6.12664	5.99896	7.03267	6.51582
abhd18	11.3801	8.8433	10.1117	9.1417	8.50207	8.82188	8.69208	8.34073	8.51641
mfsd8	3.78808	3.4835	3.63579	1.72216	1.05647	1.38931	2.99594	3.42105	3.20849
plk4	3.17873	2.8846	3.03166	2.94796	1.83686	2.39241	4.27328	5.73996	5.00662
LOC100498290	0.240241	0.243361	0.241801	0.0570367	0.0843499	0.0706933	0.100338	0.0642686	0.0823035
intu	0.857278	0.755142	0.80621	0.973407	0.959696	0.966551	1.49446	1.52891	1.51169
LOC100498452	0.270314	0.2434	0.256857	0	0.168727	0.0843635	0.225798	0.0642789	0.145038
LOC105947584	0	0	0	0.0680944	0	0.0340472	0	0	0
fat4	2.11939	1.86788	1.99364	1.29197	1.14745	1.21971	0.793611	0.906358	0.849984
LOC116410922	0	0	0	0	0	0	0	0	0
LOC108648245	2.38201	2.3049	2.34346	1.99199	1.99722	1.99461	1.36608	1.59783	1.48195
ankrd50	4.08757	2.53168	3.30962	3.04539	2.76991	2.90765	3.64078	3.81012	3.72545
spry1	13.6386	13.1446	13.3916	6.79057	7.74301	7.26679	6.85077	7.82269	7.33673
spata5	1.69849	1.12939	1.41394	1.66262	2.15298	1.9078	3.12131	3.95191	3.53661
nudt6	2.79691	2.91608	2.85649	2.19013	2.20522	2.19767	3.60692	2.59034	3.09863
fgf2	1.45313	2.27256	1.86285	4.13993	7.9126	6.02627	7.02738	5.01948	6.02343
bbs12	0.239074	0.193744	0.216409	0.136224	0.223841	0.180032	0.379435	0.562818	0.471127
cetn4	0.862578	0.776695	0.819637	0.424747	0.927264	0.676006	1.94809	2.37022	2.15915
LOC116408303	0	0	0	0	0	0	0	0	0
il21	0	0	0	0	0.204223	0.102111	0.364399	0.155603	0.260001
LOC100145817	0.110869	0.898476	0.504672	0	0.103805	0.0519025	0.277833	0.474552	0.376192
adad1	0.0561499	0	0.0280749	0.186631	0.13143	0.159031	0.117257	0.440618	0.278938
LOC116411991	0	0	0	0	0	0	0	0	0
LOC116410929	0	0	0	0	0	0	0	0	0
LOC100498023	0	0.181588	0.0907942	0.0212795	0.0209798	0.0211296	0.112304	0.0799254	0.0961147
LOC108645673	0	0	0	0	0	0	0	0	0
LOC101734304	1.92296	2.30401	2.11349	1.14871	1.27773	1.21322	1.48969	2.11302	1.80136
LOC116410947	0	0	0	0	0	0	0	0	0
LOC116410961	0	0	0	0	0	0	0	0	0
LOC116410952	0	0	0	0	0	0	0	0	0
LOC108648246	0	0	0	0	0	0	0	0	0
LOC116410957	0	0	0	0.0905843	0	0.0452922	0	0	0
LOC116410960	0	0	0	0.109348	0.0718716	0.0906096	0.0320605	0.054761	0.0434108
LOC116410955	0	0	0	0	0	0	0	0	0
LOC116411992	0	0	0	0	0	0	0	0	0
LOC100493858	0	0	0	0.0286194	0.0282163	0.0284178	0.0251735	0	0.0125867
LOC116411993	0	0	0	0	0	0	0	0	0
LOC108648247	0	0	0	0	0.0146483	0.00732415	0	0	0
LOC105946226	0	0.234917	0.117459	0	0.0814233	0.0407117	0	0.0620387	0.0310194
LOC116410949	0	0	0	0	0	0	0	0	0
kiaa1109	4.95684	6.45414	5.70549	4.74118	2.97158	3.85638	5.62992	7.2503	6.44011
trpc3	0.0652992	0	0.0326496	0	0	0	0.0181818	0.0155277	0.0168548
bbs7	1.43271	0.806287	1.1195	1.33224	1.11785	1.22504	1.69541	1.63956	1.66749
ccna2	15.2554	10.8768	13.0661	9.85574	5.46908	7.66241	23.6386	33.215	28.4268
exosc9	17.2317	10.376	13.8038	34.7549	35.7639	35.2594	47.1923	46.0882	46.6402
anxa5	163.754	153.443	158.598	208.391	161.588	184.989	191.941	202.752	197.347
cyp2u1	4.15397	3.881	4.01749	2.04658	2.19321	2.1199	2.32195	2.3395	2.33072
hadh	229.289	225.466	227.378	206.736	215.167	210.951	139.316	111.451	125.383
lef1	8.17052	5.53464	6.85258	11.2948	9.84898	10.5719	19.8279	26.5767	23.2023
LOC116410972	0.744125	0.502527	0.623326	0.265	0.522534	0.393767	0.31079	0.663555	0.487172
LOC116408304	0.0690581	0.373094	0.221076	0.0655817	0.0646579	0.0651198	0.173056	0.197059	0.185057
LOC116411994	0	0	0	0	0	0	0	0	0
LOC116408305	0.340888	0.460421	0.400654	0.323728	0.638335	0.481031	0.569498	0.121591	0.345545
LOC116408306	0.561442	0.252771	0.407107	0.177726	0.262834	0.22028	0.312654	0.600783	0.456719
LOC116411995	0	0	0	0	0	0	0	0	0
LOC116408307	0.46477	0.209248	0.337009	0.220687	0.217578	0.219132	0.12941	0.221039	0.175224
LOC116410975	0.0978805	0.132202	0.115041	0	0.0458219	0.022911	0.0408806	0.034913	0.0378968
LOC116408308	0	0	0	0	0	0	0	0.0683951	0.0341976
LOC116411996	0	0	0	0	0	0	0	0	0
ostc	146.62	102.154	124.387	160.322	154.075	157.198	288.181	270.513	279.347
LOC101733888	0	0	0	0	0	0	0.0206782	0	0.0103391
etnppl	47.9369	58.7794	53.3582	63.5183	77.2882	70.4032	27.3252	26.4618	26.8935
col25a1.2	2.63653	2.556	2.59626	1.8844	2.51154	2.19797	1.94143	1.48108	1.71126
LOC116408555	0	0	0	0	0	0	0	0	0
rpl34	1483.3	1935.81	1709.55	1436.92	1377.98	1407.45	1394.05	1162.85	1278.45
sec24b	7.29426	6.17937	6.73682	5.82038	7.51648	6.66843	8.47253	8.79067	8.6316
mcub	47.9416	42.3795	45.1606	49.234	44.5141	46.874	66.5887	71.8099	69.1993
trnav-uac	0	0.0398002	0.0199001	0	0	0	0	0.0210215	0.0105107
pigy	0	0	0	0	0	0	0	0	0
pyurf	0	0	0	0	0	0	0	0	0
fam241a	6.0806	4.56266	5.32163	7.69934	8.69789	8.19862	11.4283	8.91655	10.1724
LOC116408309	0	0	0	0	0	0	0	0	0
LOC105946224	0	0	0	0	0	0	0	0	0
pitx2	0.483377	0.217625	0.350501	0.153015	0.113144	0.133079	0.201886	0.028736	0.115311
LOC116410985	0	0	0	0	0	0	0	0	0
LOC116410986	0	0	0	0	0	0	0	0	0
enpep	0	0.156289	0.0781444	0.0183148	0.0361136	0.0272142	0.0161096	0.013758	0.0149338
elovl6	3.1994	1.76568	2.48254	3.52839	3.99405	3.76122	4.71281	5.44828	5.08054
egf	3.79935	3.80902	3.80419	1.93424	2.1637	2.04897	0.801594	0.461045	0.631319
lrit3	0	0	0	0	0	0	0	0	0
rrh	0.183718	0	0.091859	0	0	0	0	0	0
gar1	31.4554	22.0452	26.7503	56.2073	55.9348	56.0711	80.6124	85.7454	83.1789
cfi	0.963188	0.520373	0.741781	1.05191	1.30763	1.17977	1.20685	1.68344	1.44515
pla2g12a	21.0211	19.4689	20.245	23.271	19.2318	21.2514	31.3056	27.9354	29.6205
casp6	26.0558	20.3112	23.1835	32.8465	27.6138	30.2302	29.9939	31.8114	30.9027
ap1ar	19.9642	16.3256	18.1449	19.5396	17.2298	18.3847	27.1134	27.7575	27.4354
tifa	3.02057	2.3559	2.68823	4.70678	3.84383	4.27531	4.1756	4.29445	4.23502
alpk1	6.97672	5.5657	6.27121	5.77311	4.75589	5.2645	6.50937	6.19949	6.35443
neurog2	0.141886	0	0.0709429	0	0.0664226	0.0332113	0.0592598	0.0759139	0.0675868
zgrf1	0.581274	0.584976	0.583125	0.432951	0.170741	0.301846	1.54233	1.78064	1.66148
larp7	5.09978	3.07009	4.08494	5.42423	4.55656	4.99039	11.0028	11.9121	11.4575
LOC108648251	0	0	0	0	0	0	0	0	0
mir367	0	0	0	0	0	0	0	0	0
mir302	0	0	0	0	0	0	0	0	0
LOC100493381	0.135844	0.0611592	0.0985015	1.80608	4.04882	2.92745	2.68551	2.77804	2.73178
ank2	1.37773	1.41366	1.3957	1.43009	2.22491	1.8275	2.12326	1.90855	2.01591
LOC116411088	0	0	0	0	0	0	0	0	0
camk2d	16.4138	16.1016	16.2577	9.17768	10.3615	9.76961	15.7242	16.1334	15.9288
arsj	1.92522	1.51684	1.72103	1.42836	1.95276	1.69056	0.988353	1.23035	1.10935
ugt8	5.66878	3.40874	4.53876	4.75658	3.05368	3.90513	2.74059	3.36538	3.05299
LOC100493539	0	0	0	0.106871	0	0.0534355	0	0	0
ndst4	0.0859658	0.0580549	0.0720103	0.224505	0.362197	0.293351	0.0718086	0.0306631	0.0512358
ndst3	0.0543717	0.0734373	0.0639045	0.129087	0.178176	0.153631	0.0681263	0.0193939	0.0437601
LOC101732926	12.0982	9.8332	10.9657	13.0143	10.7259	11.8701	16.2766	15.4282	15.8524
LOC116408502	0	6.83165	3.41583	1.20085	1.18394	1.1924	2.11253	1.80415	1.95834
LOC116408501	4.56457	6.16515	5.36486	6.50219	6.4106	6.45639	8.26119	8.14069	8.20094
prss12	2.41458	2.64682	2.5307	1.49545	2.32626	1.91086	1.97309	1.2482	1.61064
ctu1	6.85074	5.59482	6.22278	13.2135	11.9832	12.5983	14.9939	13.2977	14.1458
mettl14	10.5675	10.5897	10.5786	11.0607	10.6389	10.8498	22.4003	23.1024	22.7513
sec24d	6.57271	4.76927	5.67099	9.71137	8.16703	8.9392	11.2288	12.6823	11.9556
synpo2	2.276	2.84208	2.55904	1.30501	1.24642	1.27572	1.38105	1.2254	1.30322
myoz2	244.07	222.369	233.219	230.944	289.316	260.13	52.6669	51.2423	51.9546
usp53	5.14516	4.37002	4.75759	5.76404	6.96974	6.36689	5.0497	4.8332	4.94145
c4orf3	40.6075	34.8753	37.7414	47.8897	52.071	49.9804	63.6923	63.4475	63.5699
LOC116411102	0.345716	0.311294	0.328505	0.145917	0.107896	0.126906	0.481303	0.411045	0.446174
fabp2	1.5044	2.03192	1.76816	1.7144	0.563418	1.13891	3.64428	3.75623	3.70026
pde5a	1.12011	0.544635	0.832371	0.510586	0.818015	0.6643	0.804653	0.559344	0.681998
LOC101733770	0	0	0	0.0622291	0	0.0311146	0	0	0
mad2l1	6.32682	3.41814	4.87248	2.76383	1.48092	2.12238	14.1635	20.6264	17.395
prdm5	3.55663	3.53309	3.54486	3.13789	3.4804	3.30914	4.67678	5.68012	5.17845
ndnf	49.1021	38.1328	43.6175	35.1483	30.7995	32.9739	33.844	35.6478	34.7459
tnip3	0.207481	0.336281	0.271881	0.0788144	0.582781	0.330798	1.52514	1.30251	1.41383
qrfpr	0.183568	0.247936	0.215752	0.0435818	0	0.0217909	0.115003	0.130954	0.122978
LOC116411109	0	0	0	0	0	0	0	0	0
sgms2	8.65642	6.83605	7.74624	12.9509	10.9444	11.9476	9.37829	10.3018	9.84002
papss1	7.71072	5.39546	6.55309	13.5203	18.7879	16.1541	17.0916	18.8382	17.9649
dkk2	5.59373	4.54184	5.06779	2.79425	3.542	3.16812	1.24241	0.807318	1.02486
LOC100493511	0	0	0	0	0	0	0	0	0
LOC116411997	0	0	0	0	0	0	0	0	0
gimd1	0	0	0	0	0	0	0	0	0
aimp1	100.301	96.1674	98.2341	92.2369	95.396	93.8164	100.198	90.3709	95.2846
tbck	2.97474	3.52442	3.24958	2.57718	2.27213	2.42466	4.9043	6.77589	5.84009
LOC116408257	0	0	0	0	0	0	0	0	0
npnt	20.7732	24.3272	22.5502	8.32431	2.31275	5.31853	11.3341	14.3909	12.8625
gstcd	1.40037	1.55193	1.47615	1.29578	1.14305	1.21942	1.76963	2.04923	1.90943
ints12	5.34302	2.68226	4.01264	7.1845	6.72913	6.95681	8.41276	8.12917	8.27097
arhgef38	0.357493	0.30178	0.329637	0.233404	0.125518	0.179461	0.167973	0.191271	0.179622
ppa1	37.7414	33.0709	35.4061	37.3226	35.1176	36.2201	29.5068	29.9835	29.7451
tet2	2.2618	2.26935	2.26558	2.38319	1.84541	2.1143	2.55507	3.28083	2.91795
cxxc4	0.684494	0.575927	0.63021	0.447566	0.399237	0.423402	0.468663	0.41626	0.442461
LOC108645705	0	0	0	0.121564	0	0.060782	0	0	0
tacr3	0	0	0	0.0552289	0	0.0276144	0	0	0
cenpe	4.07478	2.53119	3.30299	3.0696	1.83513	2.45237	6.64229	10.7873	8.71479
bdh2	41.4548	32.4586	36.9567	29.4547	28.7585	29.1066	47.4878	47.2526	47.3702
slc9b2	1.38701	0.802873	1.09494	1.8817	2.41175	2.14672	3.02062	3.10975	3.06518
cisd2	22.4209	16.049	19.2349	21.2922	20.3963	20.8443	27.5316	28.1041	27.8179
ube2d3	45.1735	37.3881	41.2808	45.8025	45.0778	45.4401	48.5153	44.8255	46.6704
manba	6.61988	5.09689	5.85838	12.634	10.2104	11.4222	8.9223	9.28528	9.10379
nfkb1	7.2499	6.28045	6.76517	6.26767	5.78147	6.02457	10.859	12.1986	11.5288
slc39a8	1.02246	1.22754	1.125	1.1508	1.5246	1.3377	2.27753	2.80954	2.54354
LOC101731251	1.23093	0.554188	0.892561	1.3638	1.53667	1.45023	1.23767	1.10579	1.17173
bank1	0.588032	0.828758	0.708395	0.631269	0.670252	0.65076	1.30273	2.09745	1.70009
ppp3ca	24.1078	19.2643	21.686	23.031	19.2669	21.1489	29.6047	36.0233	32.814
emcn	11.2868	9.43433	10.3606	10.2332	11.7241	10.9786	7.47126	6.19834	6.8348
LOC108648315	0.167245	1.12945	0.648348	0.158826	0.313178	0.236002	0.55881	0	0.279405
ddit4l	0	0	0	0	0	0	0	0	0
adh1c	13.2986	10.8424	12.0705	7.62341	8.82906	8.22624	7.95774	7.14109	7.54942
h2az1	131.652	112.213	121.933	132.524	103.918	118.221	292.142	301.279	296.711
dnajb14	11.9498	7.05572	9.50274	10.48	12.7168	11.5984	15.5454	14.0681	14.8068
mttp.1	0.460287	0.365699	0.412993	0.179989	0.253505	0.216747	0.0226168	0.0386306	0.0306237
c4orf54	1.54116	1.20091	1.37104	1.40729	2.12282	1.76505	0.804598	0.78229	0.793444
dapp1	6.50006	5.60901	6.05453	15.2606	19.6946	17.4776	27.6382	28.0153	27.8267
adh7	0	0	0	0	0	0	0.062431	0.0533176	0.0578743
adh1	1.97344	2.66542	2.31943	1.91314	1.96317	1.93816	3.29688	2.17037	2.73363
adh1b	57.6003	56.2999	56.9501	61.6145	58.0735	59.844	24.0274	25.1536	24.5905
LOC100486839	0.154094	0.208128	0.181111	0.146337	0.360689	0.253513	0.0643587	0.0824459	0.0734023
LOC100487777	0.333003	0.359817	0.34641	0.442735	0.187071	0.314903	0.278162	0.0475115	0.162837
adh1a	49.2927	23.9918	36.6423	10.9648	7.06832	9.01657	34.286	39.0565	36.6713
LOC100488099	0.285286	0.577983	0.431634	0.0677311	0.267108	0.16742	0.0595759	0.0508793	0.0552276
adh4	0	0.327636	0.163818	0.287956	0.05678	0.172368	0.0506569	0	0.0253285
adh5	62.5671	54.0317	58.2994	68.2249	67.8471	68.036	107.07	96.5262	101.798
metap1	8.19485	8.03102	8.11293	15.2027	13.7038	14.4532	12.4807	11.7193	12.1
LOC116411445	0.467869	1.26386	0.865862	0.888632	0	0.444316	0.781636	1.0013	0.891471
eif4e	62.1261	42.2439	52.185	81.8029	86.1713	83.9871	89.2279	98.8198	94.0238
LOC116408503	0.714303	1.92955	1.32193	0.678345	0	0.339173	1.19334	0.50957	0.851454
tspan5	5.79138	5.35962	5.5755	6.1364	3.74043	4.93842	6.13663	6.19719	6.16691
rap1gds1	13.7406	10.5785	12.1596	17.9423	13.3797	15.661	17.5036	19.1635	18.3335
stpg2	0.133534	0.0901788	0.111856	0.0317029	0	0.0158514	0	0	0
unc5c	0.833216	0.880736	0.856976	0.630724	0.565308	0.598016	0.897737	0.964823	0.93128
bmpr1b	3.50011	3.17951	3.33981	2.41204	2.05906	2.23555	2.35448	2.01079	2.18263
LOC116411998	0	0	0	0	0	0	0	0	0
pdlim5	9.06109	7.90524	8.48316	8.79484	6.86698	7.83091	8.70003	11.0089	9.85447
LOC100485437	0.188201	0	0.0941007	0.321709	0.140968	0.231338	0.188649	0.107407	0.148028
hpgds	213.68	178.149	195.915	183.533	158.048	170.791	192.171	188.188	190.179
smarcad1	22.1411	18.7833	20.4622	18.963	13.5561	16.2596	27.7231	29.5504	28.6368
atoh1	0.277804	0	0.138902	0	0.0867011	0.0433506	0.27073	0	0.135365
grid2	0.0976252	0.0439526	0.0707889	0.0618071	0.0609365	0.0613718	0	0.0116073	0.00580366
ccser1	4.52636	3.84055	4.18346	1.2124	1.05949	1.13594	4.89583	5.67147	5.28365
mmrn1	3.38837	2.35759	2.87298	5.76928	8.95662	7.36295	4.01682	4.62685	4.32184
LOC116411449	0.215856	0	0.107928	0	0.202103	0.101051	0.540925	0.0769938	0.308959
snca	15.9422	11.7449	13.8436	14.3617	13.9824	14.1721	4.1582	5.07957	4.61889
gprin3	0.0498883	0.0898422	0.0698652	0.110546	0.186838	0.148692	0.0416724	0.0593155	0.050494
LOC100489122	0	0	0	0	0	0	0	0	0
fam13a	8.12326	7.7465	7.93488	16.8698	27.6228	22.2463	12.8999	13.58	13.2399
herc3	15.1385	13.6905	14.4145	11.3345	9.67526	10.5049	12.5172	12.9438	12.7305
jchain	2.63217	2.13309	2.38263	1.74977	1.47867	1.61422	1.97883	1.50219	1.74051
LOC116411450	0	0	0	0	0	0	0	0	0
dck.1	4.73576	3.21458	3.97517	2.09877	1.54622	1.82249	9.92006	13.3057	11.6129
mob1b	13.8044	12.7637	13.2841	17.7726	17.6958	17.7342	32.1941	38.1355	35.1648
rufy3	7.5069	6.984	7.24545	5.96991	6.83197	6.40094	7.43267	7.96737	7.70002
herc6	0.904921	0.528533	0.716727	0.673558	0.297687	0.485622	1.26663	2.49497	1.8808
ppm1k	14.0767	14.0835	14.0801	9.36757	9.43088	9.39923	5.50473	5.04335	5.27404
LOC116411451	0	0	0	0	0	0	0	0	0
abcg2	29.0973	19.1727	24.135	17.0186	12.756	14.8873	26.1454	19.5353	22.8403
pkd2	5.42663	6.75085	6.08874	5.8485	6.41793	6.13321	6.09861	6.50727	6.30294
LOC100271753	1.20546	1.22112	1.21329	3.29123	33.7655	18.5283	85.6737	44.0725	64.8731
LOC100488166	0	0	0	0	0	0	0	0	0
ibsp	0	0	0	0.0705824	0	0.0352912	0.496671	0.265106	0.380888
dspp	0	0	0	0	0	0	0	0	0
dmp1	0	0	0	0	0.0625796	0.0312898	0.0279156	0.119203	0.0735593
odam	0	0	0	0	0.0805993	0.0402997	0	0.0614109	0.0307055
cdkl2	0.522967	0.30272	0.412843	0.851384	0.804417	0.8279	1.65376	1.06593	1.35984
g3bp2	4.26134	4.09418	4.17776	4.35972	4.87416	4.61694	6.36685	7.92896	7.1479
uso1	27.9268	25.7721	26.8494	29.1011	28.0798	28.5904	26.7934	28.5765	27.685
enam	0.0276845	0	0.0138423	0.0262909	0	0.0131454	0.0231253	0.098748	0.0609367
ambn	0.266213	0	0.133106	0	0	0	0.111186	0	0.0555929
LOC105946460	0	0	0	0	0	0	0	0	0
rchy1	29.7572	27.6014	28.6793	24.4289	26.6023	25.5156	24.1079	22.9546	23.5312
parm1	18.4752	12.4566	15.4659	12.7394	15.3635	14.0515	15.6827	17.4734	16.5781
btc	1.88628	1.03198	1.45913	1.1791	0.961289	1.07019	0.41884	0.5621	0.49047
areg	95.5667	108.697	102.132	50.1095	126.619	88.3643	30.3617	44.5476	37.4547
ereg	28.3948	25.0281	26.7114	12.1694	21.0181	16.5938	10.8967	14.699	12.7978
epgn	59.7059	51.9716	55.8388	60.3998	71.9054	66.1526	55.3189	65.2224	60.2706
mthfd2l	0.0678071	0	0.0339035	0.321968	0.126973	0.224471	0.283201	0.0483722	0.165787
cxcl2	0	0	0	0.0447448	0.0441145	0.0444297	0.393573	0.369733	0.381653
LOC101734307	0	0	0	0	0	0	0	0.0869188	0.0434594
cxcl8	22.5019	19.7262	21.114	81.5252	165.126	123.326	65.6092	104.068	84.8385
LOC100498389	0.306464	0.275951	0.291208	9.5072	26.2069	17.8571	11.3491	12.243	11.7961
LOC100498234	3.47926	1.73131	2.60528	1.13035	3.17184	2.1511	2.37091	2.54735	2.45913
LOC101730379	222.999	188.831	205.915	205.726	180.407	193.067	274.498	268.101	271.299
rassf6	43.3177	35.4589	39.3883	29.5172	21.42	25.4686	23.1828	25.9858	24.5843
alb	0.0470456	0	0.0235228	0	0	0	0	0	0
LOC101732943	0	0	0	0.0467947	0	0.0233974	0	0	0
LOC101732409	0	0	0	0	0	0	0	0	0
ankrd17	9.70757	8.0222	8.86488	8.88531	9.01927	8.95229	10.9274	11.6179	11.2727
cox18	5.33463	6.32295	5.82879	6.66862	7.23725	6.95293	10.2308	10.213	10.2219
adamts3	3.74749	3.60444	3.67597	2.77698	3.0967	2.93684	6.10653	8.04041	7.07347
npffr2	0	0	0	0.198799	0.117599	0.158199	0.0349725	0.0298674	0.03242
gc	0	0.0807834	0.0403917	0	0	0	0	0.0426677	0.0213339
slc4a4	1.26164	0.708609	0.985125	1.12695	1.29821	1.21258	1.28342	1.42579	1.35461
LOC105945456	0.328329	0.295639	0.311984	0.259834	0.307409	0.283621	0	0	0
cxcl11	0.781953	1.1735	0.977725	0.8251	0.325391	0.575245	1.01605	1.48755	1.2518
cxcl10	1.03779	0.467229	0.752508	0.492772	0.485831	0.489301	0.14448	0.987115	0.565797
cxcl9	1.60183	0.901466	1.25165	3.80299	6.06156	4.93228	1.61679	1.90453	1.76066
sdad1	18.1063	12.9292	15.5177	35.3409	36.059	35.6999	39.9806	43.4349	41.7077
LOC105945457	0	0	0	0	0	0	0	0	0
LOC116411452	0	0	0	0	0	0	0	0	0
LOC116411453	0	0	0	0	0	0	0	0	0
naaa	10.3152	6.56807	8.44164	5.8076	4.75999	5.2838	6.27771	8.40991	7.34381
ppef2	0.36809	0.142046	0.255068	0.0249686	0.0246169	0.0247927	0.109811	0.0562689	0.08304
nup54	16.5295	9.96453	13.247	20.9742	18.7552	19.8647	35.0254	35.1756	35.1005
scarb2	7.44142	8.08683	7.76412	7.63541	6.6069	7.12116	11.0029	9.57982	10.2914
cbm101731809provisional	0.408173	0.5513	0.479737	1.35669	2.19745	1.77707	2.55715	2.91183	2.73449
LOC105948228	0	0	0	0	0	0	0	0	0
LOC116411454	0	0	0	0	0	0	0	0	0
fam47e	0.861108	0.930446	0.895777	0.926794	1.66623	1.29651	1.10292	1.18764	1.14528
LOC116411455	0.0333121	0	0.0166561	0.0632704	0.0311896	0.04723	0.0834784	0	0.0417392
slc10a6	0	0	0	0	0	0	0	0	0
ptpn13	3.81489	3.58227	3.69858	2.69126	2.80642	2.74884	3.52047	3.14912	3.3348
rasgef1b	3.70919	3.17989	3.44454	3.56465	5.65638	4.61052	7.29131	7.81143	7.55137
hnrnpd	94.5039	100.338	97.4209	98.3443	99.1653	98.7548	140.684	144.257	142.471
hnrnpdl	245.357	235.687	240.522	354.35	394.916	374.633	365.374	374.189	369.782
enoph1	16.2136	15.7123	15.963	16.0879	13.5468	14.8173	26.2367	26.245	26.2409
tmem150c	2.3493	2.47393	2.41161	2.64699	3.09436	2.87068	4.59003	4.3745	4.48226
hpse	13.6892	10.2995	11.9943	17.1008	18.2363	17.6685	42.4777	39.9473	41.2125
hsd17b11	19.2652	10.9452	15.1052	17.279	21.6166	19.4478	27.7149	25.6325	26.6737
ugt2a1	0.106495	0	0.0532476	0.0337114	0	0.0168557	0	0	0
ythdc1	25.7568	23.0936	24.4252	27.921	29.4518	28.6864	33.9892	36.8465	35.4178
tmprss11f	3.90541	1.94115	2.92328	3.38244	0.585052	1.98375	4.74984	5.46065	5.10525
LOC108648818	0.154988	0.157001	0.155994	0.147185	0.0906951	0.11894	0.242744	0.193489	0.218117
LOC116411456	0	0	0	0.0535643	0	0.0267822	0.0471149	0.0804746	0.0637947
coq2	3.08041	2.45541	2.76791	3.11717	2.2222	2.66968	6.11642	8.17759	7.14701
uba6	5.24157	4.54788	4.89472	4.24224	3.02652	3.63438	4.99715	6.49361	5.74538
stap1	16.7713	12.1148	14.4431	9.98214	3.76165	6.8719	20.9165	22.9955	21.956
cenpc	2.43482	2.34256	2.38869	2.01134	1.76441	1.88787	3.30151	5.11568	4.20859
epha5	0.144453	0.0867139	0.115584	0.121939	0.150277	0.136108	0.147479	0.0687002	0.108089
prag1	20.5346	20.0126	20.2736	22.1496	19.7158	20.9327	18.5799	23.3663	20.9731
mboat4	0	0	0	0.0355169	0	0.0177584	0	0	0
cops4	29.6327	23.4564	26.5445	37.8289	42.7539	40.2914	56.3529	58.7398	57.5463
leprotl1	2.86512	1.81139	2.33826	3.16473	3.59578	3.38025	5.32972	6.17526	5.75249
LOC100127800	1.13587	0.876663	1.00626	1.02732	1.16478	1.09605	1.94279	2.70102	2.32191
gsr	20.1422	13.1294	16.6358	16.5085	18.4488	17.4787	28.9319	32.2679	30.5999
LOC101731273	2.85794	2.76085	2.80939	3.68466	3.91629	3.80048	2.98805	3.13245	3.06025
saraf	16.4766	12.7166	14.5966	17.2942	15.4461	16.3701	19.8169	20.1204	19.9686
gtf2e2	19.9819	12.0132	15.9976	23.7779	24.1844	23.9811	30.4818	33.5507	32.0162
smim18	0.606216	0.467878	0.537047	0.61682	1.13518	0.875999	0.651062	0.556023	0.603543
rbpms	3.44011	2.87726	3.15868	2.93887	2.89747	2.91817	3.30641	3.80951	3.55796
dctn6	16.92	12.0279	14.474	25.8263	26.617	26.2216	32.1581	34.6474	33.4027
chrnb3	0.0812978	0	0.0406489	0.115808	0.152235	0.134022	0.0339547	0.0579962	0.0459754
chrna6	0	0	0	0	0	0	0	0	0
prc1.2	4.59434	2.03613	3.31523	3.10186	1.71392	2.40789	5.18692	7.78409	6.4855
idua	13.042	8.78704	10.9145	4.67701	2.87484	3.77593	9.80219	11.4075	10.6049
slc26a1	0.27281	0.267979	0.270394	0.0235524	0.116103	0.0698278	0	0.0353849	0.0176925
rbp4l	0	0	0	0	0	0	0	0	0
pde6b	0.264998	0.238613	0.251806	0.251658	0.165409	0.208533	0.172167	0.273064	0.222615
LOC100487782	0.849567	0.76498	0.807273	0.461028	0.227267	0.344148	0.473104	0.202021	0.337563
dnah6	0.0881385	0.119044	0.103592	0.0418508	0.116907	0.0793789	0.239276	0.225307	0.232292
ptpn9l	8.95471	5.84442	7.39957	9.94979	10.5224	10.2361	12.6508	14.1339	13.3923
anxa3	60.2666	52.2488	56.2577	129.501	131.942	130.721	128.817	123.438	126.128
fras1	4.23539	4.02918	4.13229	2.93868	1.78214	2.36041	6.76894	7.41663	7.09279
mrpl1	32.5341	27.8255	30.1798	27.2643	27.2145	27.2394	26.8781	28.8841	27.8811
cnot6l	4.73482	3.16458	3.9497	5.46993	5.25577	5.36285	8.80717	8.77513	8.79115
cxcl13	0	0	0	0.345323	0.226973	0.286148	0.556865	0.82145	0.689158
LOC105946340	0	0	0	0	0	0	0.0311285	0	0.0155642
mfhas1	2.70515	2.05937	2.38226	2.82587	2.23346	2.52967	3.69762	4.05259	3.8751
cldn23	9.78218	7.79053	8.78635	11.9175	7.44387	9.6807	8.65953	8.20172	8.43062
lin54	9.59794	10.3842	9.99106	6.52402	5.7355	6.12976	10.7726	11.1463	10.9594
LOC100489354	15.0955	13.7563	14.4259	24.6123	28.3524	26.4823	23.9276	21.862	22.8948
sec31a	13.6081	9.81366	11.7109	16.7045	13.1638	14.9342	19.5623	21.9779	20.7701
helq	4.71447	4.88941	4.80194	3.07803	3.27114	3.17459	5.85436	6.03576	5.94506
LOC105946056	0	0	0	0	0	0	0	0	0
LOC100485787	4.89274	3.3042	4.09847	2.05922	1.82199	1.9406	5.75894	5.59255	5.67574
nkx6-1	0.363746	0.491295	0.427521	0.172718	0.255427	0.214072	0.151921	0.129745	0.140833
cds1	6.12727	3.92264	5.02496	3.0944	1.72437	2.40939	5.70991	6.87244	6.29118
wdfy3	5.26541	4.90235	5.08388	3.98621	3.49082	3.73852	6.67219	8.36237	7.51728
arhgap24	2.3464	2.17147	2.25894	2.59967	2.29861	2.44914	2.81295	3.59574	3.20434
mapk10	0.493731	0.254041	0.373886	0.200947	0.418246	0.309596	0.235669	0.117406	0.176538
LOC105945479	0.173606	0.351722	0.262664	0.0618251	0.0406361	0.0512306	0.163143	0.0928854	0.128014
hsd17b13	0	0	0	0	0	0	0	0	0
LOC108645709	0	0	0	0	0	0	0.0686248	0.0293036	0.0489642
LOC100496714	37.8974	25.0966	31.497	21.0733	11.8901	16.4817	51.5322	51.591	51.5616
klhl8	5.71404	5.53214	5.62309	5.18629	4.90018	5.04324	6.29364	6.38498	6.33931
LOC116411465	0	0.140977	0.0704883	0	0	0	0	0	0
aff1	4.91262	4.30501	4.60881	7.41453	6.03698	6.72575	4.53105	5.77836	5.15471
LOC116408311	0	0	0	0	0	0	0	0	0
stbd1	2.38101	2.73353	2.55727	2.37421	2.95382	2.66402	1.64084	1.27392	1.45738
LOC105948145	0	0	0	0	0	0	0	0	0
LOC105948246	0	0	0	0	0	0	0	0	0
LOC108648883	0.437772	0.591277	0.514525	0.311801	0.204939	0.25837	0.457097	0.312298	0.384697
LOC116411472	1.34051	0.865924	1.10322	0.71954	0.654835	0.687188	0.998041	0.935508	0.966774
shroom3	0.269802	0.128615	0.199209	0.195933	0.133735	0.164834	0.22537	0.203793	0.214582
LOC116412001	0	0	0	0	0	0	0	0	0
sowahb	2.60645	1.68747	2.14696	2.20931	1.89583	2.05257	2.86096	2.95044	2.9057
septin11	3.27298	2.39655	2.83477	2.12907	2.59299	2.36103	4.16606	4.24213	4.20409
ccni	30.6522	27.085	28.8686	21.6665	20.8022	21.2343	19.7643	20.8905	20.3274
ccng2	8.10771	7.82609	7.9669	9.17788	10.3037	9.74077	6.51965	9.26963	7.89464
LOC116412002	5.72019	3.49856	4.60938	5.22725	3.33469	4.28097	4.23724	2.69478	3.46601
LOC116411477	0.169028	0	0.0845139	0.0963113	0.158258	0.127285	0.282383	0.0482324	0.165308
fzr1	13.0756	12.6035	12.8396	11.5421	10.8132	11.1777	16.2871	20.8952	18.5911
LOC101733496	0.288252	0.097332	0.192792	0.376394	0.269885	0.32314	0.120391	0.128521	0.124456
LOC105947317	0	0	0	0	0	0	0	0	0
uhrf1	5.84225	3.6978	4.77002	1.34641	1.30456	1.32549	14.0686	18.6589	16.3638
LOC116408312	0	0	0	0	0	0	0	0	0
adgrl3	0.143035	0.193191	0.168113	0.0950845	0.174098	0.134591	0.0597398	0.0918348	0.0757873
LOC116408539	0	0	0	0	0	0	0	0	0
kdm4b	4.91158	5.28287	5.09722	3.27495	4.01157	3.64326	6.13537	6.93309	6.53423
LOC105946089	0	0.11697	0.0584848	0	0.0810842	0.0405421	0.0361701	0	0.0180851
ptprs	8.80444	10.1108	9.45764	9.73456	10.3939	10.0642	10.1257	11.8639	10.9948
LOC101732465	0.0648242	0.262665	0.163745	0.0307805	0.182081	0.106431	0.18952	0.115611	0.152566
LOC108646210	0	0	0	0	0.0715196	0.0357598	0	0	0
noa1	5.94507	3.40988	4.67747	6.57387	5.94752	6.26069	10.2041	10.9513	10.5777
polr2b	15.1025	10.8705	12.9865	15.7135	15.204	15.4587	26.6939	30.143	28.4184
rest	5.1025	3.27638	4.18944	5.30902	6.55259	5.9308	5.97407	6.28551	6.12979
hnrnpm	53.0661	52.4532	52.7597	47.0891	51.1546	49.1219	80.9287	87.7146	84.3217
timm44	17.6205	15.4952	16.5578	23.2424	25.1735	24.208	26.2429	27.5744	26.9087
ctxn1	0.0408708	0	0.0204354	0	0.0574	0.0287	0.01707	0	0.00853501
fbn3	22.2787	22.1325	22.2056	13.9132	11.7491	12.8312	19.6074	27.2025	23.4049
cers4	6.05935	4.75456	5.40696	4.52126	4.61966	4.57046	1.71126	1.46146	1.58636
LOC100489862	0.744948	0.447185	0.596066	0.471631	0.581235	0.526433	0.0345704	0.265716	0.150143
lsm7	33.0877	31.9503	32.519	49.1947	37.2874	43.2411	77.9135	84.697	81.3053
sppl2b	10.4035	9.54148	9.9725	8.88999	9.1262	9.00809	11.3989	12.296	11.8474
tmprss9	0.0489658	0	0.0244829	0.0232505	0	0.0116252	0	0.0174656	0.00873282
timm13	35.9044	26.3929	31.1486	35.4548	43.9545	39.7046	46.3143	45.2202	45.7672
lmnb2	1.77507	1.58604	1.68056	1.55605	1.27844	1.41724	3.04534	4.15932	3.60233
rpl36	1648.69	2393.56	2021.13	1663.73	1620.06	1641.89	1623.58	1363.94	1493.76
lrrc14b	2.87151	2.02352	2.44751	1.51168	1.16893	1.34031	0.860373	0.979707	0.92004
LOC100488960	1.01435	1.37003	1.19219	0	1.18715	0.593574	0.423651	0.542713	0.483182
mfsd12	12.7755	8.16871	10.4721	21.5543	31.6852	26.6198	35.9598	36.6491	36.3044
gramd2a	8.00548	4.82547	6.41548	4.71229	2.78754	3.74991	6.24498	6.52905	6.38702
pias4	16.7082	13.8144	15.2613	17.5725	16.8498	17.2111	23.0219	26.5678	24.7948
eef2.1	2392.32	2746.09	2569.21	2267.66	2237.38	2252.52	1917.29	1749.97	1833.63
dapk3	36.8297	33.6691	35.2494	47.7912	48.171	47.9811	42.5066	45.6278	44.0672
atcay	1.36468	1.00539	1.18503	0.824717	1.24869	1.0367	0.880863	0.951411	0.916137
matk	0	0	0	0	0.0384767	0.0192384	0.0686549	0.0293165	0.0489857
LOC100494570	0.0579045	0	0.0289523	0	0.054215	0.0271075	0	0	0
rax2	0	0	0	0	0	0	0	0	0
mrpl54	36.7147	27.208	31.9613	34.8665	51.2588	43.0626	46.9524	40.3303	43.6414
apba3	4.53982	3.53476	4.03729	3.75336	3.87551	3.81443	5.86673	6.40104	6.13388
tjp3	24.6942	20.4043	22.5493	46.7015	27.3245	37.013	30.6213	30.6543	30.6378
pip5k1c	0.325555	0.314079	0.319817	0.3975	0.435445	0.416472	0.718701	0.912388	0.815545
cactin	17.5173	15.5267	16.522	17.0903	17.3301	17.2102	21.2628	21.3075	21.2851
tbxa2r	0.595632	0.160898	0.378265	0.735342	1.05959	0.897467	1.74139	1.95459	1.84799
gipc3	0.864023	0.816897	0.84046	1.18977	1.09211	1.14094	1.11869	0.955385	1.03703
hmg20b	11.8609	9.63227	10.7466	12.3332	10.6132	11.4732	17.6205	18.8238	18.2222
mydgf	43.7249	34.4086	39.0668	50.5962	44.0351	47.3156	79.5959	84.2284	81.9122
dpp9	8.2557	6.79373	7.52472	6.90553	7.90884	7.40718	11.2347	11.4669	11.3508
sema6b	0.336278	0.33467	0.335474	0.336157	0.215424	0.275791	0.162625	0.265146	0.213886
lrg1	0	0	0	0	0.10235	0.0511749	0	0	0
plin3	15.7212	11.9398	13.8305	10.9231	13.3557	12.1394	20.8101	17.4857	19.1479
hdgfl2	17.3498	15.2151	16.2825	19.678	20.3631	20.0205	26.3407	28.3615	27.3511
ubxn6	23.2104	15.2384	19.2244	18.3206	19.7156	19.0181	23.9922	21.1658	22.579
chaf1a	8.37484	7.98458	8.17971	4.96428	3.10061	4.03245	19.478	22.1796	20.8288
LOC116411519	3.05369	1.76763	2.41066	3.10711	1.22534	2.16622	3.64399	3.73447	3.68923
sh3gl1	35.6747	22.0167	28.8457	38.7851	37.4882	38.1367	54.8373	62.5279	58.6826
mpnd	0.164618	0.254105	0.209362	0.200997	0.198166	0.199582	0.0785761	0.0838825	0.0812293
LOC116411520	0	0	0	0	0	0	0	0	0
stap2	15.7715	13.5413	14.6564	10.3284	4.08963	7.20902	24.169	23.9242	24.0466
fsd1	2.33339	1.02909	1.68124	1.94459	2.80892	2.37675	3.18223	2.64976	2.916
shd	4.38304	2.68074	3.53189	3.76972	3.98762	3.87867	3.07404	1.97636	2.5252
ankrd24	0.14932	0.0672264	0.108273	0.0236338	0.0932037	0.0584188	0.0415764	0.0177536	0.029665
ebi3	3.73572	2.11592	2.92582	4.11987	5.02088	4.57037	9.56284	11.4766	10.5197
LOC108648333	0.33362	0.21629	0.274955	0.114057	0.13744	0.125748	0.289825	0.295117	0.292471
LOC105945920	0.0995465	0.268905	0.184226	0.113442	0	0.0567212	0.116414	0.213044	0.164729
LOC105945922	0.395521	0.445176	0.420349	0.250407	0.21602	0.233213	0.344151	0.376209	0.36018
LOC101733659	7.7733	8.51272	8.14301	8.77859	8.26152	8.52005	10.8804	12.4695	11.675
b4galt1.1	14.237	10.918	12.5775	9.74671	11.6503	10.6985	12.2717	14.1574	13.2146
b4galt1.2	1.04605	0.642203	0.844125	0.180616	0.267108	0.223862	0.714911	1.25502	0.984967
LOC116411549	0	0	0	0	0	0	0	0	0
smu1	24.1528	17.8121	20.9825	27.4751	26.776	27.1255	43.7234	44.5289	44.1261
dnaja1	52.8744	42.9116	47.893	63.7569	76.755	70.256	88.9147	83.4214	86.1681
aptx	2.31004	2.23526	2.27265	2.35746	3.03444	2.69595	5.99043	5.48492	5.73767
elp1	13.18	11.8486	12.5143	12.8787	13.1139	12.9963	15.7177	17.021	16.3693
kcmf1	29.3003	27.1328	28.2166	34.5469	32.2087	33.3778	37.0821	36.1985	36.6403
slc20a2	47.3599	42.064	44.712	27.7391	26.7985	27.2688	19.2896	19.0082	19.1489
bmp2k	10.4973	9.74589	10.1216	8.87539	8.35507	8.61523	13.8021	17.1676	15.4848
paqr3	4.73559	3.07411	3.90485	4.63665	5.12127	4.87896	4.90631	5.34239	5.12435
antxr2	5.54721	4.32041	4.93381	6.80605	10.1032	8.45462	10.9585	13.2005	12.0795
prdm8	0.422773	0.380679	0.401726	0.334575	0.52778	0.431178	0.794585	0.753995	0.77429
LOC116411553	0	0	0	0	0	0	0.150459	0	0.0752297
LOC116411552	0.291689	0	0.145844	0.110802	0.109241	0.110022	0.0487304	0.041617	0.0451737
fgf5	0.191749	0.207189	0.199469	0.145677	0.143625	0.144651	0.128137	0.164148	0.146143
LOC116412005	1.16196	1.96175	1.56185	1.75864	1.49589	1.62727	2.00186	1.55422	1.77804
cfap299	1.02828	0.27777	0.653027	0.976519	1.73297	1.35475	1.54609	1.54047	1.54328
bmp3	0.138782	0.0937231	0.116253	0.0658978	0.162424	0.114161	0.144908	0.123755	0.134332
prkg2	0	0	0	0	0	0	0	0	0
tmsb10	4.69912	1.65571	3.17741	4.65659	6.12133	5.38896	11.9464	9.18227	10.5643
fnta	34.8211	20.8647	27.8429	45.3936	44.932	45.1628	58.1732	59.4821	58.8277
pomk	3.77944	2.28832	3.03388	4.51742	2.31841	3.41791	5.60644	6.92639	6.26642
hgsnat	15.0252	13.4165	14.2209	10.5827	8.51887	9.5508	16.3858	19.7403	18.063
ints10	4.53326	3.14271	3.83798	5.02892	4.451	4.73996	6.80266	6.73976	6.77121
csgalnact1	3.87797	2.95822	3.41809	4.07427	1.80941	2.94184	5.15495	6.42445	5.7897
sh2d4a	17.4783	13.6397	15.559	15.4612	7.87927	11.6702	17.6821	20.0423	18.8622
psd3	3.268	2.30505	2.78653	2.94831	2.7198	2.83406	4.33737	4.40362	4.37049
lpl	36.3659	28.1756	32.2707	21.3933	21.0394	21.2164	7.94619	9.43128	8.68873
fut10	3.9448	3.18299	3.5639	3.57594	2.85403	3.21498	6.26935	6.13995	6.20465
nrg1	4.21403	3.30485	3.75944	1.63127	1.5273	1.57929	2.35358	2.48607	2.41983
LOC101730712	0	0	0	0.0479564	0	0.0239782	0	0	0
ubxn8	9.83335	6.9233	8.37833	9.90957	8.64361	9.27659	10.5077	11.9776	11.2427
ppp2cb	99.0623	92.736	95.8991	91.1116	84.0345	87.5731	97.5809	96.1959	96.8884
wrn	4.15688	2.92587	3.54137	4.00322	3.01494	3.50908	5.22069	5.45056	5.33562
purg	0	0.446592	0.223296	0.157002	0.309581	0.233292	0.690491	0.235879	0.463185
LOC116406454	0.8906	0.87483	0.882715	1.03799	0.966512	1.00225	0.980638	0.953005	0.966821
tex15	0.0385156	0	0.0192578	0.00914419	0	0.00457209	0.00804318	0.0137381	0.0108907
LOC116408313	0	0	0	0	0	0	0	0	0
LOC105945872	0	0	0	0	0.0369046	0.0184523	0.0329249	0	0.0164624
dusp4	1.50078	1.72298	1.61188	1.63902	2.31851	1.97876	2.66396	2.8907	2.77733
tnks	5.90879	5.46558	5.68719	5.91741	6.26994	6.09368	6.8352	5.93962	6.38741
ppp1r3b	2.37072	1.65752	2.01412	1.45677	2.79417	2.12547	2.14338	2.18864	2.16601
eri1	19.8261	13.7134	16.7697	17.5251	17.3424	17.4338	42.0043	46.3458	44.1751
dohh	17.6602	11.5307	14.5954	26.5477	22.8824	24.7151	32.8595	32.8395	32.8495
smim24	0	0	0	0	0	0	0	0	0
nfic	0.940561	0.944634	0.942598	3.81333	4.10961	3.96147	1.03748	1.23873	1.1381
rorb.2	0.290421	0.235355	0.262888	0.110321	0.0543833	0.0823519	0.072778	0	0.036389
abhd17a	28.1009	24.266	26.1835	27.6706	22.159	24.9148	31.4578	30.8094	31.1336
rexo1	5.47326	5.5943	5.53378	4.89671	4.84752	4.87211	6.99024	6.79898	6.89461
atp8b3	0	0	0	0	0	0	0	0	0
LOC116408551	0	0	0	0	0	0	0	0	0
onecut3	0	0	0	0.0369187	0	0.0184593	0	0	0
tcf3	7.94494	5.81851	6.88172	7.56176	7.25687	7.40932	10.1908	11.6126	10.9017
uqcr11	328.649	380.184	354.417	313.55	366.65	340.1	306.776	265.115	285.946
mbd3	31.3855	24.4001	27.8928	25.3782	23.2669	24.3226	41.2376	42.2258	41.7317
mex3d	3.95382	3.39063	3.67222	4.23158	4.46578	4.34868	6.76265	5.68593	6.22429
unc13a	0.145822	0.354518	0.25017	0.470835	0.436897	0.453866	0.219253	0.260066	0.239659
ap1m1	34.2795	28.7809	31.5302	39.0548	44.4322	41.7435	52.969	59.7405	56.3547
upf1	20.8474	18.0423	19.4449	22.0431	22.5839	22.3135	29.3735	32.6338	31.0037
LOC100491961	0	0	0	0	0	0	0	0	0
LOC101732303	0	0	0	0	0	0	0	0	0
LOC100491788	22.0399	17.4078	19.7238	15.5091	10.4693	12.9892	12.1916	12.574	12.3828
arrdc2	28.6197	17.4878	23.0537	22.5936	33.7161	28.1549	13.1812	14.1628	13.672
pigg	1.42293	1.09003	1.25648	1.9967	1.82938	1.91304	2.07561	2.81802	2.44681
atp5me	506.948	611.108	559.028	497.923	518.148	508.035	413.306	356.691	384.998
cwf19l1	13.834	10.6021	12.2181	13.3221	11.4244	12.3733	18.6969	19.9041	19.3005
gak	13.6522	11.7891	12.7207	11.3072	11.2527	11.2799	15.2364	16.2853	15.7608
LOC108648369	0	0	0	0	0	0	0	0	0
gadd45b	3.81595	2.24088	3.02841	4.72677	7.06795	5.89736	2.70247	3.01812	2.86029
gng7	18.5677	13.5738	16.0708	17.8658	15.7781	16.8219	19.912	22.5135	21.2128
diras1	0.640462	0.29829	0.469376	0.188758	0.434232	0.311495	0.0553436	0.0945296	0.0749366
slc39a3	2.90637	1.07759	1.99198	4.27539	4.32188	4.29864	3.5702	3.98408	3.77714
sgta	35.3481	26.0526	30.7004	50.992	53.1717	52.0818	61.077	65.3456	63.2113
thop1	22.6835	18.5476	20.6155	23.4192	20.4977	21.9584	36.5144	37.4159	36.9651
plk5	5.01445	4.99047	5.00246	8.49366	7.41307	7.95337	5.53587	5.50179	5.51883
LOC100487633	0	0	0	0	0	0	0	0	0
LOC100486858	0	0	0	0	0	0	0	0	0
pcsk4	0	0	0	0.0228088	0.0224875	0.0226482	0	0.0171339	0.00856695
reep6	1.67745	1.28387	1.48066	0.929254	0.759107	0.844181	2.77905	2.27365	2.52635
c19orf25	11.0036	6.31928	8.66143	9.91483	10.0185	9.96668	14.2576	14.4942	14.3759
apc2	0.375024	0.144722	0.259873	0.18316	0.200645	0.191902	0.161107	0.259891	0.210499
LOC101735095	0.0493532	0	0.0246766	0.140606	0.0462086	0.0934075	0.0412255	0.0704153	0.0558204
rps15	2427.63	3124.48	2776.06	2341.98	2325.41	2333.69	2200.4	1799.25	1999.83
dazap1	26.4085	21.9983	24.2034	28.4303	27.0495	27.7399	35.7616	36.4061	36.0838
gamt	180.656	204.483	192.57	236.811	285.929	261.37	94.9308	80.7171	87.824
ndufs7	261.893	270.542	266.217	292.441	316.676	304.558	227.954	210.294	219.124
pwwp3a	11.0015	8.93535	9.96841	10.8665	8.7405	9.8035	13.979	15.1546	14.5668
LOC100496389	0.388676	0.656208	0.522442	0.138416	0.318422	0.228419	0.0811668	0.277274	0.17922
efna2	3.07595	2.84258	2.95927	3.45921	2.6526	3.0559	2.36655	3.52247	2.94451
fam174c	25.3143	14.8253	20.0698	28.861	27.8764	28.3687	41.2021	44.3882	42.7952
cirbp	673.57	625.783	649.677	903.429	939.227	921.328	1082.74	1055.16	1068.95
midn	41.0627	37.7623	39.4125	17.7232	29.2776	23.5004	15.3917	19.2701	17.3309
atp5f1d	624.246	693.948	659.097	639.276	719.951	679.613	569.948	505.099	537.524
cbarp	0.633227	0.311007	0.472117	1.66738	2.88355	2.27547	2.06769	2.13546	2.10158
stk11	9.28876	9.40942	9.34909	8.31996	8.40042	8.36019	11.5504	12.0104	11.7804
LOC101734868	0.0797051	0	0.0398525	0	0.149253	0.0746265	0.0665789	0.17058	0.118579
cnn2	64.7945	51.2326	58.0135	275.47	303.33	289.4	155.692	154.203	154.948
arhgap45	2.1781	2.05644	2.11727	3.61478	5.60317	4.60897	6.42973	7.09022	6.75997
polr2e	48.4519	46.3264	47.3891	74.5534	71.7105	73.1319	86.7866	84.9862	85.8864
LOC779531	0.798411	0.647025	0.722718	0.682397	0.672784	0.677591	1.33385	1.31001	1.32193
gpx4	147.833	143.465	145.649	168.12	182.434	175.277	247.358	238.476	242.917
sbno2	7.12627	6.72722	6.92674	13.8019	14.4445	14.1232	15.5324	17.0551	16.2938
tmem259	10.2631	7.83195	9.04752	9.28349	8.91249	9.09799	11.9164	12.3001	12.1082
grin3b	0.075326	0	0.037663	0	0.0176316	0.00881581	0.0157302	0.013434	0.0145821
wdr18	13.8084	9.92037	11.8644	18.5539	19.943	19.2484	29.1222	29.9361	29.5291
arid3a	3.65065	3.09335	3.372	2.9681	3.20844	3.08827	3.29398	3.66691	3.48044
trnaa-cgc	0.0342009	0	0.0171005	0	0	0	0	0	0
kiss1r	0.127485	0.172187	0.149836	0.0605335	0.0596808	0.0601072	0.21298	0.136418	0.174699
r3hdm4	20.5344	18.177	19.3557	21.0008	23.8994	22.4501	18.393	20.576	19.4845
LOC116408565	0	0	0	0.830497	0	0.415249	0	0	0
med16	4.11674	3.27477	3.69575	3.69364	3.35785	3.52574	7.2573	8.35997	7.80863
cfd	43.702	40.7975	42.2498	51.6945	56.7429	54.2187	94.4835	64.8281	79.6558
prtn3	2.61317	1.95248	2.28283	20.2226	20.6665	20.4446	23.268	21.0613	22.1646
plppr3	0.289852	0.32624	0.308046	0.321137	0.407074	0.364106	0.201765	0.13785	0.169807
ptbp1	68.8652	58.7522	63.8087	52.1651	42.7875	47.4763	57.7566	63.0732	60.4149
misp	0.446372	0.951937	0.699155	0.669319	1.67172	1.17052	1.21671	1.52513	1.37092
palm	10.0816	10.3445	10.213	8.04024	8.43919	8.23972	5.96237	4.7575	5.35993
LOC100497492	0.502005	0.271214	0.386609	0.28604	0.470019	0.37803	0.670932	0.931113	0.801023
LOC105945763	0	0.0929306	0.0464653	0	0.0644202	0.0322101	0	0	0
pgpep1	4.35227	2.01103	3.18165	4.45948	4.45028	4.45488	3.58768	3.67676	3.63222
timm10	22.0927	14.2711	18.1819	26.6818	24.2824	25.4821	41.4555	42.1422	41.7988
LOC116408314	0.201234	0	0.100617	0	0	0	0	0	0
LOC116411999	0	0	0	0	0	0	0	0	0
LOC116412000	0	0	0	0	0	0	0	0	0
LOC108648378	0.151659	0	0.0758296	0	0	0	0	0	0
LOC105945765	0.281002	0	0.140501	0	0	0	0.234726	0	0.117363
LOC108648379	0	0	0	0	0	0	0	0	0
LOC100491733	0.738983	0	0.369492	0.438614	0.0864871	0.262551	0.771605	1.58153	1.17657
LOC100494007	0	0	0	0	0.022476	0.011238	0	0.0171251	0.00856255
ugt2b4	7.13897	6.73519	6.93708	5.32248	7.00333	6.16291	3.32876	4.57592	3.95234
LOC101734175	5.40498	3.65012	4.52755	4.49128	4.66523	4.57826	6.84284	7.50075	7.1718
LOC101734108	0	0	0	0.0457351	0.0450908	0.0454129	0	0.034356	0.017178
ndufa7	182.862	193.341	188.101	164.702	176.159	170.431	139.382	115.265	127.323
rps28p9	1535.15	2249.3	1892.22	1455.81	1380.45	1418.13	1314.05	1109.47	1211.76
trnay-gua	0.0168662	0	0.00843311	0	0.0315831	0.0157915	0	0.024064	0.012032
kank3	11.749	10.9409	11.345	14.4953	18.3967	16.446	15.0008	14.4229	14.7119
LOC105945731	0.206717	0.37227	0.289493	0.392621	0.38709	0.389856	0.230232	0.294935	0.262583
angptl4	50.51	33.2933	41.9016	25.1855	36.645	30.9152	38.6375	26.7957	32.7166
rab11b.1	91.3405	65.998	78.6692	72.8721	68.2909	70.5815	114.914	116.652	115.783
marchf2	9.40136	7.87125	8.6363	9.18915	11.5305	10.3598	12.6293	13.0605	12.8449
rab11b.2	8.70023	7.75065	8.22544	6.94381	7.62592	7.28487	10.128	12.7433	11.4357
lonp1	11.5389	12.2142	11.8766	14.3876	15.5595	14.9736	19.081	18.0342	18.5576
larp6-like.1	0	0	0	0	0	0	0	0	0
nrtn	2.24271	1.8224	2.03255	1.29866	1.07551	1.18709	1.38599	1.11863	1.25231
med11	3.25671	3.17115	3.21393	3.52432	3.22648	3.3754	5.94689	6.59162	6.26925
LOC116412003	1.50287	1.70936	1.60612	1.57745	1.70335	1.6404	2.70897	2.20067	2.45482
ndufa11	212.759	213.883	213.321	225.894	244.184	235.039	197.996	165.153	181.574
caps	3.41223	3.89969	3.65596	2.78347	3.97303	3.37825	1.82711	2.40301	2.11506
vmac	3.92208	2.53008	3.22608	3.91921	2.74043	3.32982	6.45455	7.03659	6.74557
ranbp3	13.3358	14.9515	14.1437	14.0756	11.1645	12.62	17.3456	15.9	16.6228
slc1a6	3.2173	2.11868	2.66799	4.10419	2.98233	3.54326	5.52199	6.25744	5.88972
LOC100493006	0.665216	0.199661	0.432439	3.22884	6.02069	4.62477	5.18621	4.95643	5.07132
rfx2	17.5052	15.0117	16.2585	5.44821	5.47859	5.4634	8.15086	8.26696	8.20891
acsbg2	15.6148	13.6667	14.6407	14.6322	15.5888	15.1105	22.0718	27.1838	24.6278
mllt1	6.60957	4.81469	5.71213	7.33474	8.0832	7.70897	9.58435	9.92034	9.75234
acer1	8.24008	4.71588	6.47798	6.6979	3.00756	4.85273	5.65811	6.97426	6.31619
anp32c	80.3573	58.8159	69.5866	101.977	88.484	95.2308	143.518	154.509	149.014
znf414	10.4144	9.48941	9.95188	10.5101	8.49919	9.50463	9.53025	11.0665	10.2984
myo1f	5.16649	4.17979	4.67314	8.16904	10.2639	9.21647	17.5693	25.1636	21.3664
adamts10	4.07315	3.84365	3.9584	2.11456	1.2407	1.67763	3.03037	3.32412	3.17725
zap70	0.794222	0.390079	0.59215	0.479971	0.405609	0.44279	1.02529	1.0559	1.0406
LOC116412004	120.663	110.013	115.338	96.5844	85.8468	91.2156	64.025	74.7947	69.4098
LOC100494822	14.0775	15.0331	14.5553	12.355	9.19288	10.7739	9.09331	11.1243	10.1088
LOC116412006	8.27729	13.3611	10.8192	6.03925	5.48162	5.76044	5.31209	4.68068	4.99638
LOC116412007	17.8792	20.6294	19.2543	16.3819	14.0902	15.236	13.2462	15.2223	14.2342
LOC100495756	0.0932009	0	0.0466005	0.177018	0.0872624	0.13214	0.311409	0.332439	0.321924
lingo3	0.310782	0.534238	0.42251	0.509783	0.396791	0.453287	0.0236001	0.161241	0.0924204
oaz1	473.781	456.447	465.114	491.659	461.293	476.476	571.107	585.631	578.369
jsrp1	13.408	14.996	14.202	13.0458	16.8704	14.9581	8.17397	9.46432	8.81915
amh	0	0.0887851	0.0443925	0.0312129	0.0307733	0.0309931	0	0.023447	0.0117235
sf3a2	17.0338	14.5306	15.7822	17.1341	14.6893	15.9117	24.1512	23.9434	24.0473
plekhj1	14.585	13.7038	14.1444	14.0013	11.8745	12.9379	19.5988	21.7423	20.6706
dot1l	3.76034	3.02386	3.3921	3.44719	3.57162	3.5094	3.45881	4.77587	4.11734
LOC101732407.2	0.0622166	0	0.0311083	0	0.0582523	0.0291262	0	0	0
ap3d1	17.3915	14.8088	16.1001	15.768	13.1712	14.4696	18.8961	22.9705	20.9333
mob3a	8.98665	6.27491	7.63078	7.35328	7.99663	7.67496	12.5634	14.3785	13.4709
mknk2	34.6048	30.2474	32.4261	27.3857	35.3897	31.3877	18.0839	16.006	17.0449
btbd2	21.4892	20.1059	20.7976	18.2897	15.6459	16.9678	17.8293	17.5613	17.6953
csnk1g2	8.63004	8.34766	8.48885	11.7029	10.5501	11.1265	15.1416	15.7811	15.4614
LOC116408315	0	0	0	0	0	0	0	0	0
ccl25	0	0	0	0	0.0955414	0.0477707	0	0.0727957	0.0363979
ankle1	1.6903	1.15259	1.42144	1.6208	0.768252	1.19452	5.33245	7.04765	6.19005
lage3	7.35715	5.58953	6.47334	6.47734	6.24259	6.35996	9.66643	9.51281	9.58962
arhgef18	4.62566	3.98323	4.30444	5.31357	5.12525	5.21941	5.32339	5.35326	5.33833
enc1.2	27.8401	22.0709	24.9555	34.8364	31.6384	33.2374	34.7425	39.7931	37.2678
b4galt1l	0	0.183167	0.0915837	0.0643936	0	0.0321968	0	0.145117	0.0725583
pex11g	2.64899	3.67456	3.16177	2.65162	1.87691	2.26426	3.97695	3.11551	3.54623
lsm4	31.5683	22.7014	27.1349	39.8529	36.013	37.9329	68.4438	77.8216	73.1327
LOC116408316	0	0	0	0	0	0	0	0	0
jund	81.3071	78.2945	79.8008	18.8654	23.1395	21.0024	24.7851	31.415	28.1
xbg100496955	0.0699878	0	0.0349939	0.199394	0.131057	0.165225	0.0584619	0	0.029231
pde4c	3.6937	2.99334	3.34352	1.81234	2.25753	2.03494	2.51118	2.50326	2.50722
rab3a	3.33557	3.1236	3.22958	1.85836	3.41452	2.63644	0.55725	1.01526	0.786257
LOC100497159	11.3488	7.51951	9.43413	13.2176	10.5254	11.8715	16.6344	17.2612	16.9478
mpv17l2	10.9859	8.49553	9.7407	11.292	10.8909	11.0915	12.8833	13.4306	13.157
ifi30	122.222	86.6948	104.458	68.3419	58.0236	63.1828	146.582	166.691	156.637
pik3r2	5.56066	4.15364	4.85715	4.86746	3.87533	4.37139	5.12959	5.66399	5.39679
mast3	2.89403	2.58323	2.73863	2.54123	2.46616	2.50369	3.65768	4.26673	3.9622
il12rb1	0.224129	0.201813	0.212971	0.319269	0.104924	0.212096	0.561655	0.453019	0.507337
gna15	8.71107	8.3498	8.53043	9.33998	5.71297	7.52648	8.51718	10.6531	9.58514
gzmh	27.578	24.3298	25.9539	40.647	44.6266	42.6368	37.8834	43.8959	40.8897
fam32a	76.8092	71.1641	73.9866	77.004	67.2702	72.1371	114.316	109.1	111.708
cib3	0	0	0	0	0	0	0	0	0
hsh2d	12.3328	9.70331	11.0181	13.0196	7.343	10.1813	13.3023	13.923	13.6127
tpm4	99.0732	84.4071	91.7401	224.176	253.239	238.707	324.765	320.75	322.758
rab8a	24.2817	16.8916	20.5866	23.2521	19.9212	21.5867	32.6968	36.1794	34.4381
LOC116412038	0.188277	0.169531	0.178904	0.0595997	0.11752	0.0885601	0.524236	0.313397	0.418817
pnhd	0	0	0	0.0350407	0.0345471	0.0347939	0.0308216	0.0263224	0.028572
admp	0	0	0	0	0	0	0	0	0
LOC116412039	0.239933	0	0.119966	0.227854	0.149763	0.188809	0.534452	0.456435	0.495444
LOC100145428	7.23275	5.37291	6.30283	6.01007	4.57103	5.29055	8.98693	8.7715	8.87921
elavl1	10.0008	7.55669	8.77873	11.7554	13.0304	12.3929	16.9997	19.7068	18.3533
LOC100496215	0.126966	0.171487	0.149226	0.180861	0.148595	0.164728	0.159085	0.113219	0.136152
LOC105945613	0.131424	0	0.0657119	0	0.184575	0.0922874	0	0.281265	0.140633
mhc100494167	7.66816	7.80528	7.73672	7.91537	6.4512	7.18329	9.53064	8.82649	9.17857
pram1	12.4577	9.36593	10.9118	21.8999	36.0109	28.9554	34.8891	41.8181	38.3536
safb	26.3665	22.3951	24.3808	27.6205	29.1402	28.3804	43.9919	46.49	45.2409
crygdl.1	0	0	0	0	0	0	0	0	0
crygdl.2	0	0	0	0	0	0	0	0	0
crygdl.4	0	0	0	0	0	0	0	0	0
crygdl.5	0	0	0	0	0.131549	0.0657744	0	0.100231	0.0501154
crygdl.6	0	0	0	0	0	0	0	0	0
crygdl.7	0	0	0	0	0	0	0	0	0
LOC101730653	0	0	0	0	0	0	0	0	0
crygdl.9	0	0	0	0	0	0	0	0	0
crygdl.11	0	0	0	0	0	0	0	0	0
LOC116412118	0	0	0	0	0	0	0	0	0
crygdl.12	0	0	0	0	0	0	0	0	0
crygdl.13	0	0	0	0	0	0	0	0	0
crygdl.14	0	0	0	0	0	0	0	0	0
LOC116412119	0	0	0	0	0	0	0	0	0
crygdl.15	0	0	0	0	0	0	0	0	0
crygdl.16	0	0	0	0	0	0	0	0	0
crygdl.17	0	0	0	0	0	0	0	0.0493375	0.0246688
crygdl.19	0	0	0	0	0	0	0	0	0
crygdl.22	0	0	0	0	0	0	0	0	0
crygdl.23	0	0	0	0	0	0	0	0	0
crygdl.24	0	0	0	0	0	0	0	0	0
crygdl.25	0	0	0	0	0	0	0	0	0
LOC116412112	0	0	0	0	0	0	0	0	0
crygdl.27	0	0	0	0	0	0	0	0	0
LOC116406474	0	0	0	0	0	0	0	0	0
crygdl.28	0	0	0	0	0	0	0	0	0
crygdl.29	0	0	0	0	0	0	0	0	0
crygdl.30	0	0	0	0	0	0	0	0	0
LOC116406504	0	0	0	0	0	0	0	0	0
LOC116412095	0	0	0	0	0	0	0	0	0
crygdl.31	0	0	0	0	0	0	0	0	0
crygdl.32	0	0	0	0	0	0	0	0	0
crygdl.33	0	0	0	0	0	0	0.116315	0	0.0581574
crygdl.34	0	0	0	0	0	0	0	0	0
crygdl.35	0	0	0	0	0	0	0	0	0
crygdl.37	0	0	0	0	0	0	0	0	0
LOC116412008	0	0	0	0	0	0	0	0	0
crygdl.39	0	0	0	0	0	0	0	0	0
LOC116412066	0	0	0	0.0365994	0	0.0182997	0	0	0
LOC116406455	0	0	0	0	0	0	0	0	0
crygdl.40	0	0	0	0	0	0	0	0	0
crygdl.41	0	0	0	0	0	0	0	0	0
LOC116412116	0	0	0	0	0	0	0	0	0
crygdl.43	0	0	0	0	0	0	0	0	0
crygdl.44	0	0	0	0	0	0	0	0	0
crygdl.45	0	0	0	0	0	0	0	0	0
LOC116412113	0	0	0	0	0	0	0	0	0
crygdl.48	0	0	0	0	0	0	0	0	0
LOC105945546	1.53832	0.949821	1.24407	2.12871	2.7983	2.46351	2.56996	2.06939	2.31968
znf420	1.84999	2.09568	1.97284	2.32359	2.40261	2.3631	4.13749	3.78895	3.96322
mier2	1.27075	0.728147	0.999451	1.53591	1.37006	1.45298	3.63477	4.34036	3.98757
theg	0	0	0	0.155174	0.0509962	0.103085	0	0.0777109	0.0388554
trnag-ucc	0.0999719	0.135027	0.1175	0.0712045	0.093602	0.0824033	0.020877	0	0.0104385
trnae-cuc	0	0	0	0.0237348	0	0.0118674	0	0	0
c2cd4c	0.237196	0.256295	0.246745	0.0675766	0.0111041	0.0393404	0.11888	0.118448	0.118664
shc2	0.070782	0.191204	0.130993	0	0.033136	0.016568	0.0591253	0.0504944	0.0548099
odf3l1	0.0773017	0	0.0386509	0.146821	0.144753	0.145787	0.0322857	0	0.0161428
mfsd14b	22.5509	20.4555	21.5032	23.4308	22.4775	22.9541	30.8275	30.6907	30.7591
madcam1	0.302501	0.0907942	0.196648	0.319193	0.220287	0.26974	0.533444	0.239776	0.38661
tpgs1	2.85884	1.72894	2.29389	2.10711	1.91762	2.01237	2.5306	2.19164	2.36112
cdc34	32.9395	23.6703	28.3049	33.8932	32.9965	33.4448	52.5187	51.1489	51.8338
bsg	50.7655	45.4389	48.1022	48.4969	53.5194	51.0082	45.5604	50.8377	48.199
LOC116408317	0	0	0	0	0	0	0	0	0
hcn2	5.65448	5.834	5.74424	5.25796	4.72433	4.99114	2.37804	2.7032	2.54062
polrmt	3.67226	3.09996	3.38611	5.47085	5.86655	5.6687	4.31367	4.43715	4.37541
fgf22	0	0	0	0	0	0	0.444111	0	0.222056
rnf126	6.45773	5.47272	5.96522	8.05661	9.01011	8.53336	10.0481	9.33407	9.69108
fstl3	5.51447	5.00422	5.25935	6.05514	9.39847	7.7268	14.5027	16.0737	15.2882
LOC496767	2.98055	2.33066	2.65561	25.1767	33.7815	29.4791	39.3111	51.1424	45.2267
gdf15	0.0791656	0	0.0395828	0.375902	0.444728	0.410315	0.24247	0.207076	0.224773
chchd10	127.414	116.789	122.102	118.484	112.418	115.451	37.9249	36.5985	37.2617
LOC101731250	3.1385	2.51201	2.82525	4.89392	9.10579	6.99985	8.64169	13.0467	10.8442
LOC100489128	11.9796	8.72187	10.3507	9.91508	10.1992	10.0571	10.2084	11.6458	10.9271
ssbp4	2.80179	1.83109	2.31644	1.15871	1.28343	1.22107	2.26488	3.05184	2.65836
isyna1	45.1317	30.3527	37.7422	78.4582	89.7941	84.1262	90.7041	102.775	96.7394
ell	4.99732	5.5731	5.28521	5.52946	6.39594	5.9627	7.77423	6.86833	7.32128
fkbp8	10.5353	10.6442	10.5898	13.3925	12.6602	13.0263	14.0667	13.404	13.7353
kxd1	3.98671	3.38464	3.68567	4.05645	5.17244	4.61444	6.75547	6.09437	6.42492
uba52	1040.65	1324.58	1182.62	1023.38	994.376	1008.88	967.367	821.443	894.405
rex1bd	26.1972	26.8266	26.5119	20.732	18.1155	19.4237	30.1784	26.9335	28.556
crlf1	5.90532	3.74184	4.82358	8.20436	7.74749	7.97592	12.4234	12.1701	12.2967
tmem59l	0.850957	0.425684	0.63832	0.688398	0.354105	0.521252	0.263266	0.337253	0.30026
klhl26	3.4969	2.78834	3.14262	4.26111	3.94469	4.1029	4.85663	4.95919	4.90791
crtc1	3.00045	2.66139	2.83092	2.50918	2.38998	2.44958	3.29189	3.1468	3.21934
comp	0.0743435	0	0.0371718	0.0941348	0.0232022	0.0586685	0.227701	0.247498	0.237599
LOC116412009	0	0	0	0	0	0	0	0	0
LOC105947701	13.026	10.9339	11.9799	4.96208	1.7226	3.34234	8.42188	9.52874	8.97531
parp14.3	2.84703	2.28317	2.5651	2.68258	1.99922	2.3409	8.10063	6.58492	7.34277
adh6	3.46837	3.9038	3.68609	4.66618	5.14168	4.90393	17.3227	14.0724	15.6976
stra6l.1	10.8159	8.18461	9.50027	8.76588	8.57642	8.67115	8.79929	8.52014	8.65972
tdrd7	5.34913	3.04544	4.19728	5.21653	4.67141	4.94397	6.75241	8.57308	7.66274
tmod1	33.7092	26.9289	30.319	29.7919	38.2729	34.0324	11.1601	10.4841	10.8221
tstd2	1.98768	1.23907	1.61338	3.36867	3.29259	3.33063	4.54677	5.51918	5.03297
ncbp1	11.0307	6.48131	8.75599	12.9019	14.0914	13.4966	20.1981	23.5183	21.8582
xpa	9.28161	8.18692	8.73426	8.90431	7.44875	8.17653	10.2847	10.7427	10.5137
foxe1	2.94496	1.66803	2.3065	3.33801	1.51208	2.42504	6.5467	5.76047	6.15358
trmo	5.74828	5.8784	5.81334	6.43371	6.15087	6.29229	9.43177	9.72453	9.57815
hemgn	0.892123	2.40989	1.65101	1.97683	1.76337	1.8701	5.34063	5.26816	5.3044
anp32b	33.892	28.038	30.965	25.0949	18.3454	21.7201	32.2917	38.2313	35.2615
coro2a	13.9474	12.5588	13.2531	4.90239	1.6742	3.28829	11.118	12.9891	12.0536
ecpas	9.89634	8.34893	9.12264	7.85108	7.24156	7.54632	12.8577	14.4021	13.6299
smc2	10.9871	8.33824	9.66266	6.51869	3.23364	4.87616	18.4095	25.4234	21.9164
LOC116408319	0	0	0	0	0	0	0	0	0
LOC116412010	0.311912	0	0.155956	0	0	0	0	0.222512	0.111256
dnajc25	59.3106	52.5543	55.9324	68.1434	61.5788	64.8611	75.3345	76.3621	75.8483
gng10	21.2757	15.4323	18.354	13.844	21.2112	17.5276	32.4173	31.9012	32.1593
shoc1	0.29358	0.26435	0.278965	0.185867	0.201574	0.193721	0.212534	0.125661	0.169097
ugcg	32.9274	23.3957	28.1616	15.1232	18.4976	16.8104	10.0184	14.5067	12.2626
susd1	0.645336	1.08953	0.867433	0.740527	1.00703	0.873778	0.786128	0.537098	0.661613
ptbp3	12.4588	9.11701	10.7879	13.001	10.2984	11.6497	12.4198	13.9798	13.1998
hsdl2	65.4526	64.7754	65.114	68.42	79.3963	73.9082	61.7752	55.1291	58.4522
kiaa1958	0.567441	0.328464	0.447952	0.551706	0.72103	0.636368	0.722274	0.896346	0.80931
inip	30.6324	21.819	26.2257	30.5377	23.2584	26.8981	43.2828	48.1627	45.7227
snx30	11.4928	8.50426	9.99855	9.5455	9.69515	9.62033	12.7685	14.4493	13.6089
LOC100487203	3.22403	2.28095	2.75249	2.72154	1.74888	2.23521	5.55716	6.20625	5.8817
LOC100487354	1.32729	0.689501	1.00839	1.69679	1.24272	1.46975	2.64383	2.40357	2.5237
slc46a2	13.834	10.0773	11.9556	9.59487	6.45201	8.02344	13.0273	12.678	12.8526
palm2	7.28304	5.85432	6.56868	6.18136	6.34276	6.26206	8.20798	8.18776	8.19787
LOC105945455	0	0	0	0	0	0	0	0	0
xbg100487674	37.7043	30.3078	34.006	30.2976	34.3729	32.3352	18.744	17.6957	18.2198
dcaf10	15.6516	9.72695	12.6893	13.4047	12.3169	12.8608	21.3757	24.0779	22.7268
slc25a51	3.48075	1.24095	2.36085	3.94314	3.0439	3.49352	4.51625	4.57545	4.54585
frmpd1	0.108988	0.0420584	0.0755231	0.0443577	0.0145776	0.0294676	0	0.0111071	0.00555355
tomm5	40.467	31.4971	35.9821	49.8751	59.6308	54.753	75.0534	75.9803	75.5169
fbxo10	1.18561	1.32942	1.25752	1.18966	1.31951	1.25459	1.84992	1.7235	1.78671
polr1e	18.4512	13.7066	16.0789	36.7969	41.4612	39.129	44.4212	44.095	44.2581
zbtb5	3.623	3.11565	3.36933	4.98696	5.34867	5.16781	6.47207	6.6986	6.58534
grhpr.2	0	0.197323	0.0986616	0	0	0	0.122035	0.156332	0.139184
grhpr.1	24.2657	22.0639	23.1648	24.0232	20.9377	22.4804	34.3125	31.1706	32.7415
LOC594879	0	0	0	0.136871	0.0337356	0.0853031	0	0	0
LOC100493491	1.70615	1.90711	1.80663	2.20691	1.62498	1.91595	3.19436	3.88225	3.53831
LOC100494812	4.92493	4.6856	4.80526	3.05918	2.98708	3.02313	4.088	3.46916	3.77858
zcchc7	3.55548	2.40111	2.97829	5.75539	5.95173	5.85356	6.32239	6.1873	6.25484
pax5	0	0	0	0	0	0	0	0.0257041	0.0128521
melk	4.64002	3.96913	4.30458	3.08451	2.06358	2.57404	6.10451	10.0406	8.07257
LOC101734738	0.466469	0.126008	0.296238	0.177195	0.218374	0.197784	0.467579	0.598986	0.533282
LOC116408320	0	0	0	0	0	0	0	0	0
LOC101734867	0	0	0	0	0	0	0	0	0
rnf38	3.18802	3.2176	3.20281	3.06081	2.89742	2.97911	4.20423	5.38994	4.79709
trim14	3.22823	2.42234	2.82528	3.23604	1.72116	2.4786	3.6329	5.13367	4.38329
nans	18.0039	13.1375	15.5707	18.9628	18.8271	18.8949	29.6873	35.195	32.4411
clta	98.9799	89.5544	94.2671	123.14	131.827	127.483	167.086	169.975	168.53
gne	5.53417	4.94345	5.23881	4.45991	5.34669	4.9033	6.94337	7.8802	7.41179
cplx1	6.3259	3.7527	5.0393	4.75885	6.59641	5.67763	1.26405	1.11492	1.18948
pcgf3	2.23781	1.56723	1.90252	2.67613	2.32803	2.50208	3.11547	3.78409	3.44978
slc49a3	6.19974	3.9528	5.07627	6.80188	7.96796	7.38492	9.32817	9.20267	9.26542
LOC116408321	0	0.213579	0.10679	0.0375426	0.111041	0.0742919	0.0330222	0.0846054	0.0588138
dgkq	3.88088	3.08337	3.48212	4.23321	4.09484	4.16402	4.16511	4.91995	4.54253
LOC100144954	1.39342	1.59249	1.49296	1.27238	2.10749	1.68994	1.52209	1.75869	1.64039
LOC100492550	0	0	0	0	0	0	0	0	0
map1s	4.12022	2.64999	3.3851	4.79119	5.53722	5.16421	5.6659	6.25847	5.96218
LOC100494334	0	0	0	0	0	0	0	0	0
b3gnt3.1	0	0	0	0	0	0	0	0	0
fcho1	1.67008	1.45957	1.56483	1.58601	3.72521	2.65561	3.40555	4.09983	3.75269
b3gnt3.2	6.66005	6.29679	6.47842	7.23836	3.42963	5.334	7.69582	7.76021	7.72802
rflcii	0	0	0	0	0	0	0	0	0
jak3	0.667467	0.624126	0.645797	0.438831	0.600902	0.519866	0.900651	1.3369	1.11878
slc5a5	0	0	0	0.0311255	0.030687	0.0309063	0.0273778	0.0233813	0.0253796
ccdc124	19.0246	14.0614	16.543	17.3018	19.1469	18.2244	28.3149	30.857	29.5859
kcnn1	0.909002	0.962938	0.93597	0.660127	0.734268	0.697197	0.193548	0.216155	0.204851
ocel1	0	0	0	0	0	0	0	0	0
ocel1.2	3.67488	5.19667	4.43577	3.16198	4.01803	3.59	3.37871	2.44564	2.91218
nr2f6	8.70195	5.15145	6.9267	9.49469	4.73248	7.11358	10.0836	12.8515	11.4675
LOC100492884	2.35017	1.75419	2.05218	2.08503	2.43204	2.25853	1.47235	1.78686	1.62961
babam1	14.9431	13.5728	14.2579	16.0499	14.6019	15.3259	23.3837	24.8115	24.0976
insr	3.95047	4.18752	4.069	3.56165	3.24227	3.40196	3.4983	3.85272	3.67551
use1	6.02826	5.57476	5.80151	6.60156	5.5933	6.09743	8.2564	9.41447	8.83544
nwd1	0	0	0	0.0161599	0	0.00807994	0.0142142	0.0242785	0.0192463
sin3b	4.42658	3.96454	4.19556	4.72079	4.76511	4.74295	7.15791	8.47719	7.81755
f2rl3	11.9929	7.44597	9.71944	15.3387	16.6167	15.9777	19.349	19.5604	19.4547
cpamd8	49.5438	47.4317	48.4877	24.7653	22.9662	23.8658	59.6148	62.713	61.1639
haus8	5.09063	2.71408	3.90235	4.32548	3.44927	3.88738	14.2675	12.9493	13.6084
myo9b	8.44944	8.50754	8.47849	8.62227	8.12169	8.37198	10.2224	11.529	10.8757
LOC100492058	3.44392	2.15559	2.79975	3.3902	3.22448	3.30734	3.1925	3.59535	3.39392
tmem38a	64.2781	51.6714	57.9748	65.7337	86.3207	76.0272	42.2247	38.4786	40.3516
smim7	32.3664	19.1794	25.7729	32.4111	30.8084	31.6098	37.2617	38.9484	38.105
med26	3.75119	2.78382	3.26751	2.97516	2.16134	2.56825	4.37303	4.05815	4.21559
slc35e1	9.081	5.866	7.4735	16.0854	14.7128	15.3991	12.2687	13.4352	12.852
cherp	8.30954	7.04336	7.67645	9.7657	9.94755	9.85663	14.5132	14.2721	14.3926
c19orf44	3.51247	3.51811	3.51529	4.16019	4.06464	4.11242	5.57134	4.92699	5.24917
eps15l1	2.59352	2.06309	2.32831	2.53852	2.50276	2.52064	3.48221	3.90465	3.69343
LOC116406518	2.89403	1.80408	2.34905	2.39599	1.80642	2.10121	2.44842	3.3615	2.90496
klf2	394.841	396.892	395.866	8.77224	22.3004	15.5363	7.33541	14.1249	10.7302
gdf3	0.90071	1.62206	1.26139	0.712807	0.374808	0.543808	0.626981	0.24988	0.43843
gdf1	0	0.112593	0.0562965	0	0	0	0	0.0594687	0.0297344
ddx49	9.41357	5.92077	7.66717	15.3709	17.9433	16.6571	14.154	13.892	14.023
cers1	0.850026	0.765393	0.80771	0.605427	0.563738	0.584582	0.384605	0.404261	0.394433
cope	86.459	70.3999	78.4295	110.308	102.382	106.345	167.761	157.064	162.413
homer3	4.56221	3.27763	3.91992	5.53091	4.99858	5.26474	3.52709	3.87781	3.70245
LOC116406519	0.10506	0.2365	0.17078	0.0498858	0.131155	0.0905203	0.0585057	0.074948	0.0667268
LOC101733901	0.0788654	0	0.0394327	0	0.0369201	0.0184601	0.0658775	0	0.0329387
LOC101733849	0	0	0	0	0.141423	0.0707114	0.126172	0.053877	0.0900246
LOC101733785	0.0765534	0.206794	0.141674	0.0969329	0.238919	0.167926	0.149208	0.109223	0.129216
thap1	3.61737	4.05614	3.83675	5.12049	3.38688	4.25368	7.92468	7.40084	7.66276
LOC108648926	0	0	0	0.0462829	0	0.0231415	0	0.0347675	0.0173838
jund.2	6.01416	5.07412	5.54414	4.63172	4.22707	4.42939	4.30801	4.37266	4.34034
srp72	42.9544	30.3407	36.6476	57.6926	59.2958	58.4942	71.6658	71.8969	71.7814
LOC105945472	0.635691	1.03032	0.833004	1.5696	1.19037	1.37998	2.12401	1.90466	2.01433
arl9	7.7053	5.46818	6.58674	7.56547	8.86508	8.21527	11.2909	10.388	10.8395
hopx	29.4796	29.104	29.2918	22.3355	15.625	18.9803	21.6759	20.3106	20.9933
LOC116406520	0.17589	0	0.0879452	0	0	0	0	0	0
spink2	86.7787	79.1583	82.9685	97.4672	56.066	76.7666	92.3537	83.1139	87.7338
rnf170	11.3228	10.3879	10.8554	14.1343	9.93463	12.0344	16.8343	16.5614	16.6979
hook3	6.02287	5.8952	5.95903	6.33939	8.84428	7.59184	7.1399	7.70792	7.42391
LOC101735206	0	0	0	0	0	0	0.0940597	0.160659	0.127359
LOC105946338	0	0	0	0	0	0	0	0	0
trabd2a	0.60828	0.182572	0.395426	0.0320922	0.0632802	0.0476862	0.0846843	0.120537	0.102611
tmem271	0.409573	0.442552	0.426063	0.388955	0.766952	0.577953	0.75267	0.46749	0.61008
abhd8	0.653448	0.706065	0.679756	0.620553	0.693387	0.65697	0.254723	0.248617	0.25167
mrpl34	29.1367	30.7765	29.9566	35.8291	35.6741	35.7516	36.9756	35.1756	36.0756
dda1	18.2583	18.2019	18.2301	25.5443	25.795	25.6697	26.2815	23.6468	24.9641
ano8	1.08782	1.05559	1.07171	0.531575	0.840516	0.686046	0.405816	0.730824	0.56832
gtpbp3	3.90206	4.29813	4.1001	6.04414	5.03677	5.54046	6.13917	5.99972	6.06944
plvap	14.8651	11.4974	13.1812	10.2558	30.9882	20.622	13.0007	12.1	12.5503
cilp2	2.14397	2.09241	2.11819	3.78309	5.24503	4.51406	1.49048	1.40119	1.44583
yjefn3	4.61534	3.91135	4.26335	4.21112	4.23653	4.22383	8.39087	5.55205	6.97146
exosc3	18.2251	15.4308	16.828	23.8519	25.5533	24.7026	32.1137	31.1129	31.6133
gatad2a	18.5364	15.8305	17.1834	17.4218	20.0391	18.7305	24.7066	24.8262	24.7664
mau2	4.48635	3.14578	3.81606	4.55058	4.28986	4.42022	5.00732	5.6519	5.32961
sugp1	22.5595	19.9182	21.2388	24.3832	25.1493	24.7662	32.8492	31.8739	32.3616
borcs8	3.4339	2.49739	2.96564	3.26104	3.27693	3.26898	5.46097	4.80513	5.13305
rfxank	5.5026	5.83379	5.6682	4.63561	4.59801	4.61681	7.53712	6.83787	7.18749
nr2c2ap	9.93057	6.31188	8.12123	11.1642	11.8957	11.53	20.006	21.4872	20.7466
ncan	0.0874755	0.0337568	0.0606161	0.0949393	0.046801	0.0708702	0.0313155	0.00891475	0.0201152
hapln4	0	0	0	0	0	0	0	0	0
tm6sf2	8.18504	5.41241	6.79872	5.10103	3.43261	4.26682	9.86393	8.75857	9.31125
tmem221	0.590469	0.419746	0.505107	0.118051	0.320068	0.21906	0.207675	0.288209	0.247942
LOC101731124	0.191946	0.216044	0.203995	0.0303806	0.0599053	0.0451429	0.0400839	0.0456435	0.0428637
mir9b	0	0	0	0	0	0	0	0	0
tmem161a	6.98867	6.03494	6.51181	5.87525	4.82708	5.35117	8.68485	8.56131	8.62308
slc25a42	7.58789	5.97489	6.78139	5.54301	6.06895	5.80598	4.20842	4.22963	4.21902
armc6	11.4012	8.75532	10.0783	13.4707	14.2449	13.8578	23.8568	23.8289	23.8429
sugp2	14.2423	11.9962	13.1192	19.7391	17.4682	18.6036	23.6839	24.1258	23.9049
micos13	143.808	160.709	152.259	157.709	169.69	163.699	134.935	98.936	116.936
hsd11b1l	0.821852	0.47573	0.648791	0.445989	0.219853	0.332921	0.0980723	0.167512	0.132792
celf5	0.270662	0.0812377	0.17595	0.0856788	0.140787	0.113233	0.113044	0.0536346	0.0833393
ncln	27.9306	21.1392	24.5349	44.7083	43.5719	44.1401	37.691	38.4249	38.058
s1pr4	0.207389	0.224088	0.215738	0.157559	0.116505	0.137032	0.796881	0.710145	0.753513
plpp2	88.9613	78.9524	83.9568	91.8557	62.2986	77.0772	68.5124	74.4096	71.461
tle2	31.2263	32.689	31.9577	24.9077	19.7785	22.3431	15.1405	14.2065	14.6735
tle5	41.8234	35.7177	38.7705	46.4407	43.1201	44.7804	51.9278	53.548	52.7379
gna11	14.854	12.3592	13.6066	16.3085	16.9003	16.6044	20.8366	23.2945	22.0656
shb	4.45036	3.34519	3.89778	8.32404	7.69952	8.01178	6.15805	5.45238	5.80521
LOC116408322	0	0	0	0	0	0	0	0	0
LOC108648928	0	0	0	0	0	0	0	0	0
aldh1b1	0.444682	0.257404	0.351043	0.693773	0.832696	0.763234	1.08782	0.566477	0.827147
igfbpl1	0.204846	0.221341	0.213093	0.0778137	0.230153	0.153983	0.0684445	0.0584533	0.0634489
topors	4.64428	3.45908	4.05168	5.33615	6.26308	5.79961	5.44399	5.16741	5.3057
smim27	1.25965	0.972197	1.11592	1.8798	0.673934	1.27687	2.70566	2.43908	2.57237
ndufb6	257.2	280.857	269.028	279.701	313.422	296.562	223.386	187.372	205.379
tmem215	0	0	0	0	0	0	0	0	0
LOC101732945	0	0	0	0	0	0	0	0	0
ltb4dh	19.1316	21.9189	20.5253	21.7033	17.7732	19.7382	29.4746	27.9335	28.704
ptgr1.2	1.12288	1.61774	1.37031	1.06636	0.700892	0.883625	0.937963	0.587432	0.762698
ptgr1.3	58.9889	53.5875	56.2882	40.1662	26.3535	33.2599	45.5225	41.3339	43.4282
LOC100485344	0	0	0	0	0	0	0	0	0
LOC100497910	16.4561	14.8176	15.6368	36.3114	23.5645	29.9379	61.7223	45.3465	53.5344
LOC100498068	0.103396	0.139653	0.121524	0.147287	0.145212	0.14625	0.0863686	0.368805	0.227587
LOC100498224	0.336596	0	0.168298	0.479478	0.472724	0.476101	0.140582	0.120061	0.130321
LOC100170428	0	0	0	0	0	0	0	0	0
txn	457.93	410.96	434.445	741.108	633.608	687.358	710.497	667.209	688.853
lpar1	3.82048	2.97022	3.39535	4.1591	6.49103	5.32507	4.21875	4.00176	4.11026
musk	2.17509	1.87776	2.02643	3.74789	6.67636	5.21212	1.49846	1.8556	1.67703
svep1	3.44972	3.87645	3.66309	2.57789	2.11798	2.34793	2.63951	2.01214	2.32582
LOC100170420	297.224	263.342	280.283	290.987	302.817	296.902	468.413	491.186	479.799
grin3a	0.020422	0	0.010211	0.019394	0.0764832	0.0479386	0	0	0
plppr1	0.479195	0.117677	0.298436	0.330962	0.693387	0.512174	0.218334	0.21754	0.217937
trmt10b	2.3463	1.07425	1.71028	2.30372	1.67553	1.98962	3.98624	3.85827	3.92225
ddx58	5.23699	3.05369	4.14534	1.94991	0.993621	1.47176	4.56725	7.66943	6.11834
aco1	45.2677	33.163	39.2154	34.781	34.0797	34.4304	36.2866	43.2185	39.7526
ccdc171	3.89976	3.47471	3.68723	2.34616	1.62491	1.98554	2.52416	2.22852	2.37634
LOC116406522	0.0373101	0	0.0186551	0	0	0	0	0	0
bnc2	1.59936	1.32011	1.45974	1.49775	1.43506	1.46641	1.9019	2.35322	2.12756
LOC116408323	0	0	0	0.142181	0	0.0710906	0	0	0
cntln	0.540576	0.535429	0.538003	0.273794	0.134969	0.204381	0.888052	1.38829	1.13817
sh3gl2	2.7888	2.17947	2.48413	1.19928	0.821101	1.01019	3.85324	4.30427	4.07875
adamtsl1	2.70333	3.12965	2.91649	2.11492	1.78381	1.94936	1.64521	1.60708	1.62615
haus6	2.19521	1.19797	1.69659	1.095	1.03805	1.06652	3.38956	4.31842	3.85399
dennd4c	7.05799	6.58636	6.82217	6.21522	4.2708	5.24301	7.37687	8.79674	8.0868
LOC116408324	0	0	0	0	0.31975	0.159875	0	0	0
plin2	85.3883	66.6968	76.0425	86.0597	117.43	101.745	91.3528	79.4215	85.3872
opn3	0.0810864	0	0.0405432	0	0	0	0	0	0
rps6	2815.98	3559.4	3187.69	2732.81	2763.92	2748.37	2552.3	2127.1	2339.7
acer2	5.84423	5.08396	5.4641	5.42461	10.7891	8.10687	5.985	5.44111	5.71306
slc24a2	0.220693	0.119232	0.169962	0.335333	0.413262	0.374297	0.0184348	0.0157438	0.0170893
mllt3	1.29067	1.14213	1.2164	1.62722	1.10426	1.36574	2.58377	2.30185	2.44281
focad	4.75873	4.9139	4.83631	2.76402	2.92947	2.84674	5.71336	5.78255	5.74795
hacd4	5.55346	3.49661	4.52504	3.96534	3.28396	3.62465	4.25523	5.03408	4.64465
LOC101733073	0.766998	0.828758	0.797878	1.34023	0.660677	1.00045	1.0251	1.01772	1.02141
nipsnap3a	138.809	137.202	138.006	135.042	152.256	143.649	72.8603	66.7022	69.7812
abca1	14.6703	15.7371	15.2037	11.2158	12.7438	11.9798	15.9409	18.217	17.079
slc44a1	10.2002	9.18462	9.69241	7.93584	5.04416	6.49	11.9206	14.2287	13.0746
fsd1l	1.37717	1.19576	1.28647	0.980882	0.874963	0.927923	0.410847	0.456135	0.433491
fktn	3.96196	2.82426	3.39311	4.41573	4.07016	4.24294	8.06687	9.34276	8.70482
tal2	2.52406	1.36365	1.94385	1.00238	1.71871	1.36055	0.80502	0.458338	0.631679
tmem38b	8.7738	4.78363	6.77871	4.62471	4.10738	4.36604	9.3124	10.9103	10.1113
znf462	7.06166	5.66196	6.36181	5.75791	5.27252	5.51522	9.39286	10.9994	10.1961
rad23b	46.6086	34.234	40.4213	44.9395	41.6966	43.3181	65.0867	65.8519	65.4693
klf4	61.4778	54.5068	57.9923	8.36711	7.2181	7.7926	7.49109	9.54025	8.51567
mir31a	0	0	0	0	3.98234	1.99117	0	0	0
mtap	18.7672	15.0079	16.8876	19.5674	18.1858	18.8766	32.0474	30.8334	31.4404
cdkn2b	0.562192	0	0.281096	0.237285	0.526371	0.381828	1.14793	0.935799	1.04186
dmrta1	0.0571617	0	0.0285809	0.0542842	0	0.0271421	0	0	0
elavl2	0.206938	0.101637	0.154288	0.16079	0.123297	0.142044	0.0942866	0.0671026	0.0806946
caap1	9.41234	6.12441	7.76837	9.98243	8.68396	9.33319	20.7748	21.8101	21.2924
plaa	18.2648	15.6838	16.9743	25.7078	24.8474	25.2776	36.7579	36.6386	36.6982
ift74	4.60426	2.80545	3.70485	4.66836	5.60739	5.13788	6.8245	7.70519	7.26485
LOC100491155	0	0.160083	0.0800415	0.168835	0.0554854	0.11216	0	0	0
tek	5.8745	5.37925	5.62687	4.12262	5.44425	4.78344	4.37477	4.60272	4.48874
LOC100036702	0	0	0	0	0	0	0	0	0
mob3b	12.9465	9.97901	11.4627	10.428	4.91843	7.67321	14.891	16.1021	15.4966
c9orf72	7.46599	5.24366	6.35482	7.23195	5.54562	6.38879	9.35469	10.1906	9.77264
LOC101731166	0	0	0	0	0	0	0	0	0
LOC100490987	0	0	0	0	0	0	0	0	0
LOC100490813	0	0	0	0	0	0	0	0	0
LOC101731459	0	0	0	0	0	0	0	0	0
LOC101731560	0	0	0	0	0	0	0	0	0
LOC100490647	0	0	0	0	0.140628	0.0703142	0	0	0
LOC100492272	0	0	0	0	0	0	0	0	0
LOC101731848	0	0	0	0	0	0	0	0	0
LOC108644466	0	0	0	0	0	0	0	0	0
LOC100490478	0	0	0	0	0	0	0	0	0
crygdl2.2	0	0	0	0	0.140854	0.0704272	0.125665	0	0.0628325
LOC116406523	1.76332	1.58776	1.67554	0.669823	1.21071	0.940267	0.981955	0.503168	0.742562
lingo2	0.0542771	0	0.0271386	0.0687264	0.0846979	0.0767121	0.0453385	0.0129067	0.0291226
LOC116406524	0	0	0	0	0.0818799	0.0409399	0	0.0623866	0.0311933
psip1	12.7318	12.6709	12.7013	10.75	10.8674	10.8087	13.2538	12.3605	12.8072
snapc3	14.0962	15.1694	14.6328	12.0262	11.4812	11.7537	23.2624	25.2217	24.242
ttc39b	80.3943	67.643	74.0187	42.5542	25.3958	33.975	63.4258	60.7789	62.1024
frem1	1.12755	0.643011	0.885278	0.832832	0.25806	0.545446	1.61162	2.10923	1.86043
cer1	0.0726504	0	0.0363252	0	0	0	0.060686	0.0518274	0.0562567
zdhhc21	5.94845	4.32616	5.1373	6.2465	6.26561	6.25606	5.68549	6.40607	6.04578
trnah-gug	0	0	0	0	0	0	0	0	0
nfib	8.02174	5.44397	6.73285	6.06994	3.93105	5.0005	5.77645	6.36387	6.07016
LOC116406525	0	0	0	0	0	0	0	0	0
mpdz	1.49276	1.65715	1.57496	0.776776	1.07217	0.924472	1.66542	1.64842	1.65692
lurap1l	1.94286	1.58669	1.76477	1.24434	0.803775	1.02406	2.07581	2.51414	2.29497
tyrp1	35.9349	39.1935	37.5642	34.3524	27.0948	30.7236	15.3073	9.32963	12.3185
LOC101733619	6.3753	4.92938	5.65234	3.11493	4.88773	4.00133	1.15769	0.428436	0.793065
ptprd	4.60342	4.70459	4.654	2.65127	2.67948	2.66537	4.50325	4.76366	4.63346
kdm4c	5.13299	4.19691	4.66495	5.32283	4.75069	5.03676	6.5547	6.77638	6.66554
gldc	22.869	20.7786	21.8238	18.7909	32.7361	25.7635	16.3553	19.9725	18.1639
uhrf2	9.36926	10.327	9.84814	7.26105	7.38132	7.32119	9.21616	9.2839	9.25003
kiaa2026	2.89901	2.28408	2.59155	2.42169	2.34988	2.38578	3.75571	3.85854	3.80712
fxn	9.4137	7.82439	8.61904	7.41164	7.90989	7.66076	10.8206	11.3648	11.0927
mlana	32.4644	29.2785	30.8714	31.1732	30.4925	30.8328	16.5122	14.2491	15.3807
ermp1	4.74203	2.77466	3.75834	2.22727	1.36242	1.79484	4.86199	5.04377	4.95288
ric1	4.60268	4.07742	4.34005	2.91735	2.77674	2.84704	4.03116	4.64841	4.33979
pdcd1lg2	0.257646	0.130496	0.194071	2.79848	4.37228	3.58538	5.5687	4.77879	5.17374
LOC101731191	0	0	0	0.164714	0.243591	0.204152	0.688187	0.618662	0.653425
plgrkt	24.1382	15.6821	19.9102	18.7157	24.3882	21.5519	21.3115	20.9252	21.1184
rflb	0.182405	0	0.0912025	0	0.0853913	0.0426957	0	0	0
jak2	9.07481	8.11743	8.59612	6.44574	6.27096	6.35835	8.94155	10.4946	9.71807
rcl1	27.8131	23.4216	25.6174	38.2294	39.6413	38.9353	38.5174	33.4973	36.0074
mir101a-1	4.25335	0	2.12668	0	7.96468	3.98234	0	3.03426	1.51713
ak3	29.011	24.5231	26.7671	27.1757	29.2742	28.225	17.2624	19.9316	18.597
cdc37l1	8.19051	8.0317	8.1111	10.9214	11.9231	11.4223	9.419	9.64486	9.53193
spata6l	0.208753	0.42293	0.315842	0.446051	0.244315	0.345183	0.566719	0.186151	0.376435
slc1a1	0	0	0	0	0.0235451	0.0117726	0	0	0
glis3	1.73537	1.77706	1.75621	3.28525	2.34693	2.81609	3.18339	4.19941	3.6914
rfx3	0.534291	0.852848	0.69357	0.276761	0.272862	0.274811	0.547734	0.225226	0.38648
crygbl.1	0.158064	0	0.0790319	0	0	0	0	0	0
crygbl.2	0	0	0	0	0	0	0	0	0
LOC100496840	0	0	0	0	0	0	0	0	0
carm1p1	0.887516	1.03889	0.963205	0.927122	1.02486	0.97599	0.296542	0.274359	0.285451
pum3	44.0772	38.672	41.3746	72.8661	75.1801	74.0231	81.2192	81.0902	81.1547
kcnv2	0.0444109	0	0.0222054	0	0	0	0	0	0
vldlr	9.60379	10.9233	10.2635	6.12022	7.65097	6.8856	2.51573	2.32879	2.42226
LOC116406561	0.792159	0	0.396079	0.658246	0.463553	0.560899	0.165426	0	0.0827128
LOC116408563	0	0	0	0	0	0	0	0	0
LOC116408562	0	0	0	0	0	0	0	0	0
smarca2	19.6393	21.7536	20.6964	18.5108	15.2314	16.8711	22.1726	24.9959	23.5842
dmrt2	16.0078	14.333	15.1704	10.3339	11.2409	10.7874	10.9677	5.83814	8.40292
LOC116406566	0	0	0	0	0	0	0	0	0
dmrt3	0.132166	0.178511	0.155338	0.0627565	0.123745	0.0932508	0	0	0
dmrt1	0	0	0	0	0	0	0	0.026281	0.0131405
LOC116408325	0	0	0	0	0	0	0	0	0
kank1	14.6352	12.0234	13.3293	14.2344	7.79658	11.0155	13.8378	17.1905	15.5141
dock8	8.69132	7.83685	8.26409	8.18492	7.69614	7.94053	8.43129	10.4084	9.41986
LOC100486380	0.122399	0.165318	0.143858	0	0	0	0	0.0436584	0.0218292
cbwd2	15.7414	12.5386	14.14	11.8186	12.9748	12.3967	22.9827	22.4592	22.7209
cbwd1.1	0	0	0	0.0360208	0	0.0180104	0.0633673	0	0.0316837
LOC100486127	3.23305	1.87145	2.55225	2.67555	0.951359	1.81345	4.43673	3.52549	3.98111
foxd4l1.1	0	0	0	0	0	0	0	0	0
foxd4l1.2	0	0	0	0	0	0	0	0	0
pgm5	10.3759	8.65584	9.51586	7.82489	9.60762	8.71625	6.88273	5.49704	6.18989
tmem252	0	0	0	0	0	0	0	0	0
LOC100487784	0	0	0	0	0	0	0	0	0
pip5k1b	15.8487	13.2453	14.547	9.16271	7.58233	8.37252	11.4946	12.5248	12.0097
MGC76064	117.87	119.46	118.665	79.4014	47.2426	63.322	97.3395	92.815	95.0773
LOC108644692	0	0	0	0.190694	0.188007	0.189351	0.335466	0	0.167733
tjp2	22.7737	22.3886	22.5811	21.8732	13.3201	17.5967	19.9813	21.7497	20.8655
fam189a2	2.33534	2.24685	2.2911	3.73681	4.94219	4.3395	7.50905	6.7096	7.10932
apba1	1.80214	1.36432	1.58323	0.893865	1.25743	1.07565	1.59165	1.70323	1.64744
ptar1	10.527	8.84699	9.68702	13.4406	16.9747	15.2076	13.5809	11.8905	12.7357
c9orf135	0.12514	0	0.0625702	0.118841	0.0585834	0.0887121	0.0522659	0.156227	0.104247
mamdc2	2.8239	1.82037	2.32213	3.5655	4.98748	4.27649	2.76092	2.72417	2.74255
smc5	2.98306	1.90851	2.44578	2.03148	2.07636	2.05392	4.68851	5.22213	4.95532
klf9	4.42138	3.9159	4.16864	5.78196	14.387	10.0845	2.11908	1.80974	1.96441
trpm3	0	0.0381657	0.0190828	0.0134174	0.0264567	0.0199371	0	0.0302372	0.0151186
mir204-2	0	0	0	0	0	0	0	0	0
cemip2	22.7316	19.9751	21.3533	25.5926	32.8052	29.1989	30.8842	36.4833	33.6837
abhd17b	13.0139	10.8108	11.9124	15.5032	15.7431	15.6232	17.4365	19.5537	18.4951
c9orf85	14.0483	9.89965	11.974	22.0418	22.8751	22.4584	39.0818	38.7799	38.9308
gda	1.53736	1.24586	1.39161	0.291993	0.2399	0.265947	0.128418	0.0365573	0.0824875
zfand5	68.7992	59.9951	64.3972	55.7536	104.237	79.9951	42.3072	47.0895	44.6984
tmc1	0	0	0	0.0541189	0.0800348	0.0670769	0	0	0
tmc2	0.0297248	0	0.0148624	0	0	0	0	0	0
aldh1a1	47.853	40.7909	44.3219	28.9461	24.5456	26.7459	56.9949	50.5951	53.795
cyp1d1	14.8472	10.7694	12.8083	8.61651	5.57762	7.09706	5.85653	6.57076	6.21364
LOC105946329	0.339445	0	0.169723	1.07453	0.423756	0.74914	0.850632	0.645743	0.748187
anxa1.1	642.695	642.35	642.523	747.978	577.276	662.627	643.022	664.854	653.938
anxa1.2	675.348	696.967	686.158	661.167	545.15	603.159	546.053	468.039	507.046
anxa1.3	0.762829	1.37376	1.06829	1.62996	1.54749	1.58872	6.90304	4.03606	5.46955
rorb	0.0284765	0.0769237	0.0527001	0	0.026662	0.013331	0	0.0812583	0.0406291
trpm6	0.773337	1.0601	0.916718	0.317878	0.17291	0.245394	0.279603	0.205852	0.242728
LOC100487522	0.658528	0.254126	0.456327	1.25076	1.37994	1.31535	1.23113	1.20801	1.21957
carnmt1	4.16595	3.75117	3.95856	6.18796	4.6006	5.39428	9.99352	9.67776	9.83564
nmrk1	4.21775	3.74355	3.98065	3.03268	1.86167	2.44718	4.5801	5.02909	4.80459
pcsk5	7.00664	7.14497	7.07581	4.00899	2.72248	3.36574	5.67718	5.43576	5.55647
rfk	26.9426	19.8746	23.4086	24.799	38.9061	31.8526	31.9406	32.0832	32.0119
gcnt1	41.2552	25.2771	33.2661	37.9755	26.1382	32.0569	38.3261	39.9784	39.1523
prune2	0.613967	0.443827	0.528897	0.361333	0.283375	0.322354	0.440623	0.50585	0.473236
LOC116412036	0	0	0	0	0.0954373	0.0477187	0	0	0
foxb2	0	0	0	0	0	0	0	0	0
vps13a	7.88418	7.67293	7.77855	5.723	4.91642	5.31971	6.43187	6.99903	6.71545
gna14	11.9183	8.69338	10.3058	12.0694	5.49008	8.77976	14.3068	14.4364	14.3716
gnaq	2.42312	1.25341	1.83827	2.39906	2.84798	2.62352	2.71312	2.94231	2.82771
LOC105946328	0.0290511	0	0.0145256	0.0827661	0	0.0413831	0.0242669	0	0.0121334
cep78	1.93706	1.8819	1.90948	1.45228	1.51137	1.48182	2.69677	2.56978	2.63327
psat1	37.7645	26.8533	32.3089	21.9593	19.2219	20.5906	24.6856	19.6561	22.1709
LOC105948580	0	0	0	0.029631	0	0.0148155	0	0.0890346	0.0445173
tle4	6.24834	5.25633	5.75234	7.30945	6.76114	7.0353	10.2761	9.48556	9.88085
tle1	5.00437	4.34517	4.67477	7.58129	8.10666	7.84397	7.58081	6.3042	6.9425
LOC780339	2.94697	3.28274	3.11485	1.78881	1.25159	1.5202	4.74565	3.22932	3.98748
LOC100492437	0.174863	0.177135	0.175999	0.249091	0.286513	0.267802	0.10955	0.187116	0.148333
mrps18c	15.0948	12.2704	13.6826	18.0514	16.5539	17.3027	20.0809	18.4956	19.2882
gkap1	21.1977	18.7304	19.9641	17.9357	15.9518	16.9438	28.6839	26.6167	27.6503
ubqln1	18.2207	16.1711	17.1959	19.87	20.4064	20.1382	23.9346	28.6294	26.282
LOC105948530	0.452922	0.367044	0.409983	0.129037	0.127219	0.128128	0.302666	0.420038	0.361352
idnk	2.82335	1.99747	2.41041	2.36203	1.88818	2.1251	3.59373	2.73345	3.16359
frmd3	1.35148	1.12999	1.24074	1.22233	1.77754	1.49993	1.2633	1.14776	1.20553
hnrnpk	107.304	84.5111	95.9076	140.842	137.39	139.116	177.956	192.344	185.15
mir7-1	0	22.9792	11.4896	8.07848	3.98234	6.03041	17.7645	9.10277	13.4336
rmi1	1.06294	1.14852	1.10573	1.24496	0.995208	1.12008	2.63406	3.3617	2.99788
slc28a3	0.111089	0	0.0555444	2.10993	4.50712	3.30852	1.79402	1.6378	1.71591
LOC116406593	0	0	0	0	0	0	0	0	0
ntrk2	0.855819	1.01992	0.937871	0.980065	1.93252	1.45629	0.893599	0.709286	0.801442
agtpbp1	4.2354	4.2089	4.22215	4.91832	5.77365	5.34598	5.00438	4.69655	4.85046
naa35	21.6485	18.9553	20.3019	24.1033	24.6025	24.3529	29.6192	30.0884	29.8538
golm1	31.7948	24.8167	28.3058	23.8975	12.6904	18.294	42.1069	44.0149	43.0609
kissr1b	0	0	0	0	0	0	0	0	0
isca1	21.7979	20.158	20.978	21.633	21.5122	21.5726	18.9463	22.905	20.9256
tut7	6.8141	5.0791	5.9466	7.67937	7.50502	7.59219	10.014	11.7795	10.8967
gas1	18.9841	17.4784	18.2312	16.9679	11.7164	14.3421	12.3734	10.8015	11.5874
dapk1	10.9703	8.40535	9.68785	16.8205	13.2096	15.015	11.0853	13.5367	12.311
ctsv	265.065	229.348	247.207	359.284	495.788	427.536	526.523	539.742	533.133
fbp2	44.5849	35.8026	40.1938	42.46	49.1661	45.813	8.0581	9.12589	8.592
fbp1	43.8774	40.146	42.0117	69.5224	76.4208	72.9716	98.0658	108.489	103.277
aopep	7.32657	7.02452	7.17554	5.27221	5.4105	5.34136	6.18896	4.54938	5.36917
mir23b	0	0	0	0	0	0	0	0	0
mir27b	62.3825	108.33	85.3565	67.7053	41.7197	54.7125	89.3298	89.0049	89.1674
mir24a	153.877	134.811	144.344	92.8127	120.709	106.761	119.851	94.9385	107.395
fancc	2.32913	1.98685	2.15799	2.94917	3.36673	3.15795	3.58392	4.57656	4.08024
ptch1	1.7314	1.66471	1.69805	0.836054	1.02577	0.93091	1.03771	0.809474	0.923594
ercc6l2	2.09816	1.77812	1.93814	2.50044	2.21484	2.35764	3.14441	4.02077	3.58259
hsd17b3	0.0995995	0.134524	0.117062	0	0.13988	0.06994	0.124796	0.106578	0.115687
slc35d2	7.27192	4.74158	6.00675	6.7471	5.47816	6.11263	7.15656	7.4237	7.29013
abraxas1	5.17038	4.74688	4.95863	5.71241	5.31554	5.51397	4.82701	5.37597	5.10149
znf367	2.18697	1.06532	1.62615	0.749039	0.402811	0.575925	5.36065	6.06154	5.71109
habp4	3.53649	2.58193	3.05921	2.99539	2.01354	2.50447	5.02994	7.94362	6.48678
cdc14b	6.01674	4.85165	5.4342	4.17879	3.84667	4.01273	3.4506	4.69262	4.07161
[truncated: 24,533 more rows]

## Sheet: WT61
Supplemental Table 2B. FPKM value at 0 h, 6 h, and 24 h post tail amputation of wild-type (wt) tadpoles at stage 61
gene	wt61_0hpa.1	wt61_0hpa.2	Average FPKM	wt61_6hpa.1	wt61_6hpa.2	Average FPKM	wt61_24hpa.1	wt61_24hpa.2	Average FPKM
LOC101732307	0	0	0	0	0	0	0	0	0
pi16	0.193519	0.209182	0.20135	0.133364	0.113089	0.123226	0.106185	0.0662543	0.0862196
dok1	18.1523	20.0183	19.0853	24.34	27.0262	25.6831	21.2635	25.7667	23.5151
LOC101730410	2.07436	2.04123	2.05779	1.67602	1.63023	1.65313	1.96244	1.91017	1.93631
mrps26	64.9318	70.3545	67.6431	66.234	62.79	64.512	84.9712	79.7474	82.3593
m1ap	1.68361	1.93187	1.80774	1.76271	1.16362	1.46316	0.888277	1.0198	0.954041
loxl3	19.3507	20.5127	19.9317	21.8119	16.1527	18.9823	14.5115	18.4174	16.4644
bbc3	0	0.0421593	0.0210797	0	0	0	0	0.0445105	0.0222552
htra2	4.88395	6.06892	5.47644	5.51536	4.06529	4.79033	5.44979	6.94133	6.19556
LOC116408404	0	0	0	0	0	0	0.163959	0	0.0819794
aup1	9.92474	10.5648	10.2448	14.1502	15.6029	14.8765	11.0494	12.262	11.6557
dqx1	8.3675	8.56426	8.46588	11.0074	7.88867	9.44802	9.7087	10.1758	9.94227
LOC116408258	0	0.148338	0.0741692	0.157622	0.200489	0.179055	0.250999	0	0.125499
LOC116408405	0.116737	0	0.0583685	0.0402248	0.0511644	0.0456946	0.0640545	0.0799337	0.0719941
LOC100493914	0.769999	0.649211	0.709605	0.424517	1.07994	0.752228	0.253502	0.369071	0.311286
LOC116408259	0	0	0	0	0	0	0	0	0
LOC100493912	0	0	0	0	0.0221248	0.0110624	0	0	0
tlx2	0	0	0	0	0	0	0	0	0
LOC116408406	6.14655	7.11171	6.62913	5.3977	3.74015	4.56892	5.74661	6.33355	6.04008
wdr54	2.01574	1.74982	1.88278	2.0303	1.60384	1.81707	1.93984	2.35703	2.14843
c2orf81	0.0277837	0.036039	0.0319114	0	0	0	0.0304902	0.0190244	0.0247573
rdh11	0.86758	0.692531	0.780055	0.597895	0.935999	0.766947	1.02533	1.23382	1.12958
LOC116408408	4.88098	5.95882	5.4199	6.10914	5.82007	5.96461	6.22294	7.86392	7.04343
nop56	48.2482	55.001	51.6246	94.2587	78.7298	86.4942	69.9169	61.5648	65.7408
LOC116408504	6.17539	8.9003	7.53785	7.56584	7.81906	7.69245	3.76498	5.16816	4.46657
LOC116408496	1.21883	2.37146	1.79514	2.51987	2.13679	2.32833	4.01267	0	2.00634
LOC116408495	2.60932	2.53847	2.57389	2.69733	2.28727	2.4923	1.43175	2.68003	2.05589
LOC116408329	0	0	0	0	0	0	0	0	0
idh3b	40.5503	41.0876	40.819	38.2425	34.1826	36.2126	42.6996	36.9624	39.831
LOC101735102	2.01838	0.863416	1.4409	1.39097	1.27989	1.33543	1.97936	1.23503	1.60719
LOC100497670	0.0713918	0.0694532	0.0704225	0.147599	0.0312901	0.0894448	0.0783464	0.0977687	0.0880575
LOC116408331	0	0	0	0	0	0	0	0	0
LOC116408333	0	0	0	0	0	0	0	0	0
MGC69493	0	0	0	0	0	0	0	0	0
LOC116408409	0	0	0	0	0	0	0	0	0
LOC105946283	0	0	0	0	0	0	0	0	0
LOC100038041	0	0	0	0	0	0	0	0	0
LOC100496190	0	0	0	0	0	0	0	0	0
LOC116408345	0	0	0	0	0	0	0	0	0
LOC116408363	0	0	0	0	0	0	0	0	0
LOC116408367	0	0	0	0	0	0	0	0	0
LOC116408368	0	0	0	0	0	0	0	0	0
LOC108644818	0	0.0102259	0.00511294	0.0108658	0	0.00543292	0	0	0
LOC105946390	0	0	0	0	0	0	0	0	0
xv2r1	0	0	0	0	0	0	0	0	0
LOC105946392	0	0	0	0	0	0	0	0	0
LOC100492199	0	0	0	0	0	0	0	0	0
LOC116408369	0	0	0	0	0	0	0	0	0
LOC116408370	0	0	0	0	0	0	0	0	0
LOC116408371	0	0	0	0	0	0	0	0	0
LOC116408372	0	0	0	0	0	0	0	0	0
LOC116408373	0	0	0	0	0	0	0	0	0
LOC105946398	0	0	0	0	0	0	0	0	0
LOC116408374	0	0	0	0	0	0	0	0	0
LOC116408377	0	0	0	0	0	0	0	0	0
LOC116408378	0	0	0	0	0	0	0	0	0
LOC116408379	0	0	0	0	0	0	0	0	0
LOC116408380	0	0	0	0	0	0	0	0	0
LOC108645658	0	0	0	0	0	0	0	0	0
LOC105946403	0	0	0	0	0	0	0	0	0
LOC105946404	0	0	0	0	0	0	0	0	0
LOC116408381	0	0	0	0	0	0	0	0	0
LOC108645659	0	0	0	0	0	0	0	0	0
LOC116408382	0	0	0	0	0	0	0	0	0
LOC100491223	0	0	0	0	0	0	0	0	0
LOC116408383	0	0	0	0	0	0	0	0	0
LOC116408384	0	0	0	0	0	0	0	0	0
LOC105946409	0	0	0	0	0	0	0	0	0
LOC108645662	0	0	0	0	0	0	0	0	0
LOC116408385	0	0	0	0	0	0	0	0	0
LOC100490505	0	0	0	0	0	0	0	0	0
LOC100491345	0	0	0	0	0	0	0	0	0
LOC116408386	0	0	0	0	0	0	0	0	0
LOC101734131	0	0	0	0	0	0	0	0	0
LOC100492345	0	0	0	0.0233834	0	0.0116917	0	0	0
LOC105946401	0	0	0	0.050127	0	0.0250635	0	0.0498056	0.0249028
LOC116408387	0	0	0	0	0	0	0	0	0
LOC116408388	0	0	0	0	0	0	0	0	0
LOC116408389	0	0	0	0	0	0	0	0	0
LOC100490840	0	0	0	0	0	0	0	0	0
LOC101731462	0	0	0	0	0	0	0	0	0
LOC116408410	0	0	0	0.0409735	0.0260584	0.033516	0.0326234	0.0203554	0.0264894
LOC101734200	0	0	0	0	0	0	0	0	0
LOC116408390	0	0	0	0	0	0	0	0.150748	0.0753742
LOC101732289	0	0	0	0	0	0	0	0	0
LOC100488963	0	0	0	0	0	0	0	0	0
LOC105946418	0	0	0	0	0	0	0	0	0
LOC101730483	0	0	0	0	0	0	0	0	0
LOC116408260	0	0	0	0	0	0	0	0	0
LOC101734240	0.127767	0	0.0638834	0	0	0	0.140213	0.0874861	0.11385
LOC105946479	0	0	0	0.128186	0	0.0640931	0	0	0
LOC100487329	0	0	0	0	0	0	0	0	0
LOC116408397	0.207926	0.0674265	0.137676	0	0.273394	0.136697	0.11409	0.0711868	0.0926385
LOC116408561	0	0	0	0	0	0	0	0	0
LOC116408398	0	0	0	0	0	0	0	0	0
LOC116408399	0	0	0	0	0	0	0	0	0
LOC105946411	0	0	0	0	0	0	0	0	0
LOC100490903	0	0	0	0	0	0	0	0	0
LOC100490735	0	0	0	0	0	0	0	0	0
LOC100490217	0	0	0	0	0	0	0	0	0
LOC101734033	0	0	0	0	0	0	0	0	0
LOC101733973	0	0	0	0	0	0	0	0	0
LOC116408516	0	0	0	0	0	0	0	0	0
LOC116408550	0	0	0	0	0	0	0	0	0
LOC116408517	0	0	0	0	0	0	0	0	0
LOC116408538	0	0	0	0	0	0	0	0	0
LOC116408552	0	0	0	0	0	0	0	0	0
LOC116408549	0	0	0	0	0	0	0	0	0
LOC116408558	0	0	0	0	0	0	0	0	0
LOC116408518	0	0	0	0	0	0	0	0	0
LOC116408519	0	0	0	0	0	0	0	0	0
LOC116408400	0	0	0	0	0	0	0	0	0
LOC116408396	0	0	0	0	0	0	0	0	0
LOC116408543	0	0	0	0	0	0	0	0	0
LOC100494332	0	0	0	0	0	0	0	0	0
LOC105946413	0	0	0	0	0	0	0	0	0
LOC105946414	0	0	0	0	0	0	0	0	0
LOC108645134	0	0	0	0	0	0	0.408251	0	0.204125
LOC100498411	0	0	0	0	0	0	0	0	0
LOC116408401	0	0	0	0	0	0	0	0	0
LOC105946285	0	0	0	0	0	0	0	0	0
LOC100487264	0	0	0	0	0	0	0	0	0
LOC101731100	0	0	0	0	0	0	0	0	0
LOC100489380	0	0	0	0	0	0	0	0	0
LOC116408402	0	0	0	0	0	0	0	0	0
LOC108645427	0	0	0	0	0	0	0	0	0
LOC116408403	0	0	0	0	0	0	0	0	0
LOC100489075	0	0	0	0	0	0	0	0	0
LOC100488911	0	0	0	0	0	0	0	0	0
LOC100488739	0	0	0	0	0	0	0	0	0
LOC105946480	0	0	0	0	0	0	0	0	0
LOC100487968	0	0	0	0	0	0	0	0	0
LOC105946420	0	0	0	0	0	0	0	0	0
LOC100498444	0	0	0	0.0210891	0	0.0105446	0	0	0
ino80b	13.3324	15.9395	14.636	17.675	15.5356	16.6053	17.0403	19.3949	18.2176
wbp1	51.4953	50.0806	50.7879	53.8416	52.7144	53.278	51.6868	54.4998	53.0933
mogs	3.89642	3.62214	3.75928	5.72848	5.71528	5.72188	6.01489	4.94471	5.4798
LOC448531	81.1153	81.9083	81.5118	71.5111	59.9001	65.7056	71.7969	71.9191	71.858
LOC101734770	1.59099	2.06371	1.82735	1.39546	0.507135	0.951297	1.49907	1.52956	1.51432
rtkn	15.8778	16.6735	16.2757	22.4829	27.7546	25.1187	21.1	23.3367	22.2184
LOC105946280	0	0	0	0	0	0	0	0	0
LOC116411557	0	0	0	0	0	0	0	0	0
LOC116411561	0	0	0	0	0	0	0	0	0
LOC105946381	0	0	0	0	0	0	0	0	0
LOC116408261	0	0.0727325	0.0363662	0.0772842	0	0.0386421	0	0.0767886	0.0383943
LOC100494197	0	0	0	0	0	0	0	0	0
LOC100493683	0	0.0235874	0.0117937	0.0250635	0	0.0125318	0	0	0
LOC108644783	0	0	0	0	0	0	0	0	0
LOC105945552	0	0	0	0	0	0	0	0	0
LOC116411574	0	0	0	0	0	0	0	0	0
LOC108644785	0	0	0	0	0	0	0	0	0
LOC116411580	0	0	0	0	0	0	0	0	0
LOC105945551	0	0	0	0	0	0	0	0	0
LOC100493626	0	0	0	0	0	0	0	0	0
LOC116408546	0	0	0	0	0	0	0	0	0
LOC116411595	0	0	0	0	0	0	0	0	0
LOC108644811	0	0	0	0	0	0	0	0	0
LOC100488909	0	0	0	0	0	0	0.0550376	0	0.0275188
LOC116411610	0	0	0	0	0	0	0	0	0
rpia	9.84336	11.7238	10.7836	13.5253	15.7123	14.6188	17.5036	19.0969	18.3003
LOC734128	0.530077	0.257841	0.393959	0.182652	0.813141	0.497896	1.018	1.72406	1.37103
LOC116408412	0	0.10097	0.0504849	0	0	0	0	0	0
LOC108645250	0	0	0	0	0	0	0	0	0
LOC116408411	0	0	0	0	0	0	0	0	0
LOC101735157	0	0	0	0	0	0	0	0	0
LOC101734878	0	0	0	0	0	0	0.0849243	0	0.0424622
LOC116408414	0	0	0	0	0	0	0	0	0
LOC116408413	0	0	0	0	0	0	0	0	0
LOC101730301	0	0	0	0	0	0	0	0	0
LOC116408416	0	0	0	0	0	0	0	0	0
LOC108645664	0	0	0	0	0	0	0	0	0
LOC105945703	0	0	0	0	0	0	0	0	0
LOC108645666	0.444486	0.518899	0.481693	0.490109	0.46755	0.47883	0.585342	0.304354	0.444848
LOC108645503	0.334257	0.298082	0.316169	0.0863826	0.329626	0.208004	0.0458522	0.314705	0.180279
LOC101733471	0.202693	0	0.101347	0	0	0	0	0	0
LOC100493148	0.486434	0.585898	0.536166	0.335227	0.243655	0.289441	0.686339	0.475825	0.581082
LOC116408415	0	0.0818488	0.0409244	0.0869711	0	0.0434855	0	0	0
LOC116408262	0	0.127282	0.0636409	0	0.516088	0.258044	0	0.13438	0.0671901
LOC116408417	0	0	0	0	0	0	0	0	0
LOC116408418	0	0	0	0	0	0	0	0	0
suclg1	263.659	270.873	267.266	253.517	203.124	228.321	254.784	206.846	230.815
LOC100495164	0	0	0	0	0	0	0	0	0
LOC116408263	0	0	0	0	0	0	0	0	0
ctnna2	0.569228	0.425978	0.497603	0.347021	0.172721	0.259871	0.12013	0.239858	0.179994
lrrtm1	0.691051	0.876895	0.783973	0.745418	0.316048	0.530733	0.791342	0.905224	0.848283
LOC116408419	0.63591	0.59573	0.61582	0.681705	0.74323	0.712467	0.387698	0.435429	0.411563
LOC116408264	0	0	0	0	0	0	0	0	0
LOC116408265	0	0	0	0	0	0	0	0	0
LOC116408266	0	0	0	0	0	0	0	0	0
LOC116408267	0	0	0	0	0	0	0	0	0
LOC116408268	0	0	0	0	0	0	0	0	0
adra1d	0.451701	0.585913	0.518807	0.17788	0.0282821	0.103081	0.354073	0.132555	0.243314
LOC100496115	0	0	0	0	0	0	0	0	0
LOC116411621	0	0	0	0	0	0	0	0	0
smox	62.536	55.1901	58.863	69.527	113.867	91.697	66.3007	62.8095	64.5551
rnf24	5.83532	6.8385	6.33691	5.19034	5.27043	5.23038	4.70905	5.98912	5.34908
LOC116411623	0	0	0	0	0	0	0	0	0
LOC116411625	0	0	0	0	0	0	0	0	0
LOC116408269	0	0	0	0	0	0	0	0	0
LOC116408270	0	0	0	0	0	0	0	0	0
pank2	12.2756	12.1359	12.2057	10.769	10.4115	10.5903	11.6145	13.2216	12.4181
mir103-2	0	2.61204	1.30602	0	0	0	0	0	0
mavs	9.98295	11.5177	10.7503	13.5489	12.4714	13.0102	13.9738	16.7171	15.3454
ptpra	23.8031	24.8485	24.3258	29.2874	27.5344	28.4109	28.2688	29.1926	28.7307
gnrh2	0	0	0	0	0	0	0	0	0
oxt	0	0	0	0	0	0	0	0	0
avp	0	0	0	0	0	0	0	0	0
ubox5	2.67388	3.32385	2.99887	3.92673	3.93433	3.93053	3.70288	4.33748	4.02018
fastkd5	1.81572	2.4122	2.11396	2.24024	1.92534	2.08279	1.92832	2.0454	1.98686
LOC116408420	0	0	0	0	0	0	0	0	0
lzts3	0.119216	0.251287	0.185252	0.143776	0.0522509	0.0980137	0.0654147	0.204078	0.134746
LOC779549	14.6702	15.896	15.2831	14.6611	15.5403	15.1007	15.5643	17.8447	16.7045
LOC116408421	4.16294	3.2795	3.72122	2.43331	8.88401	5.65866	4.20969	12.3572	8.28342
gfra4	0.253244	0.638729	0.445986	0.116349	0.0986609	0.107505	0.154396	0.154137	0.154267
atrn	9.7242	9.34558	9.53489	10.7121	10.0886	10.4003	11.6509	12.0566	11.8537
c20orf194	1.95954	2.00303	1.98128	2.06967	1.60566	1.83766	1.75307	1.76471	1.75889
LOC100486532	0.225585	0.402342	0.313964	0.855043	0	0.427522	0.30945	0.0772328	0.193342
slc4a11	23.0213	27.7387	25.38	19.5495	22.6905	21.12	30.0533	27.3619	28.7076
LOC101732343	0.0407348	0.105676	0.0732056	0	0.0357071	0.0178535	0.178812	0.0557849	0.117298
htr7l	0.901413	1.19709	1.04925	0.917025	0.451518	0.684271	0.612376	0.617227	0.614802
ddrgk1	51.0826	42.8311	46.9568	50.4546	59.1158	54.7852	56.3467	54.1439	55.2453
mir146b	0	2.73077	1.36539	0	0	0	0	0	0
LOC100486283	0	0.0685811	0.0342905	0	0	0	0	0	0
paip2b	40.2785	48.0616	44.1701	53.7307	48.8473	51.289	42.6466	42.1399	42.3932
siglec1	1.23076	1.0503	1.14053	0.747738	0.695576	0.721657	0.764185	0.953629	0.858907
LOC101732811	0	0	0	0	0	0	0	0	0
LOC116408422	0.0999254	0	0.0499627	0.0688638	0.0875921	0.078228	0	0.136844	0.0684222
tex261	15.6049	18.5413	17.0731	19.1424	17.6731	18.4078	18.2211	21.7551	19.9881
ankrd53	0.409871	0.434991	0.422431	0.231107	0.195972	0.213539	0.204454	0.153083	0.178768
LOC108645698	0.434683	0.451071	0.442877	0.629081	0.83827	0.733676	0.620135	0.71434	0.667237
atp6v1b1	1.93673	1.14843	1.54258	1.29657	1.7947	1.54563	2.91482	4.20576	3.56029
vax2	0	0	0	0	0	0	0	0.0168332	0.00841659
nagk	20.9102	15.1723	18.0413	18.7574	18.9389	18.8482	24.8549	25.541	25.198
exoc6b	8.43568	11.592	10.0138	10.7805	9.43437	10.1074	11.2614	11.9839	11.6227
cyp26b1	65.4951	63.1378	64.3164	9.26696	4.8793	7.07313	27.0735	54.4995	40.7865
LOC100488564	7.78441	11.25	9.51722	7.03037	4.57245	5.80141	9.6837	12.9301	11.3069
znf638	10.9651	12.4625	11.7138	14.4263	11.4058	12.9161	10.8928	11.8359	11.3644
cdc25b	6.755	7.62883	7.19192	5.50697	4.07204	4.7895	5.19146	7.64573	6.41859
LOC101732075	0.0631216	0.163753	0.113437	0.152251	0.193658	0.172954	0	0.0216107	0.0108054
spef1	1.02185	1.09351	1.05768	0.880264	1.29881	1.08954	1.12139	1.1545	1.13795
c20orf27	19.6327	22.1093	20.871	22.9087	19.5172	21.2129	15.2286	12.8016	14.0151
hspa12b	6.25012	6.91756	6.58384	3.18364	1.81631	2.49998	3.05672	3.79122	3.42397
lyrm2	22.5683	19.88	21.2241	17.8743	17.8635	17.8689	21.8095	20.7581	21.2838
ig100492381	0.208003	0.247323	0.227663	0.406147	0.850876	0.628512	0.304355	0.735872	0.520113
LOC100489054	0	0	0	0	0	0	0	0	0
rnf145l	11.3128	11.3325	11.3227	13.9329	11.2666	12.5998	12.169	12.2522	12.2106
coe3l	1.48937	1.51792	1.50364	1.97282	1.13599	1.55441	2.25002	3.33759	2.79381
LOC116408423	1.203	2.99085	2.09692	1.93445	2.46054	2.1975	2.20031	2.74578	2.47304
cpxm1	23.9159	23.6464	23.7811	28.8469	36.5914	32.7191	54.609	87.9678	71.2884
nat8.1	9.29941	10.1778	9.73858	10.9649	10.7627	10.8638	13.1553	12.387	12.7711
nat8.2	0.0331179	0	0.016559	0.0456466	0	0.0228233	0	0.0226769	0.0113385
nat8.3	0	0	0	0	0	0	0	0	0
nat8.4	0	0	0	0	0	0	0	0	0
nat8.5	4.57769	4.9482	4.76295	6.80431	7.86801	7.33616	8.5697	10.3869	9.47828
nat8.6	0.328978	0.487688	0.408333	0.421044	0.288374	0.354709	0.567326	0.482705	0.525015
nat8.7	0.0707106	0	0.0353553	0	0	0	0	0	0
LOC100489681	0	0	0	0	0	0	0	0	0
nat8.9	0	0.0205181	0.0102591	0.0218022	0.0277315	0.0247668	0.034718	0	0.017359
LOC100490023	14.6112	14.513	14.5621	14.6488	14.1061	14.3775	18.9778	18.173	18.5754
pced1a	0.384729	0.441461	0.413095	0.326322	0.181593	0.253957	0.324775	0.567402	0.446088
adam33	11.7754	10.8024	11.2889	14.8531	21.3475	18.1003	12.4192	15.4307	13.925
dctn1	15.1888	16.7864	15.9876	17.4239	17.9318	17.6778	17.1876	18.1977	17.6927
LOC100145764	0	0.0344874	0.0172437	0.0366457	0.0466119	0.0416288	0	0	0
LOC101734035	0.983111	1.67668	1.32989	1.68124	1.05327	1.36726	1.1588	1.69539	1.42709
smyd5	2.18886	3.59435	2.89161	3.97977	2.73517	3.35747	3.47536	3.44402	3.45969
LOC100493985	0	0.0451707	0.0225853	0	0	0	0	0	0
LOC116408271	0	0	0	0	0	0	0	0	0
LOC116408272	0	0	0	0	0	0	0	0	0
LOC116408273	0	0	0	0	0	0	0	0	0
LOC116408274	0	0	0	0	0	0	0	0	0
LOC116408275	0	0	0	0	0	0	0	0	0
LOC116408424	0.136624	0.0886092	0.112616	0.0470773	0.179641	0.113359	0.224899	0.140326	0.182613
LOC116406512	0	0	0	0	0	0	0	0	0
mid1l2	0.412242	0.320839	0.366541	0.284098	0.289089	0.286593	0.452401	0.70569	0.579045
LOC116406437	0.427308	0.400308	0.413808	1.1452	0.707516	0.926359	0.573141	0.585184	0.579163
LOC116411656	0	0	0	0	0	0	0	0	0
LOC101730339	0	0	0	0	0	0	0	0	0
LOC116408426	0	0	0	0	0	0	0	0	0
LOC116408427	0	0	0	0	0	0	0	0	0
LOC116408425	0.468306	0.364471	0.416389	0.387281	0.082101	0.234691	0.719495	0.256532	0.488013
LOC116411657	0	0	0	0.0583517	0.148442	0.103397	0	0.0579775	0.0289888
LOC105946332	0	0.242246	0.121123	0	0	0	0	0	0
LOC116408276	0	0	0	0	0	0	0	0	0
LOC116408429	0	0	0	0	0	0	0	0	0
LOC116411658	0	0	0	0	0	0	0	0	0
LOC105946267	0	0.0606226	0.0303113	0.257666	0.0819353	0.169801	0	0.0640035	0.0320017
LOC116408428	0	0	0	0	0.163705	0.0818527	0	0	0
LOC116411660	0	0.0407026	0.0203513	0	0.0550121	0.0275061	0	0.0429725	0.0214863
LOC116408430	0	0	0	0	0	0	0	0	0
LOC116408277	0	0	0	0	0	0	0	0	0
LOC116408278	0	0	0	0	0	0	0	0	0
LOC116408279	0	0	0	0	0	0	0	0	0
LOC116408280	0	0	0	0	0	0	0	0	0
LOC116408281	0	0.0628421	0.031421	0	0	0	0	0	0
LOC116411663	0	0.0210133	0.0105067	0.0669851	0.0852024	0.0760937	0.0355559	0.0443704	0.0399631
LOC101730221	0	0	0	0	0	0	0	0	0
LOC116408282	0	0	0	0.153086	0	0.0765429	0	0	0
LOC116408283	0	0	0	0	0	0	0	0	0
LOC116408284	0	0	0	0	0	0	0	0	0
LOC116408285	0	0	0	0	0	0	0	0	0
LOC116408286	0	0	0	0	0	0	0	0	0
MGC108497	0	0.147248	0.0736238	0.234694	0	0.117347	0.809747	0.0388648	0.424306
alms1	0.462944	0.600497	0.531721	0.471307	0.553371	0.512339	0.70433	0.778074	0.741202
egr4	0	0	0	0.0172672	0.0219632	0.0196152	0	0.0343129	0.0171565
fbxo41	0.0484598	0.0942878	0.0713738	0.0667923	0.063718	0.0652551	0.0531804	0.016591	0.0348857
cct7	95.923	99.0657	97.4943	128.357	125.038	126.698	107.296	98.1674	102.732
pradc1	3.28837	3.80608	3.54723	3.83509	3.14858	3.49183	5.3853	4.01834	4.70182
glod5	36.2166	36.9835	36.6	37.9181	40.2174	39.0677	54.2666	51.4454	52.856
LOC100490886	0.0587014	0.266501	0.162601	0.930447	0.154369	0.542408	1.2884	0.442143	0.865269
not	0	0	0	0.042304	0.215236	0.12877	0.134731	1.55521	0.844971
rab11fip5	9.8616	12.9575	11.4096	12.1171	8.91515	10.5161	11.5118	13.5051	12.5085
sfxn5	5.16479	5.95985	5.56232	5.31588	4.05696	4.68642	6.99288	5.14401	6.06844
emx1	0	0	0	0	0.122194	0.061097	0	0	0
spr	6.93884	7.66401	7.30142	9.04249	7.68305	8.36277	8.53084	9.57395	9.0524
LOC101734896	1.67426	1.63987	1.65707	2.61375	2.78547	2.69961	1.34989	1.49736	1.42363
LOC101733807	0.996031	0.528537	0.762284	0.717618	0.436548	0.577083	0.794952	0.620014	0.707483
LOC101734828	0.101792	0.132037	0.116915	0.0701503	0.356914	0.213532	0.111708	0.278802	0.195255
LOC101734761	1.92262	2.07824	2.00043	2.41214	2.8953	2.65372	2.43451	3.30808	2.8713
LOC100488259	6.82856	11.2507	9.03962	8.53495	10.1126	9.32376	11.7294	7.31855	9.52395
LOC100491053	0	0	0	0	0	0	0	0	0
LOC101733694	0	0	0	0	0	0	0	0	0
LOC108645667	0	0	0	0	0	0	0	0	0
LOC100486691	0	0	0	0	0	0	0	0	0
LOC108645668	0	0	0	0	0	0	0	0	0
LOC100491388	0	0	0	0	0	0	0	0	0
LOC105946363	0	0	0	0	0	0	0	0	0
LOC100498296	0	0	0	0	0	0	0	0	0
LOC105945181	0	0	0	0	0	0	0	0	0
ptcd3	39.8064	36.8954	38.3509	38.2969	27.8355	33.0662	36.8301	32.3578	34.5939
LOC116408515	1.31391	0.426078	0.869996	0	0	0	0	0.44984	0.22492
LOC116408514	0.661649	1.28736	0.974507	2.27988	0.579985	1.42993	0.726103	0.906106	0.816105
immt	38.7372	47.7304	43.2338	48.729	37.1539	42.9414	43.3114	40.7861	42.0488
reep1	7.79138	8.53899	8.16518	7.35813	6.13411	6.74612	5.97734	6.96516	6.47125
kdm3a	12.2408	13.595	12.9179	12.5881	15.8449	14.2165	14.7209	13.0177	13.8693
chmp3	17.1655	18.3981	17.7818	18.1758	20.8663	19.521	20.6274	20.947	20.7872
rmnd5a	37.0783	35.3279	36.2031	36.0778	37.6977	36.8877	37.2717	37.6536	37.4626
LOC100489117	0.0852955	0	0.0426477	0	0.149536	0.0747679	0.187209	0.0584046	0.122807
LOC116411690	0	0	0	0	0	0	0	0	0
cd8b	0	0	0	0	0	0	0.12519	0	0.0625951
LOC116408431	0	0.0605921	0.030296	0.032192	0.040947	0.0365695	0	0	0
eif2ak3	6.59855	7.21228	6.90542	8.00989	7.83939	7.92464	8.84031	9.1397	8.99001
LOC100490372	1.86427	3.62729	2.74578	1.32491	0.817086	1.071	0.70327	1.07707	0.89017
foxi4.2	0	0	0	0	0	0	0	0	0
foxi4.1	0	0	0	0	0	0	0	0	0
thnsl2	1.02201	0.933996	0.978001	0.800361	0.651538	0.725949	0.917643	0.572565	0.745104
fabp1	0	0	0	0	0	0	0	0	0
smyd1	12.9561	17.9084	15.4323	11.694	5.57416	8.6341	5.59771	4.0981	4.84791
krcc1	3.50037	3.68014	3.59025	4.57065	4.55406	4.56236	4.20527	4.44042	4.32285
mrpl35	48.0892	47.2947	47.692	45.9987	39.5048	42.7517	52.7738	50.8319	51.8028
polr1a	3.828	4.47314	4.15057	7.8005	4.74402	6.27226	4.7079	4.76779	4.73784
st3gal5	19.8376	13.4043	16.621	12.6987	11.9323	12.3155	13.1167	11.4238	12.2702
atoh8	2.92375	3.01271	2.96823	2.10906	1.38923	1.74914	1.70923	2.91878	2.31401
LOC116408432	0	0.0555241	0.027762	0	0	0	0	0	0
LOC101733112	0	0	0	0	0	0	0	0	0
fgfrl1	9.08247	11.7477	10.4151	10.3135	6.24251	8.27799	12.3458	15.3003	13.823
LOC105946477	0	0	0	0	0	0	0	0	0
rnf212	0	0	0	0	0	0	0	0	0
gp25l	0	0	0	0	0	0	0	0.0609879	0.030494
spon2	9.5228	8.57798	9.05039	15.9426	13.0271	14.4848	36.7349	58.9486	47.8418
ctbp1	12.5792	14.9057	13.7425	16.2349	14.8191	15.527	15.2043	17.535	16.3696
maea	52.1413	60.8867	56.514	51.8494	51.1773	51.5134	59.8693	63.9403	61.9048
uvssa	5.47624	6.54114	6.00869	6.28022	6.82055	6.55039	6.28814	7.22444	6.75629
nkx1-1	0	0	0	0	0	0	0	0	0
fam53a	7.9623	9.34777	8.65503	9.1405	8.90172	9.02111	6.98568	9.31513	8.1504
slbp	9.22331	9.93222	9.57777	11.5818	10.3731	10.9774	13.4775	15.5249	14.5012
tmem129	5.61069	6.42988	6.02029	7.93971	6.87592	7.40781	6.69526	7.8515	7.27338
tacc3	3.35528	4.53527	3.94527	3.45764	4.01317	3.73541	6.74484	8.45985	7.60235
LOC116408557	0	0	0	0	0	0	0	0	0
fgfr3	3.20531	4.04489	3.6251	3.68157	2.4612	3.07139	2.15416	3.19859	2.67638
letm1	12.0796	12.2538	12.1667	14.1021	16.6342	15.3682	12.1006	12.0323	12.0665
nsd2	1.41126	1.88728	1.64927	2.24638	2.03624	2.14131	2.31625	2.42011	2.36818
LOC116408434	2.15421	0.960534	1.55737	1.11343	0.944162	1.0288	1.62529	1.38287	1.50408
LOC100492954	9.48337	8.54784	9.01561	8.56817	8.50925	8.53871	10.2843	8.5388	9.41153
nelfa	4.46749	5.47029	4.96889	6.25976	4.71231	5.48603	5.16715	5.77536	5.47125
LOC100124771	3.69415	4.35254	4.02335	5.21896	4.37157	4.79526	4.32428	5.39628	4.86028
c4orf48	0.779502	1.17963	0.979568	0.805794	0.797174	0.801484	0.285146	0.355834	0.32049
LOC116411704	0	0	0	0.0249753	0.0317676	0.0283714	0.0397709	0	0.0198855
nat8l	0	0	0	0.0299422	0	0.0149711	0	0	0
poln	0	0.0216572	0.0108286	0.0460251	0.0585421	0.0522836	0.0732909	0.022865	0.0480779
haus3	1.29441	1.62654	1.46047	1.70975	1.4183	1.56403	1.36131	2.19734	1.77933
mxd4	12.3282	13.057	12.6926	20.1877	25.7771	22.9824	16.6321	20.2906	18.4613
LOC116408435	1.16517	1.32245	1.24381	0.869893	0.936244	0.903069	0.852448	1.79512	1.32378
zfyve28	2.57308	3.67918	3.12613	3.0591	4.89351	3.97631	4.30991	4.06982	4.18987
cfap99	0.748612	0.715507	0.732059	0.733132	0.759827	0.746479	0.34591	0.836346	0.591128
rnf4	13.5102	13.2365	13.3733	12.5296	15.6852	14.1074	13.801	14.6144	14.2077
fam193a	3.99767	4.60036	4.29901	5.62793	6.25858	5.94325	5.75274	5.19775	5.47524
tnip2	42.4839	14.3334	28.4087	10.1818	26.7883	18.485	20.5193	12.9499	16.7346
sh3bp2	2.79273	2.76778	2.78025	4.51961	4.51099	4.5153	5.06206	3.95347	4.50777
add1	15.5192	17.8701	16.6946	18.1591	12.7407	15.4499	18.0772	17.6895	17.8834
mfsd10	10.7949	11.9489	11.3719	12.572	16.4669	14.5195	16.446	17.0957	16.7709
vim.2	321.894	358.612	340.253	177.485	126.771	152.128	168.45	108.534	138.492
LOC100495985	0.442739	0.135596	0.289168	0.211885	0.301851	0.256868	0.364401	0.277895	0.321148
LOC100496125	0.78584	0.637084	0.711462	1.55699	0.688848	1.12292	1.40139	1.61427	1.50783
LOC100485079	0.27138	0.352014	0.311697	0.249362	0.0792948	0.164329	0.397088	0.371645	0.384366
LOC101732154	0	0	0	0	0	0	0	0	0
LOC116411718	0	0	0	0	0	0	0.216747	0	0.108374
LOC101732101	0.171116	0.258953	0.215034	0.353775	0.199995	0.276885	0.187785	0.156225	0.172005
LOC116408436	0	0	0	0	0.248312	0.124156	0	0.193968	0.0969838
LOC108645669	0	0	0	0	0	0	0	0	0
nop14	8.29876	10.4639	9.38131	18.1638	13.7971	15.9805	13.3555	12.1109	12.7332
cgl.1	9.08146	8.01027	8.54586	7.17642	4.77635	5.97638	7.17561	8.33262	7.75411
cgl.2	0.0860082	0.0557818	0.070895	0.0592728	0	0.0296364	0	0.117785	0.0588927
grk4	24.0691	28.5715	26.3203	16.0122	19.9433	17.9778	17.1593	20.0598	18.6095
htt	4.10643	4.52522	4.31583	5.77511	4.00734	4.89122	5.08073	5.44446	5.26259
msantd1	0.198438	0.257399	0.227919	0.191456	0.0695783	0.130517	0	0.217403	0.108702
LOC105946263	0	0	0	0	0	0	0	0	0
rgs12	11.9659	12.509	12.2374	13.5631	13.6748	13.6189	12.2101	13.2335	12.7218
hgfac	0.0423746	0.137413	0.0898939	0.0292025	0.074289	0.0517458	0.093005	0.145076	0.119041
dok7	3.59425	5.00983	4.30204	2.30316	0.58038	1.44177	0.761197	0.388596	0.574896
lrpap1	48.1106	43.0397	45.5751	42.0217	46.5786	44.3002	48.7915	57.9779	53.3847
adra2c	0.7839	0.988574	0.886237	2.79117	2.78676	2.78897	5.11379	5.30798	5.21089
LOC116411721	0	0	0	0	0	0	0	0	0
hmx1	16.1028	23.0244	19.5636	19.7773	19.0533	19.4153	22.0455	29.6213	25.8334
soho1	2.45055	2.76999	2.61027	2.31607	2.57771	2.44689	3.45763	3.93125	3.69444
cpz	163.665	181.529	172.597	158.312	122.847	140.58	187.527	241.663	214.595
gpr78	1.85001	1.91975	1.88488	2.08489	1.79337	1.93913	2.81843	3.68106	3.24974
LOC116408437	0.200935	0.0651595	0.133047	0	0	0	0	0.0687933	0.0343967
LOC105946260	0	0	0	0	0.173871	0.0869357	0	0.135819	0.0679094
LOC105946261	0	0.538003	0.269002	0	0	0	0.303446	0.568007	0.435726
trmt44	3.31071	3.89181	3.60126	5.20486	4.41359	4.80922	3.97383	4.48668	4.23025
acox3	2.23128	2.78785	2.50956	2.03518	1.17928	1.60723	2.23258	2.74111	2.48684
htra3	4.78791	5.29511	5.04151	2.63205	4.51234	3.5722	4.34317	7.1633	5.75323
sh3tc1	1.78172	2.44353	2.11262	2.19994	1.70823	1.95409	1.32389	2.10959	1.71674
LOC100489121	1.28598	0.938296	1.11214	1.66169	2.50111	2.0814	2.11688	2.47656	2.29672
s100p	0	0	0	0	0	0	0.239187	0.149241	0.194214
adpgkl	3.17439	3.1502	3.16229	4.21713	4.49237	4.35475	3.44164	4.00677	3.72421
kiaa0232	28.6242	29.9063	29.2653	22.6895	23.1204	22.9049	21.6872	23.8314	22.7593
tbc1d14	24.6685	24.1152	24.3918	27.9131	24.0097	25.9614	27.8418	25.9172	26.8795
ccdc96	0.542278	0.511566	0.526922	0.645502	0.38892	0.517211	0.865604	0.607607	0.736606
tada2b	2.82227	4.05307	3.43767	3.4037	3.49001	3.44685	3.53965	3.24384	3.39175
grpel1	11.6104	10.845	11.2277	15.6113	13.6067	14.609	16.6885	15.3816	16.035
sorcs2	3.0214	3.22461	3.12301	4.3577	2.90551	3.63161	2.07058	2.36565	2.21812
afap1	3.70478	5.49628	4.60053	5.41863	5.46219	5.44041	5.01061	7.94394	6.47728
ablim2	5.16666	6.17402	5.67034	7.52555	3.37599	5.45077	6.81227	5.07342	5.94284
LOC105946474	0.834512	0.920099	0.877306	1.26523	0.58521	0.925222	0.915806	0.971411	0.943608
man2b2	6.7896	5.47836	6.13398	5.61243	5.59231	5.60237	7.68568	8.23654	7.96111
ppp2r2c	0.0865016	0.136247	0.111374	0.127742	0.0974895	0.112616	0.0678058	0.0761535	0.0719797
wfs1	27.9211	39.6545	33.7878	37.8246	27.9649	32.8947	33.9321	38.2193	36.0757
jakmip1	0.45486	0.260299	0.357579	0.590057	0.633259	0.611658	0.734073	0.604594	0.669334
LOC116408438	0	0	0	0	0	0	0	0	0
crmp1	0.490255	0.494607	0.492431	0.50679	0.143248	0.325019	0.239117	0.242445	0.240781
evc	10.4541	12.4838	11.4689	10.8368	10.874	10.8554	16.234	22.1527	19.1934
evc2	4.74515	5.78993	5.26754	7.03909	7.87833	7.45871	9.15706	13.8227	11.4899
stk32b	0.46085	0.283946	0.372398	0.254077	0.363573	0.308825	0.35402	0.378671	0.366346
cytl1	16.4475	15.3792	15.9134	7.78836	8.40283	8.0956	17.3853	19.1388	18.2621
msx1	19.7075	27.3077	23.5076	30.4675	22.1961	26.3318	28.8149	44.0468	36.4309
stx18	12.1265	11.2137	11.6701	12.1311	11.1098	11.6205	12.0199	15.2676	13.6438
LOC101734699	0.0145623	0.0755567	0.0450595	0.170606	0.114885	0.142745	0.207752	0.139598	0.173675
nsg1	1.44081	1.76697	1.60389	1.29984	0.941492	1.12067	1.00619	1.59645	1.30132
zbtb49	6.02101	6.10783	6.06442	6.51135	5.81918	6.16527	6.26869	6.99816	6.63342
lyar	3.96851	4.33157	4.15004	9.30536	9.67248	9.48892	5.62976	6.39576	6.01276
tmem128	0.518829	0.414146	0.466487	0.577584	0.454792	0.516188	0.613168	0.710518	0.661843
otop1	0	0	0	0	0	0	0	0	0
otop1.2	0	0	0	0	0	0	0	0	0
LOC108645360	0	0	0	0	0	0	0	0	0
drd5	0.0747928	0.0485079	0.0616503	0.0515436	0.0655615	0.0585526	0.0410393	0	0.0205197
LOC116408287	0	0	0	0	0	0	0	0	0
LOC116408439	0	0	0	0	0	0	0	0	0
slc2a9	14.3844	15.093	14.7387	16.7212	10.4351	13.5781	12.3382	12.8779	12.6081
LOC116408440	0	0	0	0	0	0	0	0	0
wdr1	184.807	201.456	193.131	212.34	228.016	220.178	207.648	203.167	205.408
znf518b	2.56542	3.90018	3.2328	3.06067	2.92583	2.99325	3.36023	4.51434	3.93728
LOC116408288	0.849116	1.05135	0.950232	0.638368	0.27066	0.454514	0.338848	0.581418	0.460133
clnk	0.438593	0.739585	0.589089	0.604515	0.230676	0.417595	0.577582	0.961022	0.769302
hs3st1	15.4275	13.6674	14.5475	10.6772	9.03478	9.85597	9.94211	10.3839	10.163
rab28	1.54242	1.47275	1.50758	1.24012	1.25815	1.24914	1.19898	1.84826	1.52362
nkx3-2	0.957838	1.37186	1.16485	0.522576	0.244888	0.383732	0.306584	0.655863	0.481223
LOC101731252	0.0773213	0.100296	0.0888084	0	0.0677779	0.0338889	0.424267	0.317667	0.370967
bod1l1	5.20451	5.59845	5.40148	6.14474	5.95364	6.04919	4.94015	5.40774	5.17395
cpeb2	2.50801	3.24427	2.87614	2.45015	2.28301	2.36658	1.84496	2.06644	1.9557
c1qtnf7	0.387345	0.502436	0.444891	0.0762685	0.0970106	0.0866396	0.546529	0.151559	0.349044
cc2d2a	2.47967	2.9631	2.72138	2.78569	3.42419	3.10494	2.32981	3.19812	2.76397
fbxl5	18.2677	17.3526	17.8102	17.4671	15.2664	16.3668	18.1134	19.2454	18.6794
LOC101733556	0.0874701	0	0.0437351	0	0	0	0.191982	0.179681	0.185832
cd38	10.8821	11.7056	11.2938	7.07265	11.1676	9.12014	13.0102	17.5682	15.2892
LOC116408441	0.432855	0.280734	0.356794	0.0994342	0.126476	0.112955	0.31668	0.29639	0.306535
LOC116408442	0	0	0	0	0	0	0	0	0
fgfbp1	34.0738	22.3266	28.2002	30.6019	52.4916	41.5467	31.66	27.7362	29.6981
fgfbp2	193.898	202.746	198.322	70.6639	24.6414	47.6527	111.225	104.881	108.053
prom1	3.48642	3.22618	3.3563	1.54817	1.16362	1.3559	0.992531	1.78795	1.39024
tapt1	8.12618	9.46461	8.79539	8.90051	10.1311	9.51583	8.50396	10.9736	9.73878
ldb2	2.0595	2.42858	2.24404	2.80637	2.13355	2.46996	2.3115	2.49992	2.40571
qdpr	99.218	92.3851	95.8015	70.0786	48.4481	59.2633	69.4639	70.2635	69.8637
clrn2	0	0.0557042	0.0278521	0.0887855	0.0752878	0.0820366	0	0.0588108	0.0294054
lap3	7.05923	8.40297	7.7311	8.45422	5.73517	7.09469	10.0143	8.22317	9.11872
med28	18.2615	19.9112	19.0864	17.7831	19.9515	18.8673	24.6875	28.4517	26.5696
LOC101731905	0.593457	0.0669382	0.330198	0.0889091	0.316649	0.202779	0.226528	0.388692	0.30761
LOC100492857	2.12761	1.46613	1.79687	1.11801	2.30795	1.71298	2.04301	1.98495	2.01398
LOC100493020	4.62334	4.66635	4.64484	3.41242	3.52513	3.46878	5.464	4.34588	4.90494
LOC105946358	0	0.0248766	0.0124383	0	0.0336223	0.0168112	0.0841859	0	0.0420929
LOC100497820	1.13824	0.878833	1.00854	0.635006	0.498875	0.566941	1.10041	1.02063	1.06052
LOC100488322	11.7972	16.8724	14.3348	5.7016	2.60542	4.15351	13.3163	12.589	12.9526
LOC116408443	0	0	0	0	0	0	0	0	0
LOC100488482	7.88105	13.2599	10.5705	6.17902	3.27895	4.72899	9.08748	9.87387	9.48068
fam184b	4.2261	4.16274	4.19442	3.16726	2.84783	3.00755	1.39134	1.86285	1.62709
ncapg	1.98403	3.15843	2.57123	1.95328	1.17449	1.56389	3.70424	5.06361	4.38392
lcorl	3.09496	3.19634	3.14565	2.53946	2.24356	2.39151	2.51995	3.36216	2.94105
slit2	1.84651	2.51577	2.18114	3.42391	2.77142	3.09767	1.61819	1.78284	1.70052
mir218-1	4.41099	0	2.2055	3.03985	3.86657	3.45321	0	0	0
pacrgl	2.0603	1.17588	1.61809	0.776188	0.698321	0.737255	1.38674	1.61766	1.5022
kcnip4	0.465482	0.503158	0.48432	0.106929	0.204015	0.155472	0.0851377	0.212487	0.148812
adgra3	5.91343	7.42062	6.66702	7.10182	6.41614	6.75898	6.25696	7.76851	7.01273
gba3	2.92419	3.3648	3.1445	3.8029	3.05939	3.43115	3.26081	3.68163	3.47122
LOC116408545	0	0	0	0	0	0	0	0	0
ppargc1a	1.13901	2.10826	1.62363	0.388065	0.134619	0.261342	0.294935	0.105157	0.200046
LOC116411744	1.80617	0.753055	1.27961	1.42255	0.339267	0.880907	0.99106	0.706712	0.848886
dhx15	42.5792	47.5294	45.0543	47.6201	40.8252	44.2227	41.449	45.3983	43.4237
sod3	11.0861	11.5041	11.2951	11.7713	8.78204	10.2767	18.0238	29.4083	23.7161
ccdc149	2.70247	2.9289	2.81569	3.08769	3.89625	3.49197	1.95114	2.65397	2.30255
lgi2	0.158887	0.309144	0.234015	0.273743	0.243733	0.258738	0.174364	0.0815962	0.12798
sepsecs	5.6207	5.25279	5.43675	6.58803	6.24599	6.41701	6.55678	6.90944	6.73311
LOC100486697	0	0	0	0	0	0	0	0	0
LOC100492129	1.1245	0.182328	0.653415	0.678084	0.739283	0.708683	0.771278	0.673736	0.722507
pi4k2b	9.78426	9.50263	9.64344	8.74198	11.0333	9.88762	9.82012	9.72958	9.77485
zcchc4	7.74663	8.67813	8.21238	10.4507	6.70819	8.57946	8.70735	9.90149	9.30442
anapc4	12.8214	14.6502	13.7358	16.2024	14.8	15.5012	16.0307	20.7742	18.4025
LOC101730811	13.3008	19.4095	16.3552	11.1305	20.4036	15.767	10.9474	11.3844	11.1659
LOC116408289	0	0	0	0	0	0	0	0	0
slc34a2	0.0264131	0.0513918	0.0389025	0.0728107	0.30099	0.1869	0.289861	0.397891	0.343876
sel1l3	6.06393	5.89117	5.97755	5.24521	5.00925	5.12723	7.12019	6.54437	6.83228
smim20	23.1047	23.7834	23.444	15.6305	15.422	15.5263	22.7966	22.7874	22.792
rbpj	3.93075	5.16703	4.54889	4.66248	3.80586	4.23417	4.18645	5.549	4.86772
cckar	0.0801305	0.0519697	0.0660501	0.0552221	0.163894	0.109558	0.0586242	0.164604	0.111614
tbc1d19	1.01421	1.0963	1.05525	0.873678	0.814943	0.84431	1.02025	1.27318	1.14672
stim2	5.81122	4.66093	5.23608	7.32881	9.47479	8.4018	7.37643	7.49404	7.43523
LOC108645172	0	0	0	0	0	0	0	0	0
LOC108645173	0	0	0	0	0	0	0	0	0
LOC101730384	1.30789	1.71138	1.50964	2.54588	1.89066	2.21827	1.20867	1.74398	1.47633
LOC116408290	0	0	0	0	0	0	0.764319	0	0.382159
pcdh7	7.07246	7.61512	7.34379	10.0698	15.1231	12.5964	8.15621	7.38467	7.77044
LOC116408444	0	0	0	0	0	0	0	0	0
LOC101730260	0	0	0	0	0	0	0	0	0
LOC116411764	0	0	0	0	0	0	0	0	0
arap2	2.60171	2.68446	2.64308	3.27159	3.2728	3.27219	2.81807	3.42413	3.1211
dthd1	0.029997	0.019455	0.024726	0	0.0262947	0.0131473	0.0658384	0.02054	0.0431892
nwd2	0	0.0265867	0.0132933	0.00941684	0	0.00470842	0.029991	0.0187129	0.0243519
LOC100493503	5.81462	8.40108	7.10785	10.5138	9.13413	9.82398	7.20236	5.47944	6.3409
rell1	36.0745	33.6808	34.8777	36.7448	36.7186	36.7317	40.2412	38.0926	39.1669
pgm2	21.124	24.5562	22.8401	29.0461	29.4918	29.269	31.7785	34.2008	32.9897
tbc1d1	7.52187	10.0185	8.77017	7.86525	6.65052	7.25788	8.19748	9.49897	8.84822
LOC116408291	0	0	0	0	0.177288	0.088644	0	0	0
LOC105945533	0	0.106994	0.0534969	0.0568448	0.144609	0.100727	0	0.169441	0.0847205
klf3	39.0049	30.9154	34.9602	29.6915	26.9588	28.3252	29.0729	23.4754	26.2741
LOC101733197	0	0	0	0	0	0	0	0	0
tmem128l	9.5518	9.99242	9.77211	7.77273	8.13635	7.95454	10.6007	10.4019	10.5013
tlr1	0.637252	0.94232	0.789786	0.702661	0.558599	0.63063	0.727302	0.680702	0.704002
tlr6	5.88045	8.10888	6.99467	5.20769	6.5758	5.89174	7.78014	10.6873	9.2337
LOC100495326	0.258642	0.431347	0.344995	0.356488	0.226719	0.291604	0.405482	0.430102	0.417792
LOC116408445	0.158298	0.102667	0.130482	0.218183	0.231267	0.224725	0.0868594	0.216784	0.151822
fam114a1	9.17027	10.354	9.76211	9.21092	10.9023	10.0566	11.6933	12.8634	12.2784
LOC105945522	0.17644	0.343297	0.259869	0.526907	0.876422	0.701664	0.51634	0.362442	0.439391
klhl5	13.7189	15.0517	14.3853	19.1057	18.8151	18.9604	13.2675	17.809	15.5382
LOC116408448	0.0870182	0.112874	0.099946	0.0599688	0.228834	0.144401	0.0477475	0.0595842	0.0536659
LOC116408449	0	0	0	0	0	0	0	0	0
LOC116411774	0	0	0	0	0	0	0	0	0
LOC116408450	0	0	0	0	0	0	0	0	0
LOC116411776	0	0	0	0	0	0	0	0	0
LOC116408446	0	0	0	0	0	0	0	0	0
LOC116408447	0	0	0	0	0	0	0	0	0
wdr19	1.02137	0.820498	0.920932	0.583897	0.895303	0.7396	1.00623	1.27952	1.14287
LOC116408451	0	0	0	0	0	0	0	0	0
rfc1	11.0364	13.2563	12.1463	10.8539	9.36742	10.1106	13.443	13.7719	13.6074
LOC116408452	0	0	0	0	0	0	0	0	0
LOC116408453	0.707106	0.917207	0.812156	0.487304	0	0.243652	0	1.45254	0.726268
LOC116408454	0	0.301895	0.150947	0	0.40803	0.204015	0	0	0
LOC116408455	0	0	0	0.258448	0	0.129224	0	1.02716	0.513582
LOC116408456	0	0	0	0	0	0	0	0.637462	0.318731
LOC101735228	0.437528	0.608067	0.522797	0.81842	0.602684	0.710552	0.617335	0.770374	0.693854
LOC100490984	1.70188	0.709571	1.20573	1.08908	2.23774	1.66341	3.86874	1.16533	2.51704
klb	0	0.0285131	0.0142565	0	0	0	0	0	0
rpl9	1733.91	1368	1550.96	1357.77	1371.44	1364.61	1598.95	1320.84	1459.89
lias	26.8226	29.3496	28.0861	26.4278	22.348	24.3879	24.3644	23.6034	23.9839
ugdh	44.9147	51.1109	48.0128	84.5491	83.8938	84.2215	76.7922	83.5482	80.1702
smim14	16.5444	20.5995	18.5719	16.4622	20.0862	18.2742	25.2437	19.7491	22.4964
LOC116408457	0	0	0	0	0	0	0.234227	0	0.117113
ube2k	57.6758	64.3205	60.9982	72.1754	78.016	75.0957	69.7368	73.7992	71.768
pds5a	8.88219	10.4281	9.65513	12.8791	11.9772	12.4281	10.868	12.8076	11.8378
LOC116408458	0	0	0	0	0	0	0	0	0
n4bp2	2.00084	2.26186	2.13135	2.40341	1.84207	2.12274	1.99948	2.37269	2.18609
LOC105945501	0.184524	0	0.0922618	0	0.323498	0.161749	0.202499	0.126349	0.164424
rhoh	0.475233	0.385274	0.430254	0.764185	2.29118	1.52768	0.956134	1.22028	1.08821
chrna9	0	0	0	0	0	0	0.0404514	0.0252397	0.0328456
rbm47	21.9373	21.17	21.5537	23.1434	26.3442	24.7438	22.6544	20.0149	21.3346
nsun7	1.01488	1.46004	1.23746	1.09362	0.533771	0.813694	1.03274	1.0108	1.02177
apbb2	8.02164	9.58224	8.80194	7.93494	4.55617	6.24555	7.56045	8.211	7.88573
uchl1	10.0253	11.1782	10.6017	9.60627	6.68122	8.14375	8.96729	12.1777	10.5725
limch1	6.49961	9.56323	8.03142	4.95171	2.74853	3.85012	4.5445	4.51935	4.53193
phox2b	0	0	0	0	0	0	0	0	0
tmem33	40.4626	43.84	42.1513	36.2783	36.892	36.5851	36.6817	45.4972	41.0895
slc30a9	16.5412	15.3006	15.9209	17.0057	18.8733	17.9395	15.8314	15.634	15.7327
bend4	0.173792	0.140894	0.157343	0.0598844	0.190427	0.125156	0.143041	0.178501	0.160771
LOC100492989	0	0	0	0.0111857	0	0.00559285	0	0	0
shisa3	0.0439843	0	0.0219921	0.0303119	0	0.0151559	0	0	0
atp8a1	1.67011	2.03183	1.85097	1.497	1.49268	1.49484	1.52134	1.86859	1.69497
LOC116408460	0.827061	0	0.413531	0.142493	0	0.0712464	0	0.283158	0.141579
grxcr1	0	0.0551165	0.0275583	0	0	0	0.0932609	0	0.0466305
LOC116408461	0	0	0	0	0	0	0	0	0
kctd8	0.049037	0.0318036	0.0404203	0	0.171938	0.0859692	0	0	0
yipf7	0.136423	0.176957	0.15669	0.23504	0	0.11752	0.074856	0	0.037428
gnpda2	16.2827	16.7676	16.5251	14.2835	15.6076	14.9456	21.4494	23.5326	22.491
guf1	4.73344	5.41503	5.07424	4.66656	3.25598	3.96127	5.62743	5.96461	5.79602
gabra2	0.2811	0.343175	0.312138	0.296279	0.246406	0.271342	0.290338	0.362313	0.326325
gabrb1	0	0	0	0	0	0	0	0	0
commd8	15.0569	14.0855	14.5712	14.3932	13.5026	13.9479	14.8484	16.8665	15.8574
atp10d	1.06699	1.3088	1.1879	1.10298	0.935296	1.01914	1.19638	1.6518	1.42409
corin	5.74262	6.1659	5.95426	4.65904	4.76446	4.71175	3.03509	4.02422	3.52965
nfxl1	6.15978	5.77226	5.96602	6.45631	7.20619	6.83125	6.39999	7.20074	6.80036
cnga1	0.0580212	0.0564457	0.0572335	0.0399854	0.17801	0.108998	0.159183	0.0993226	0.129253
nipal1	11.2017	8.56031	9.88099	3.85983	8.27773	6.06878	5.71761	4.07291	4.89526
tec	3.8789	4.96218	4.42054	5.78774	4.08641	4.93707	3.74907	3.31392	3.53149
slain2	7.91769	9.55212	8.7349	9.11506	10.1049	9.60996	8.58911	9.5863	9.0877
slc10a4	0.256291	0.118729	0.18751	0.201855	0.128376	0.165116	0.120539	0.0501403	0.0853396
zar1	0	0.0543192	0.0271596	0	0	0	0	0	0
fryl	10.287	13.3391	11.813	13.7205	15.5836	14.652	11.6952	13.0318	12.3635
ociad1	42.57	43.073	42.8215	39.536	28.6675	34.1017	34.8873	31.7137	33.3005
ociad2	12.4719	12.3295	12.4007	13.3515	15.6027	14.4771	18.4705	18.6551	18.5628
LOC116408462	1.81375	1.13432	1.47404	1.78564	1.93058	1.85811	1.635	1.90726	1.77113
lrrc66	0.0685342	0.106677	0.0876057	0.122799	0.0961206	0.10946	0.105295	0.112626	0.10896
sgcb	14.1656	18.0551	16.1103	11.8633	6.77549	9.31939	7.53622	9.15143	8.34382
LOC100486035	0	0.136229	0.0681145	0.0482515	0.122748	0.0854998	0	0.0479421	0.0239711
LOC100487199	7.06576	8.26456	7.66516	9.31656	9.05779	9.18718	6.81282	9.45259	8.1327
LOC116408508	0	0	0	0	0	0	0	0	0
LOC116408507	2.31577	2.00257	2.15917	3.72381	4.0599	3.89185	1.69424	4.22849	2.96137
LOC116408292	0	0	0	0	0	0	0	0	0
rasl11b	30.9513	27.3439	29.1476	23.7514	48.3472	36.0493	22.5219	21.6134	22.0677
scfd2	4.37313	2.64287	3.508	3.83569	4.00762	3.92165	5.67171	4.89997	5.28584
fip1l1	38.1497	36.4743	37.312	34.6509	31.8254	33.2381	41.2074	39.1248	40.1661
lnx1	6.97456	10.0207	8.49763	9.29597	11.0174	10.1567	10.0724	8.29117	9.1818
chic2	12.3943	14.6566	13.5254	13.5188	15.439	14.4789	12.7835	15.2507	14.0171
gsx2	0	0.0517905	0.0258953	0.0550317	0.209995	0.132513	0	0	0
pdgfra	33.6718	35.97	34.8209	42.0395	44.0397	43.0396	33.8897	46.3318	40.1108
LOC101730516	0	0	0	0	0	0	0	0	0
kit	3.13276	3.86041	3.49659	3.04526	3.2086	3.12693	3.09415	4.95633	4.02524
LOC116408293	0	0	0	0	0	0	0	0	0
kdr	1.44119	1.9678	1.7045	2.00731	1.66226	1.83479	1.18203	1.73475	1.45839
srd5a3	10.5444	9.91184	10.2281	13.0617	10.881	11.9713	13.9152	14.1204	14.0178
tmem165	16.2298	17.1245	16.6771	15.7255	19.3652	17.5453	17.0133	18.179	17.5961
clock	5.05196	6.49635	5.77415	5.71025	4.82682	5.26854	5.33307	6.05667	5.69487
nmu	0	0.11476	0.0573802	0	0	0	0	0.0605802	0.0302901
LOC100487667	1.69856	1.25534	1.47695	1.0889	0.900275	0.994588	1.04039	2.00155	1.52097
exoc1l	0	0	0	0	0	0	0	0	0
exoc1	9.06194	10.8803	9.97112	11.2182	10.2702	10.7442	9.55784	11.1037	10.3308
cep135	1.28353	1.26626	1.27489	1.24584	1.29942	1.27263	1.52759	2.31478	1.92119
cracd	0.0389205	0.0883486	0.0636346	0.107289	0.0682335	0.0877611	0.0427119	0.0266502	0.0346811
aasdh	5.55737	6.65774	6.10755	6.53921	4.31836	5.42879	5.03345	5.76613	5.39979
paics.2	7.44214	8.24989	7.84602	6.87473	6.84746	6.86109	8.97803	10.1556	9.56682
paics.1	11.4281	11.6777	11.5529	15.7326	13.6691	14.7008	15.188	16.2697	15.7289
ppat	3.89439	5.65289	4.77364	10.6075	9.18455	9.89603	7.58084	7.46018	7.52051
lonrf1	9.94792	10.4181	10.183	6.30718	6.16832	6.23775	6.98687	7.67209	7.32948
kiaa1456l	0.105262	0.0910258	0.0981441	0.0725418	0.0615136	0.0670277	0	0.0720766	0.0360383
dlc1	20.7716	21.766	21.2688	17.7103	17.5707	17.6405	16.5017	20.4173	18.4595
LOC101730958	1.99432	2.9613	2.47781	1.95308	1.38013	1.66661	1.43986	2.19211	1.81599
sgcz	0.107294	0.0463915	0.076843	0.0739422	0.156753	0.115347	0.0392488	0.342851	0.19105
mir383	0	0	0	0	0	0	0	0	0
tusc3	0.56055	0.681661	0.621105	1.06234	0.737046	0.899691	0.845839	1.19946	1.02265
msr1	4.51221	3.3618	3.93701	8.71202	8.92392	8.81797	9.00321	12.0522	10.5277
fgf20	0	0.164145	0.0820724	0.0872087	0.388241	0.237725	0.138872	0.433247	0.28606
micu3	3.01916	3.30358	3.16137	2.89761	2.51663	2.70712	2.11399	2.35903	2.23651
zdhhc2	4.00478	4.66679	4.33579	3.59012	4.33817	3.96414	2.4297	2.94285	2.68628
cnot7	10.4199	10.6715	10.5457	11.2582	9.1854	10.2218	9.33528	10.2991	9.81721
vps37a	17.2877	15.9648	16.6262	14.3677	12.7112	13.5395	13.6483	13.6042	13.6263
mtmr7	1.79057	2.50279	2.14668	1.61693	1.29895	1.45794	1.43986	2.19845	1.81916
slc7a2.1	4.80259	6.51668	5.65963	7.24808	1.3288	4.28844	3.12103	2.60875	2.86489
pdgfrl	33.2313	30.0385	31.6349	19.0313	13.0424	16.0369	20.585	22.9924	21.7887
LOC116408463	0	0	0	0	0	0	0	0	0
mtus1	8.64299	12.4033	10.5232	14.541	8.46613	11.5036	8.25039	10.5117	9.38107
fgl1	35.6786	35.4832	35.5809	44.574	45.3655	44.9697	61.8197	74.1075	67.9636
pcm1	8.87573	10.1755	9.52562	9.90008	7.9146	8.90734	9.87797	11.1628	10.5204
gtf2e1.2	0.499627	0.842504	0.671066	0.757502	0.992711	0.875106	1.02349	1.32283	1.17316
asah1	83.6928	78.0826	80.8877	68.3165	67.8232	68.0699	75.2996	85.2499	80.2747
frg1	35.5636	31.5404	33.552	28.0996	28.7093	28.4044	31.5855	36.4708	34.0281
LOC116408464	0	0.0577294	0.0288647	0	0	0	0.0325607	0.0406326	0.0365966
fat1	9.21211	13.3526	11.2823	10.6912	8.62072	9.65596	10.0054	12.1813	11.0934
mtnr1a	0.134345	0	0.0671725	0	0	0	0	0	0
LOC116408294	0	0	0	0	0	0	0	0	0
klkb1	0	0	0	0.0293502	0.0373324	0.0333413	0.0467377	0.029162	0.0379499
cyp4v2.2	10.6069	12.2943	11.4506	9.13718	8.57525	8.85621	10.4997	9.83923	10.1695
cyp4v2.1	0.677079	0.92008	0.798579	0.622147	0.93266	0.777403	0.743036	0.75062	0.746828
fam149a	0.609711	0.615123	0.612417	0.217873	0.217742	0.217807	0.520415	0.402027	0.461221
tlr3	7.18011	9.3984	8.28926	7.91194	7.4904	7.70117	7.14084	9.51283	8.32684
sorbs2	1.29823	2.16733	1.73278	0.977516	0.547923	0.762719	0.791496	0.636524	0.71401
pdlim3	20.7277	26.9908	23.8593	14.8612	12.1599	13.5106	12.3624	14.6778	13.5201
c4orf47	0.392504	0.254564	0.323534	0.405742	0.745461	0.575602	0.430739	0.582314	0.506527
ufsp2	27.0914	25.7179	26.4046	23.1736	26.6396	24.9066	30.4963	34.0597	32.278
ankrd37	0.846496	0.941155	0.893825	1.83343	3.49808	2.66576	1.99062	2.07009	2.03035
lrp2bp	2.91496	2.94083	2.9279	3.45968	3.05202	3.25585	2.71019	3.71472	3.21246
snx25	2.12487	2.18201	2.15344	2.31856	2.58048	2.44952	2.06467	2.87962	2.47214
cfap97	6.25916	7.2117	6.73543	6.51929	5.79837	6.15883	5.62	7.50025	6.56013
slc25a4	383.008	333.937	358.473	318.096	172.207	245.152	148.82	127.395	138.108
LOC100487093	0.432961	0.413815	0.423388	0.188448	0.179774	0.184111	0.175051	0.265256	0.220153
LOC116408466	0	0	0	0	0	0	0	0	0
helt	0.131453	0.0284187	0.0799361	0	0	0	0	0.060007	0.0300035
acsl1	24.5038	34.8729	29.6883	26.4186	11.7885	19.1036	19.5903	14.3535	16.9719
cenpu	2.44959	3.02052	2.73506	2.08413	2.12074	2.10243	2.42271	3.49959	2.96115
casp3.1	0.0709815	0.184144	0.127563	0.146751	0.248882	0.197817	0.233688	0.534637	0.384163
primpol	0.609414	0.457651	0.533532	0.37577	0.646659	0.511215	1.02077	1.62522	1.32299
casp3.2	32.3308	36.3711	34.3509	32.0153	32.8047	32.41	24.1476	31.2128	27.6802
irf2	10.3827	11.8844	11.1336	13.1503	14.2422	13.6962	12.9955	14.238	13.6168
enpp6	0.281339	0.228083	0.254711	0.290828	0.49323	0.392029	0	0.433445	0.216722
stox2	2.41015	2.36546	2.3878	3.21903	2.33703	2.77803	2.27043	2.64342	2.45692
LOC116408467	1.55495	1.34465	1.4498	1.786	2.33663	2.06132	0.893844	0.912625	0.903234
trappc11	13.233	14.3272	13.7801	15.47	15.9359	15.7029	13.4834	15.3586	14.421
rwdd4	10.83	11.5571	11.1935	15.1917	12.4557	13.8237	13.065	15.3046	14.1848
LOC101730828	0	0.0151213	0.00756066	0.00803382	0	0.00401691	0	0	0
ing2	18.1316	20.2288	19.1802	18.7108	17.2937	18.0022	21.032	22.4505	21.7412
cdkn2aip	7.49426	7.81907	7.65666	9.23869	9.83352	9.5361	9.19487	10.0719	9.63338
cldn22	0	0	0	0	0	0	0	0	0
LOC100486784	0.386768	0.125422	0.256095	0	0.11301	0.0565052	0.141481	0	0.0707407
wwc2	5.36677	7.47646	6.42161	5.42339	4.13479	4.77909	4.59545	5.19086	4.89316
dctd	2.81878	3.59327	3.20603	2.21051	1.44844	1.82947	6.50674	7.38766	6.9472
LOC105946470	0	0	0	0	0	0	0	0	0
tenm3	3.49728	3.99293	3.74511	3.17622	3.74022	3.45822	3.86611	4.79526	4.33069
LOC116408468	0	0	0	0	0	0	0	0	0
aga	4.7128	4.98007	4.84643	5.59972	5.48442	5.54207	6.15277	5.842	5.99738
neil3	0	0.0299786	0.0149893	0.0637093	0.0405179	0.0521136	0	0.126602	0.0633008
LOC116408295	0	0	0	0	0	0	0	0	0
LOC116408296	0	0	0	0	0	0	0	0	0
vegfc	3.1704	3.00981	3.09011	2.37488	1.97356	2.17422	3.02543	4.24737	3.6364
spcs3	31.7928	35.7116	33.7522	32.8844	38.8787	35.8815	36.7974	45.3053	41.0514
asb5	10.1817	9.62641	9.90406	12.9108	17.3344	15.1226	21.8505	26.9264	24.3885
spata4	1.09622	1.00721	1.05172	1.38502	1.20115	1.29309	1.00251	1.25103	1.12677
wdr17	0.346659	0.461494	0.404076	0.477801	0.655725	0.566763	0.660744	0.68712	0.673932
gpm6a	3.04115	3.22528	3.13322	2.54398	2.58197	2.56297	1.49029	2.05619	1.77324
glra3	0.167749	0.108796	0.138272	0.346813	0.117636	0.232224	0	0.0459453	0.0229726
hpgd	12.5165	11.6251	12.0708	7.8744	16.1325	12.0035	17.9475	11.9748	14.9611
cep44	3.78969	3.7219	3.75579	2.91015	2.98975	2.94995	4.75298	5.82005	5.28652
fbxo8	9.10682	7.82854	8.46768	9.3954	7.8411	8.61825	8.45642	8.81859	8.6375
hand2	0.741442	0.70528	0.723361	0.30658	0.736587	0.521584	0.596691	0.913842	0.755267
LOC101731812	0	0	0	0	0	0	0	0	0
scrg1	1.03114	0.557301	0.794221	0.592178	0.602582	0.59738	0.377196	0.823733	0.600465
sap30	6.115	5.80206	5.95853	10.0672	11.0183	10.5427	9.44467	11.3983	10.4215
LOC101731713	0.0728803	0.0472675	0.0600739	0.100451	0.0638851	0.0821681	0.0799799	0.149711	0.114845
hmgb2	201.614	210.24	205.927	210.147	217.289	213.718	296.582	326.119	311.351
galnt7	5.39724	5.68648	5.54186	7.8797	7.86614	7.87292	6.82691	6.64923	6.73807
LOC101731619	0	0	0	0	0	0	0	0.0300462	0.0150231
galntl6	0.289307	0.358211	0.323759	0.435003	0.299708	0.367356	0.0288627	0.16208	0.0954715
LOC105946249	0	0	0	0	0	0	0	0	0
LOC105946250	0	0	0	0	0	0	0	0	0
LOC116408469	0.597619	0.310075	0.453847	0.16474	0.104771	0.134756	0.393501	0.327367	0.360434
aadat	13.8483	15.326	14.5872	13.0947	10.6923	11.8935	11.5747	13.2313	12.403
mfap3l	18.8998	20.1478	19.5238	14.5818	17.6716	16.1267	11.6817	12.7628	12.2223
LOC105946247	0.703445	0.684343	0.693894	0.198319	0.308311	0.253315	0.385985	0.569249	0.477617
hpf1	8.0681	9.32996	8.69903	9.23194	6.60525	7.9186	10.8587	14.6972	12.778
clcn3	28.4421	27.5813	28.0117	16.5631	20.0557	18.3094	23.1504	23.9452	23.5478
nek1	1.55582	2.28545	1.92063	1.77783	1.94661	1.86222	2.37865	2.46753	2.42309
sh3rf1	5.2046	6.69717	5.95089	7.89851	7.47428	7.6864	5.59008	5.83851	5.71429
cbr4	3.93979	4.33791	4.13885	2.8414	3.17242	3.00691	4.37386	5.3013	4.83758
palld	10.0182	13.0914	11.5548	19.3709	22.1779	20.7744	19.9457	24.7229	22.3343
LOC116408470	0	0	0	0.0277914	0	0.0138957	0.0442553	0	0.0221277
ddx60	5.57187	3.19826	4.38506	2.99027	4.70405	3.84716	5.57083	7.25807	6.41445
LOC100489731	3.31482	0.3185	1.81666	0.253824	0.376664	0.315244	1.07785	1.47115	1.2745
LOC100488610	13.9603	14.4711	14.2157	13.6499	11.1216	12.3858	12.6141	16.0952	14.3546
anxa10	0.0787678	0	0.0393839	0	0	0	0	0	0
spock3	5.6717	7.11788	6.39479	3.14668	3.10505	3.12587	3.41544	4.24812	3.83178
LOC100495742	4.78312	5.16662	4.97487	3.14541	4.31087	3.72814	3.23446	4.50911	3.87179
cpe	4.29156	3.14483	3.71819	2.8039	2.14964	2.47677	3.85333	4.00715	3.93024
msmo1	10.8333	13.1419	11.9876	14.0247	17.9543	15.9895	11.5998	17.6287	14.6143
klhl2	4.2733	4.34812	4.31071	4.49679	4.91225	4.70452	4.01563	4.27522	4.14542
tmem192	7.82327	7.4489	7.63609	7.02606	7.76961	7.39783	6.25636	7.72185	6.9891
apela	0	0	0	0	0	0	0	0	0
LOC100494224	0.307233	0.13284	0.220037	0.141154	0.359084	0.250119	0.168581	0.140249	0.154415
marchf1	0	0	0	0	0.0258427	0.0129214	0	0	0
tma16	8.24292	8.94539	8.59416	9.50521	8.01248	8.75885	14.151	12.4061	13.2785
npy5r	0.0487788	0.0316361	0.0402075	0.067232	0	0.033616	0	0.0334004	0.0167002
npy1r	0.0557234	0.0602336	0.0579785	0	0	0	0.0203839	0.0254371	0.0229105
naf1	2.63552	3.72025	3.17789	5.87619	5.29995	5.58807	5.10399	5.65274	5.37836
fstl5	0.0366855	0.0832751	0.0599803	0.164332	0.0964728	0.130403	0.0402592	0.0502395	0.0452494
LOC116408297	1.71539	1.23615	1.47577	0.656757	0.835369	0.746063	0.418331	2.21865	1.31849
rapgef2	7.91222	10.8448	9.3785	11.1558	8.79644	9.97611	8.82002	9.35088	9.08545
c4orf45	0	0	0	0	0	0	0	0	0
fnip2	4.68489	6.35517	5.52003	9.29421	7.12566	8.20993	5.05218	7.23365	6.14291
LOC105946468	0	0	0	0	0	0	0	0	0
ppid	31.3562	38.6286	34.9924	53.2037	47.4584	50.331	48.1265	50.7041	49.4153
etfdh	27.8503	34.6994	31.2749	27.9759	22.5926	25.2843	31.5017	32.9823	32.242
rxfp1	0	0.0667894	0.0333947	0.0354846	0	0.0177423	0	0.0176285	0.00881426
tmem144	6.05663	6.12874	6.09269	4.74684	5.90395	5.32539	7.57754	8.43376	8.00565
gask1b	1.72352	1.92878	1.82615	1.07132	1.15532	1.11332	1.07551	1.38841	1.23196
gria2	0.427704	0.448097	0.437901	0.40812	0.317236	0.362678	0.198579	0.191488	0.195033
glrb	0.875406	0.462616	0.669011	0.782039	1.05157	0.916802	0.284647	0.710423	0.497535
pdgfc	7.6352	8.07256	7.85388	4.13003	3.48532	3.80768	3.98397	4.51785	4.25091
asic5	4.06967	4.83613	4.4529	2.8589	3.03802	2.94846	4.12035	4.3867	4.25353
tdo2	0.0442363	0	0.0221182	0	0	0	0.0485456	0	0.0242728
gucy1b1	4.60077	4.44733	4.52405	2.8879	2.87699	2.88245	2.95862	4.11345	3.53604
gucy1a1	1.50319	2.09367	1.79843	1.32463	0.820835	1.07273	0.946503	1.58611	1.26631
map9	0.713155	0.56531	0.639232	0.509675	0.509368	0.509521	0.463778	0.633008	0.548393
npy2r	0.028493	0.0184796	0.0234863	0.019636	0.0499526	0.0347943	0	0	0
rbm46	0.060202	0.0650748	0.0626384	0.0138295	0	0.00691473	0	0.0137408	0.00687039
LOC108648176	0.11228	0.0728206	0.0925502	0.154756	0	0.0773779	0.123217	0	0.0616087
lrat	0.216301	0.210427	0.213364	0.149064	0.189604	0.169334	0.118686	0.25919	0.188938
LOC100485159	13.6301	15.9995	14.8148	13.0389	10.7767	11.9078	10.4409	14.9605	12.7007
LOC116408298	0	0.138108	0.0690541	0.0733756	0	0.0366878	0.116844	0.14581	0.131327
LOC116411984	0.0907256	0.176524	0.133625	0.125048	0	0.0625238	0.199127	0.0621228	0.130625
fgg	0.163083	0.0705129	0.116798	0.26224	0	0.13112	0	0.0372227	0.0186113
fga	0	0.0244017	0.0122009	0.0259288	0	0.0129644	0	0	0
LOC101730283	0	0	0	0	0	0	0	0	0
fgb	0	0	0	0	0	0	0	0.0326105	0.0163053
plrg1	20.8969	21.4064	21.1516	26.2319	28.9769	27.6044	29.717	30.0869	29.9019
dchs2	0.416319	0.518243	0.467281	0.360947	0.364934	0.362941	0.361078	0.721863	0.541471
sfrp2	22.7024	28.2244	25.4634	22.1456	14.0272	18.0864	78.7393	78.8389	78.7891
tlr2	4.56883	5.75206	5.16045	4.2599	7.32928	5.79459	6.75075	9.18082	7.96578
LOC100485927	0.131915	0.136889	0.134402	0.0363639	0.0462534	0.0413087	0.0868594	0.108392	0.0976257
tmem131l	16.3338	18.6038	17.4688	17.5306	12.6748	15.1027	14.6191	14.9315	14.7753
mnd1	1.24389	1.31095	1.27742	1.1519	0.749624	0.950763	2.43152	3.24723	2.83937
trim2	3.69498	4.88983	4.29241	3.40011	2.37771	2.88891	3.70334	4.44592	4.07463
LOC105946244	0	0.071013	0.0355065	0	0	0	0	0	0
fhdc1	1.49499	1.80611	1.65055	1.303	1.63167	1.46733	1.96232	2.10756	2.03494
arfip1	19.3522	24.6496	22.0009	23.2389	24.0687	23.6538	25.8764	27.1661	26.5213
tmem154	5.46629	5.8201	5.6432	6.27851	7.66658	6.97255	7.07357	6.7841	6.92883
ercc8	3.49951	4.02348	3.76149	4.12911	5.06615	4.59763	4.24772	5.01029	4.62901
fbxw7	6.25077	7.76235	7.00656	6.84562	3.90769	5.37665	6.16839	7.56484	6.86662
LOC100486522	0	0	0	0.0586196	0	0.0293098	0	0	0
gatb	7.9937	9.54557	8.76964	5.13058	2.85696	3.99377	7.30406	6.62464	6.96435
fam160a1	11.2295	11.7758	11.5026	9.06211	6.79668	7.92939	7.94884	7.95547	7.95216
LOC116408471	9.52935	10.4067	9.96802	4.87709	6.63341	5.75525	11.8417	9.49972	10.6707
LOC116408472	2.17758	1.81064	1.99411	2.23179	1.2236	1.72769	1.77696	2.17924	1.9781
LOC108648197	5.46863	4.85345	5.16104	4.79354	3.61627	4.20491	5.5802	3.87594	4.72807
LOC101735014	0	0	0	0	0	0	0	0	0
LOC105946241	0	0	0	0	0	0	0	0	0
LOC116408473	0.819483	0.531487	0.675485	0.564749	0.436134	0.500441	0.706603	0.76153	0.734066
LOC116411985	0.408786	0.318148	0.363467	0.169029	0.214999	0.192014	0.269164	0.335891	0.302528
LOC116408474	0	0.0429428	0.0214714	0.182521	0.11608	0.149301	0.145324	0.136013	0.140669
LOC116411986	0	0	0	0	0	0	0	0	0
LOC100488648	0	0	0	0	0	0	0	0	0
LOC116408475	0	0	0	0	0	0	0	0	0
LOC116408476	0	0	0	0	0	0	0	0.0119674	0.00598372
LOC108648193	0.372225	0.206924	0.289575	0.0732913	0.233059	0.153175	0.291775	0.218464	0.25512
LOC116411987	0	0	0	0	0	0	0	0	0
LOC116408478	0	0.0542211	0.0271106	0	0	0	0	0.057245	0.0286225
LOC116408479	0	0	0	0	0	0	0	0	0
LOC116408477	0.608913	0.493649	0.551281	0.314725	0.200159	0.257442	0.417643	0.573296	0.49547
sh3d19	24.9124	26.6189	25.7657	27.6812	20.5014	24.0913	19.0625	20.6336	19.8481
rps3a	2183.61	1812.38	1998	1834.8	1780.17	1807.48	1970.52	1666.96	1818.74
LOC116408484	1.3233	2.57473	1.94901	0.911954	1.15997	1.03596	0	1.81221	0.906106
LOC116408569	0	4.17202	2.08601	0	1.12775	0.563874	0	0.880936	0.440468
LOC116408568	0	0.858243	0.429122	0	0	0	0	0	0
lrba	6.60184	8.69043	7.64613	8.12258	6.80872	7.46565	9.36318	9.64117	9.50217
LOC105946240	0	0	0	0	0	0	0	0.0975807	0.0487903
LOC116408480	0	0	0	0	0	0	0	0	0
mab21l2	2.67465	2.613	2.64382	2.19322	1.84001	2.01662	2.37788	2.85145	2.61467
dclk2	1.48719	1.76067	1.62393	1.52922	1.63472	1.58197	1.52844	1.72954	1.62899
LOC116408299	0.952503	1.5444	1.24845	1.14873	0.83494	0.991837	2.09058	1.30442	1.6975
nr3c2	9.20261	9.7107	9.45666	8.14434	8.36767	8.256	6.45767	6.41325	6.43546
LOC116408481	12.4144	10.529	11.4717	16.2334	12.2773	14.2554	6.2879	13.5137	9.90082
arhgap10	12.8875	15.3623	14.1249	12.9529	13.4888	13.2209	11.5496	14.6197	13.0847
prmt9	10.9964	11.272	11.1342	10.6288	9.33286	9.98081	9.56206	13.9266	11.7443
tmem184c	18.5838	19.2237	18.9038	18.0192	18.5947	18.307	19.406	20.5917	19.9989
ednra	41.3299	49.2247	45.2773	33.5983	44.282	38.9401	38.8497	50.8963	44.873
ttc29	0.0857296	0.0556011	0.0706654	0.147702	0.150297	0.148999	0.141121	0.176106	0.158614
pou4f2	0	0	0	0	0	0	0	0	0
slc10a7	7.16802	7.04678	7.1074	8.78774	9.81077	9.29925	8.99792	10.6258	9.81185
reeld1	0	0.0430197	0.0215099	0.022856	0.0872158	0.0550359	0.0363961	0	0.0181981
lsm6	18.2665	20.5068	19.3867	19.7453	18.5317	19.1385	27.5759	27.936	27.756
znf827	1.3799	1.93906	1.65948	1.39762	0.998823	1.19822	0.963658	1.37434	1.169
LOC100498590	0.238279	0.231808	0.235044	0.369473	0.208869	0.289171	0.130745	0.693419	0.412082
mmaa	6.02377	4.78384	5.40381	5.33738	4.74148	5.03943	5.86857	6.27119	6.06988
smad1	44.0264	49.5501	46.7882	44.2309	37.1592	40.6951	41.8558	47.3263	44.591
hhip	1.63883	1.76342	1.70112	0.744377	0.652979	0.698678	0.449617	1.14766	0.798639
LOC116408300	0	0.0992189	0.0496094	0.0527141	0	0.026357	0	0.0523761	0.026188
anapc10	4.81401	4.88472	4.84937	4.01321	3.81147	3.91234	4.34566	5.31663	4.83115
abce1	106.145	109.089	107.617	128.705	110.658	119.682	110.778	114.094	112.436
otud4	8.13061	8.22371	8.17716	8.685	8.68826	8.68663	10.4098	11.8106	11.1102
frem3	0.374821	0.902155	0.638488	0.413294	0.547599	0.480446	6.04204	7.59692	6.81948
smarca5	9.13971	10.2061	9.67289	18.601	19.7753	19.1881	16.772	16.5163	16.6442
gab1	7.56023	9.14093	8.35058	8.29838	8.60384	8.45111	8.28084	10.2446	9.26272
usp38	6.70553	6.50951	6.60752	6.69471	6.10397	6.39934	7.12289	7.04913	7.08601
LOC116408301	0	0	0	0	0	0	0	0	0
LOC116411988	0	0	0	0	0.233327	0.116664	0	0	0
inpp4b	1.17601	1.57768	1.37684	0.843755	0.663705	0.75373	2.01541	1.9304	1.9729
LOC116411989	0.0543608	0.0352565	0.0448087	0	0	0	0.0596564	0.0372227	0.0484395
LOC116408482	0.0723396	0.0703753	0.0713574	0.049853	0.0317055	0.0407793	0.158773	0.0495333	0.104153
LOC100496251	0	0.0242932	0.0121466	0	0	0	0	0.025648	0.012824
il15	3.10906	4.15758	3.63332	2.27515	1.4329	1.85403	2.95466	3.40182	3.17824
znf330	16.2332	17.1085	16.6708	16.2214	14.4965	15.3589	17.5362	17.8889	17.7126
rnf150	1.01954	1.47909	1.24932	1.22034	1.48167	1.35101	1.50163	2.04842	1.77502
LOC116408302	0	0.0526991	0.0263496	0.111994	0	0.0559972	0.0891705	0.222552	0.155861
tbc1d9	0.634203	0.871032	0.752617	0.56561	0.359717	0.462663	0.709629	0.604557	0.657093
ucp1	0	0.029263	0.0146315	0.0310944	0	0.0155472	0.0495151	0.030895	0.040205
elmod2	6.82179	6.9622	6.89199	5.48877	6.07087	5.77982	5.35823	6.82882	6.09353
mgat4a	17.6814	15.0663	16.3738	11.7572	12.559	12.1581	12.9056	14.9992	13.9524
clgn	0.055623	0.0841752	0.0698991	0.0127776	0	0.00638879	0.0203472	0.0126956	0.0165214
scoc	12.4847	15.1938	13.8392	12.8069	12.9879	12.8974	11.3781	14.6163	12.9972
maml3	0.835157	1.26128	1.04822	0.698883	1.01445	0.856667	1.00816	1.15189	1.08003
mgst2	7.6135	8.39432	8.00391	8.56987	5.11658	6.84322	10.8617	11.4691	11.1654
LOC100127860	20.8349	22.3995	21.6172	11.7713	10.1189	10.9451	13.6981	13.8808	13.7894
setd7	9.56515	9.38704	9.47609	7.86395	5.99423	6.92909	7.45834	10.0542	8.75625
LOC733556	3.17766	4.15006	3.66386	3.02985	4.73146	3.88065	4.4426	5.99103	5.21682
rab33b	2.61669	3.23579	2.92624	3.79895	4.18987	3.99441	3.1779	4.20461	3.69125
LOC100145011	0.149807	0.0647731	0.10729	0.137653	0.17509	0.156372	0.0548002	0.581276	0.318038
naa15	22.3233	26.1995	24.2614	30.3778	25.5296	27.9537	25.2236	26.5395	25.8815
noct	15.0301	10.3592	12.6946	5.13032	9.49925	7.31478	6.25645	6.61374	6.4351
elf2	5.67223	7.44806	6.56015	7.32676	6.79253	7.05964	6.56493	7.57691	7.07092
mgarp	42.5314	48.7864	45.6589	43.0464	27.8884	35.4674	41.2521	34.6046	37.9283
LOC116408483	0	0	0	0	0.0554631	0.0277315	0.0694361	0	0.034718
slc7a11	3.71922	5.24144	4.48033	8.67216	16.3009	12.4865	5.90746	5.2561	5.58178
LOC101734522	0	0	0	0.0154793	0.0196891	0.0175842	0	0.0307601	0.0153801
pcdh18	3.36809	4.98221	4.17515	4.81377	4.74127	4.77752	5.0982	6.9301	6.01415
pcdh10	1.17194	1.19147	1.18171	0.927701	0.957883	0.942792	0.903749	1.27961	1.09168
LOC116411990	0	0	0	0	0	0	0	0	0
LOC108645672	0	0	0	0	0	0	0	0	0
c4orf33.1	6.12226	5.63883	5.88054	3.39531	3.84237	3.61884	4.92966	6.07732	5.50349
sclt1	0.712317	0.943215	0.827766	0.756796	0.806516	0.781656	1.20513	1.84937	1.52725
jade1	2.27983	2.70519	2.49251	2.78521	2.06657	2.42589	2.1181	2.72301	2.42055
pgrmc2	30.4457	36.6951	33.5704	34.0284	27.8598	30.9441	27.4013	33.8102	30.6058
larp1b	10.2836	10.5828	10.4332	10.2869	8.6234	9.45516	10.0186	11.8915	10.9551
abhd18	7.83177	7.38139	7.60658	7.57746	5.24185	6.40965	6.30842	7.34395	6.82618
mfsd8	4.26852	4.55364	4.41108	4.23379	3.56683	3.90031	3.23963	4.20664	3.72314
plk4	0.68834	0.781256	0.734798	0.609905	0.495635	0.55277	1.18705	1.70015	1.4436
LOC100498290	0.0297275	0.0964009	0.0630642	0	0.0781751	0.0390876	0.0652467	0.122132	0.0936896
intu	0.867089	1.05293	0.960011	1.41125	1.29373	1.35249	1.19451	1.68011	1.43731
LOC100498452	0.26759	0.202474	0.235032	0.368821	0.469126	0.418974	0.195772	0.244304	0.220038
LOC105947584	0	0	0	0	0	0	0	0	0
fat4	2.09804	3.05348	2.57576	1.26178	1.08784	1.17481	0.879438	1.41754	1.14849
LOC116410922	0	0	0	0	0	0	0	0	0
LOC108648245	1.33738	1.66627	1.50182	1.35823	1.20316	1.28069	1.42903	1.56641	1.49772
ankrd50	3.57691	4.89345	4.23518	3.92865	3.11584	3.52224	3.15255	5.08215	4.11735
spry1	15.0163	13.8019	14.4091	10.6914	12.1519	11.4217	10.1754	12.6204	11.3979
spata5	2.32806	2.44938	2.38872	1.87178	1.85932	1.86555	2.98065	2.94023	2.96044
nudt6	2.38013	3.43387	2.907	2.5441	1.95863	2.25136	3.14505	3.22625	3.18565
fgf2	1.70347	2.35692	2.0302	4.51318	3.65009	4.08164	3.69728	4.3028	4.00004
bbs12	0.118333	0.230239	0.174286	0.179408	0.145219	0.162313	0.12986	0.210669	0.170264
cetn4	0.379505	0.615333	0.497419	0.523074	0.388109	0.455591	0.555299	0.996129	0.775714
LOC116408303	0	0.163253	0.0816264	0	0	0	0	0	0
il21	0.215923	0.14004	0.177981	0.148804	0.189273	0.169038	0	0.147849	0.0739247
LOC100145817	0.109752	0	0.0548761	0.075636	0.0962061	0.085921	0	0.300604	0.150302
adad1	0.13896	0.216299	0.17763	0.0574588	0.0730854	0.0652721	0.152497	0.0951507	0.123824
LOC116411991	0	0	0	0	0	0	0	0	0
LOC116410929	0	0	0	0	0	0	0	0	0
LOC100498023	0.0887269	0.100704	0.0947154	0.107006	0.0972197	0.102113	0.146055	0.10632	0.126188
LOC108645673	0	0	0	0	0	0	0	0	0
LOC101734304	2.21061	2.66832	2.43947	2.36981	2.23382	2.30181	2.4765	2.50178	2.48914
LOC116410947	0	0	0	0	0	0	0	0	0
LOC116410961	0	0	0	0	0	0	0	0	0
LOC116410952	0	0	0	0	0	0	0	0	0
LOC108648246	0	0	0	0	0	0	0	0	0
LOC116410957	0	0	0	0	0	0	0	0	0
LOC116410960	0.0379946	0.0246419	0.0313183	0.0261841	0	0.013092	0.125087	0.0520323	0.0885599
LOC116410955	0	0	0	0	0	0	0	0	0
LOC116411992	0	0	0	0	0	0	0	0	0
LOC100493858	0	0.0773939	0.038697	0	0	0	0	0.0204275	0.0102138
LOC116411993	0	0	0	0	0	0	0	0	0
LOC108648247	0	0.0100446	0.00502232	0	0	0	0	0.0106048	0.00530241
LOC105946226	0	0.0558337	0.0279168	0.0593278	0	0.0296639	0	0.0589474	0.0294737
LOC116410949	0	0	0	0	0	0	0	0	0
kiaa1109	7.5192	10.051	8.7851	7.10379	7.33381	7.2188	7.67057	7.85591	7.76324
trpc3	0.0430942	0.041924	0.0425091	0.0296984	0	0.0148492	0.0236461	0.029508	0.026577
bbs7	1.71375	1.62888	1.67131	1.34393	2.20154	1.77274	1.81584	2.48854	2.15219
ccna2	2.07718	2.4759	2.27654	2.01183	1.3779	1.69486	5.35996	9.11048	7.23522
exosc9	8.13293	11.3372	9.73508	16.7053	13.425	15.0651	17.5606	16.779	17.1698
anxa5	160.995	160.389	160.692	177.844	192.759	185.302	176.034	190.729	183.381
cyp2u1	4.35946	4.79253	4.576	3.21741	2.35788	2.78765	3.59659	4.29765	3.94712
hadh	124.636	128.648	126.642	92.7382	77.0058	84.872	89.3816	84.1333	86.7574
lef1	7.79138	12.0475	9.91944	12.0855	13.0524	12.5689	14.8749	20.3916	17.6333
LOC116410972	0.460392	0.537468	0.49893	0.444192	0.242141	0.343167	0.707337	0.441344	0.57434
LOC116408304	0.0683623	0.177349	0.122856	0.047112	0.0599247	0.0535183	0.150043	0	0.0750217
LOC116411994	0	0	0	0	0	0	0	0	0
LOC116408305	0.168727	0	0.0843633	0.116278	0.147901	0.13209	0.370326	0	0.185163
LOC116408306	0.463154	0.480616	0.471885	0.383021	0.162396	0.272708	0.508272	0	0.254136
LOC116411995	0	0	0	0	0	0	0	0	0
LOC116408307	0.153362	0.198931	0.176146	0.10569	0	0.052845	0.084151	0.0525061	0.0683286
LOC116410975	0.0968942	0.0628421	0.0798682	0.100162	0	0.0500811	0.0531665	0.0331733	0.0431699
LOC116408308	0	0	0	0	0	0	0	0	0
LOC116411996	0	0	0	0	0	0	0	0	0
ostc	198.55	173.436	185.993	193.888	275.513	234.7	244.251	262.108	253.18
LOC101733888	0	0.0158934	0.0079467	0.0844402	0.214809	0.149625	0.0268927	0.067119	0.0470058
etnppl	101.522	86.119	93.8204	94.9706	182.101	138.536	83.4891	95.4752	89.4822
col25a1.2	2.08251	2.99618	2.53935	2.46297	1.01238	1.73768	1.45705	1.51314	1.4851
LOC116408555	0	0	0	0	0	0	0	0	0
rpl34	1364.76	1037.63	1201.2	1100.44	1127.97	1114.21	1334.55	1040	1187.28
sec24b	8.43847	9.40782	8.92314	8.74517	9.02615	8.88566	7.66628	8.44041	8.05335
mcub	33.9778	35.0748	34.5263	36.5635	34.7596	35.6616	48.6211	50.2561	49.4386
trnav-uac	0.0145852	0	0.00729262	0.0301544	0	0.0150772	0	0	0
pigy	0	0	0	0	0	0	0	0	0
pyurf	0	0	0	0	0	0	0	0	0
fam241a	5.18332	4.33769	4.7605	5.9919	7.0352	6.51355	8.62411	9.73164	9.17788
LOC116408309	0	0	0	0	0	0	0	0	0
LOC105946224	0.0789692	0.0768248	0.077897	0	0	0	0.043331	0.0540728	0.0487019
pitx2	0.518382	0.594822	0.556602	0.412205	0.279631	0.345918	0.2188	0.218433	0.218616
LOC116410985	0	0	0	0	0	0	0.0465451	0	0.0232725
LOC116410986	0	0	0	0	0	0	0	0	0
enpep	0.267278	0.198111	0.232694	0.0789408	0.251024	0.164982	0.104755	0.091507	0.0981311
elovl6	2.75849	2.89342	2.82595	2.3	2.7464	2.5232	2.09289	3.31128	2.70208
egf	3.91617	4.40079	4.15848	1.16237	0.662771	0.91257	0.61699	0.769944	0.693467
lrit3	0	0	0	0	0	0	0	0	0
rrh	0	0	0	0.041778	0	0.020889	0	0	0
gar1	20.0792	29.8096	24.9444	38.3237	31.8329	35.0783	34.6882	38.7761	36.7321
cfi	1.2872	1.02035	1.15378	1.11706	1.33728	1.22717	2.04041	2.35037	2.19539
pla2g12a	27.1115	24.7557	25.9336	27.9439	27.2049	27.5744	29.7525	29.0675	29.41
casp6	19.6563	20.7087	20.1825	21.7116	22.7961	22.2539	24.2384	24.8592	24.5488
ap1ar	22.1158	24.3273	23.2215	23.8577	25.4554	24.6565	24.0489	25.2237	24.6363
tifa	3.26388	3.96052	3.6122	4.49861	4.07928	4.28894	4.22886	5.06093	4.64489
alpk1	6.6237	8.43462	7.52916	7.76562	6.81517	7.2904	6.44897	7.64669	7.04783
neurog2	0.0702281	0.0455474	0.0578878	0.0725968	0	0.0362984	0	0.0240438	0.0120219
zgrf1	0.315915	0.263432	0.289673	0.272142	0.118681	0.195412	0.532417	0.61805	0.575234
larp7	3.83678	5.01421	4.4255	4.75147	4.223	4.48724	5.9834	6.00496	5.99418
LOC108648251	0	0	0	0	0	0	0	0	0
mir367	0	0	0	0	0	0	0	0	0
mir302	0	0	0	0	0	0	0	0	0
LOC100493381	0.044825	0.0726797	0.0587523	0.926737	2.3379	1.63232	0.787065	0.997528	0.892297
ank2	1.35328	1.59767	1.47547	1.48271	0.954561	1.21864	1.76937	1.64695	1.70816
LOC116411088	0	0	0	0	0	0	0	0	0
camk2d	15.3156	21.6812	18.4984	11.5564	9.05157	10.304	14.9982	17.2309	16.1145
arsj	2.26316	2.71673	2.48995	1.58703	1.32255	1.45479	1.19824	1.87591	1.53707
ugt8	3.42081	4.18794	3.80438	4.60896	3.30182	3.95539	3.92276	3.13189	3.52733
LOC100493539	0	0	0	0	0	0	0	0	0
ndst4	0.127649	0.179376	0.153512	0.205263	0.0932452	0.149254	0.116737	0.0291352	0.072936
ndst3	0.215295	0.0523623	0.133829	0.148371	0.070771	0.109571	0.177201	0.036855	0.107028
LOC101732926	6.78304	7.56118	7.17211	8.47261	8.64005	8.55633	9.8863	10.8131	10.3497
LOC116408502	5.00707	0.811852	2.90946	0.862659	0	0.431329	4.12113	1.71425	2.91769
LOC116408501	4.51858	8.30333	6.41095	2.59499	4.62102	3.608	4.95875	7.73505	6.3469
prss12	1.57618	1.6401	1.60814	0.728131	0.151829	0.43998	1.1975	0.747182	0.972341
ctu1	4.83657	5.21668	5.02662	7.3184	6.86634	7.09237	6.92312	6.08356	6.50334
mettl14	10.461	10.943	10.702	11.7441	12.8181	12.2811	11.9121	15.3658	13.639
sec24d	7.14675	10.7292	8.938	13.8335	15.4872	14.6604	9.666	13.7211	11.6935
synpo2	3.03952	3.06037	3.04994	2.91499	2.53394	2.72446	1.8894	1.89205	1.89073
myoz2	101.906	107.367	104.636	74.4494	40.6501	57.5498	36.104	18.7726	27.4383
usp53	8.0313	9.90221	8.96675	6.24842	9.056	7.65221	4.87592	5.74664	5.31128
c4orf3	37.9044	39.3193	38.6118	49.7596	58.2174	53.9885	50.9471	46.0746	48.5109
LOC116411102	0.494336	0.221959	0.358148	0.262056	0.233327	0.247691	0.16692	0.390563	0.278742
fabp2	1.34032	1.06246	1.20139	1.53947	0.913803	1.22664	1.47088	2.34539	1.90814
pde5a	1.46364	1.65402	1.55883	1.08509	0.680375	0.882731	0.657091	1.03257	0.844833
LOC101733770	0	0	0	0	0	0	0.0711866	0	0.0355933
mad2l1	1.25262	1.05612	1.15437	1.20854	0.933309	1.07092	3.50533	4.84604	4.17568
prdm5	3.11193	3.53568	3.3238	2.33244	2.70792	2.52018	3.01623	4.96159	3.98891
ndnf	44.4055	42.4255	43.4155	37.1175	26.7869	31.9522	29.5881	39.7566	34.6723
tnip3	0.246468	0.266417	0.256442	0.311399	2.19648	1.25394	0.676194	1.01259	0.844391
qrfpr	0.0454296	0.206248	0.125839	0.0313079	0.0796448	0.0554764	0.0997101	0.0933214	0.0965157
LOC116411109	0	0	0	0	0	0	0	0	0
sgms2	8.48967	10.793	9.64132	10.016	9.25437	9.6352	6.93842	7.07926	7.00884
papss1	13.1739	13.4797	13.3268	15.0679	23.5593	19.3136	15.3403	17.0966	16.2184
dkk2	29.7353	29.0213	29.3783	25.3671	28.1415	26.7543	8.78148	12.931	10.8562
LOC100493511	0	0	0	0	0	0	0	0	0
LOC116411997	0	0	0	0	0	0	0	0.0633008	0.0316504
gimd1	0	0	0	0	0	0	0	0	0
aimp1	93.828	89.6303	91.7292	79.8733	65.9815	72.9274	81.2907	76.8507	79.0707
tbck	5.34707	6.11492	5.731	4.36141	5.34376	4.85258	6.60499	7.09269	6.84884
LOC116408257	0	0	0	0	0	0	0	0	0
npnt	30.3449	45.6057	37.9753	29.6072	8.88637	19.2468	21.0017	20.1619	20.5818
gstcd	1.74172	1.42931	1.58551	1.73922	1.40211	1.57067	1.52131	2.65295	2.08713
ints12	5.28918	5.67681	5.48299	6.54819	5.82623	6.18721	6.67765	7.2113	6.94448
arhgef38	0.376009	0.444696	0.410353	0.685925	0.6592	0.672562	0.364092	0.302901	0.333496
ppa1	15.5157	18.9743	17.245	21.2257	12.7887	17.0072	17.7048	18.4997	18.1022
tet2	3.45447	4.45322	3.95385	4.4674	4.27111	4.36926	2.93684	3.29256	3.1147
cxxc4	0.42211	0.511508	0.466809	0.566485	0.301851	0.434168	0.426658	0.707369	0.567014
LOC108645705	0.253436	0.164369	0.208903	0.43664	0	0.21832	0.139062	0.347072	0.243067
tacr3	0	0	0	0	0	0	0	0	0
cenpe	0.485068	0.673348	0.579208	0.656841	0.552012	0.604426	1.75572	2.86691	2.31131
bdh2	35.9075	34.619	35.2633	28.6394	24.0466	26.343	33.6129	41.6402	37.6265
slc9b2	2.59896	2.71921	2.65908	3.27801	4.04055	3.65928	2.7176	4.41541	3.5665
cisd2	21.6349	23.4314	22.5331	20.5551	18.3509	19.453	23.0509	24.3546	23.7027
ube2d3	38.4981	46.557	42.5276	39.1015	41.9989	40.5502	41.0492	46.7936	43.9214
manba	5.6351	6.8372	6.23615	7.83233	8.88015	8.35624	6.42723	7.60869	7.01796
nfkb1	7.25109	8.77962	8.01536	10.6935	9.0244	9.85893	11.1078	12.0483	11.5781
slc39a8	0.412359	0.34038	0.37637	0.206675	0.591486	0.399081	0.329112	0.718724	0.523918
LOC101731251	2.12115	2.13672	2.12893	1.6484	2.41319	2.0308	2.00585	2.08592	2.04588
bank1	0.911123	0.80431	0.857717	0.732553	1.02052	0.876537	1.0832	1.26508	1.17414
ppp3ca	28.6426	28.2117	28.4271	31.5662	28.0036	29.7849	30.5981	31.201	30.8995
emcn	15.305	15.6687	15.4868	11.8259	9.5353	10.6806	10.3644	12.5007	11.4326
LOC108648315	0.33112	0.161064	0.246092	0.28524	0.217689	0.251464	0.090844	0.51014	0.300492
ddit4l	0	0.0651595	0.0325797	0	0.0880671	0.0440336	0	0	0
adh1c	11.9678	11.9533	11.9606	8.24764	8.26666	8.25715	10.612	11.4071	11.0095
h2az1	103.018	97.929	100.474	87.8217	92.744	90.2828	146.077	155.306	150.691
dnajb14	12.4758	12.8707	12.6732	14.3889	14.279	14.334	12.2723	13.854	13.0632
mttp.1	0.107212	0.0695336	0.0883726	0.110828	0.0469895	0.0789086	0.0294139	0.0734114	0.0514126
c4orf54	1.18823	1.48896	1.3386	0.78349	0.957993	0.870741	0.643943	0.798556	0.721249
dapp1	10.054	10.8968	10.4754	14.5657	31.1787	22.8722	20.1053	17.532	18.8187
adh7	0	0	0	0	0.0648546	0.0324273	0.0811936	0	0.0405968
adh1	2.44194	2.00609	2.22401	2.07554	1.81946	1.9475	2.81381	3.26055	3.03718
adh1b	25.0125	26.8537	25.9331	24.6388	16.9704	20.8046	14.0347	9.19238	11.6135
LOC100486839	0.0762708	0.0989329	0.0876019	0.0262811	0.0334285	0.0298548	0.0418503	0	0.0209252
LOC100487777	0.527436	0.427595	0.477515	0.363483	0.173376	0.26843	0.0723519	0.135432	0.103892
adh1a	12.5601	16.9845	14.7723	5.92924	5.0095	5.46937	8.27019	10.5354	9.4028
LOC100488099	0.635425	0.961599	0.798512	0.437905	0.433221	0.435563	0.464883	0.338409	0.401646
adh4	0.360198	0.545093	0.452645	0.248231	0.105247	0.176739	0	0.0822131	0.0411066
adh5	22.8152	31.1938	27.0045	31.1157	19.819	25.4674	44.9625	42.8792	43.9209
metap1	5.13149	5.82417	5.47783	8.00885	9.26086	8.63485	6.91499	6.94989	6.93244
LOC116411445	0.463154	1.20154	0.832347	0.638368	0.40599	0.522179	0.508272	0.317137	0.412705
eif4e	44.7504	49.3235	47.037	61.0384	57.6171	59.3278	57.3721	57.8667	57.6194
LOC116408503	0	0.458603	0.229302	0	0	0	0.775988	1.45254	1.11426
tspan5	7.77675	8.24553	8.01114	10.4809	8.98063	9.73078	8.50518	10.9408	9.72298
rap1gds1	11.7999	12.9682	12.384	16.4045	17.4379	16.9212	13.4718	14.972	14.2219
stpg2	0.033047	0	0.0165235	0.0227744	0.0579364	0.0403554	0	0.0226284	0.0113142
unc5c	0.848728	1.12417	0.986447	1.038	1.29933	1.16867	1.06259	1.83349	1.44804
bmpr1b	7.78823	7.69606	7.74215	5.1771	4.70362	4.94036	5.51848	5.41684	5.46766
LOC116411998	0	0	0	0	0	0	0	0	0
pdlim5	8.21406	9.89614	9.0551	9.28163	8.02831	8.65497	9.60662	9.96136	9.78399
LOC100485437	0.111783	0.120831	0.116307	0.0770355	0.0326621	0.0548488	0	0.0510277	0.0255138
hpgds	93.7118	85.3837	89.5477	73.5203	60.6379	67.0791	86.2343	95.5482	90.8912
smarcad1	22.7105	26.6976	24.7041	31.6297	25.3657	28.4977	22.0901	29.7369	25.9135
atoh1	0.275005	0.475622	0.375314	0.221107	0.321417	0.271262	0.402393	0.407994	0.405193
grid2	0.0805346	0.0522318	0.0663832	0.0666007	0.0141189	0.0403598	0.017676	0.0110289	0.0143524
ccser1	3.84885	4.22868	4.03876	2.05861	1.61137	1.83499	4.57051	5.60521	5.08786
mmrn1	3.35423	3.75756	3.55589	4.98506	5.70227	5.34366	2.65848	3.14353	2.90101
LOC116411449	0.320522	0.138586	0.229554	0.220888	0.187308	0.204098	0.468994	0.877888	0.673441
snca	8.73288	7.36298	8.04793	5.20151	4.26494	4.73323	4.10725	5.12545	4.61635
gprin3	0.0658474	0.0854125	0.07563	0.136137	0.0432902	0.0897134	0.0541964	0.0789039	0.0665501
LOC100489122	0	0	0	0	0	0	0	0	0
fam13a	8.89195	13.6545	11.2732	14.5014	19.4232	16.9623	11.3946	13.7731	12.5839
herc3	16.4194	16.2131	16.3162	14.5485	12.1273	13.3379	15.4686	17.7418	16.6052
jchain	1.56339	1.35194	1.45767	1.34677	1.37043	1.3586	0.857843	1.07051	0.964174
LOC116411450	0	0	0	0	0	0	0	0	0
dck.1	1.1059	1.27857	1.19223	0.695859	0.990475	0.843167	2.21619	3.22652	2.72135
mob1b	18.7096	19.1533	18.9314	23.8914	26.128	25.0097	20.9348	29.7041	25.3195
rufy3	9.19813	9.74883	9.47348	9.43674	9.15612	9.29643	8.04111	10.1769	9.10898
herc6	6.14957	1.93138	4.04048	1.28474	0.912575	1.09866	3.69314	2.80168	3.24741
ppm1k	5.36751	6.18578	5.77665	4.63802	2.9135	3.77576	3.37564	4.21247	3.79406
LOC116411451	0	0	0	0	0.0563483	0.0281742	0	0	0
abcg2	10.6871	10.5628	10.625	8.66369	7.19714	7.93042	13.5894	11.6496	12.6195
pkd2	7.15672	8.43508	7.7959	7.81824	7.69847	7.75835	6.82609	10.4422	8.63413
LOC100271753	21.1813	27.5716	24.3764	14.7685	44.7177	29.7431	66.0235	81.5398	73.7817
LOC100488166	0	0	0	0	0	0	0	0	0
ibsp	0	0	0	0	0	0	0.0807422	0	0.0403711
dspp	0	0	0	0	0	0	0	0	0
dmp1	0	0	0	0.0227988	0.0579985	0.0403987	0.0363052	0	0.0181526
odam	0	0	0	0	0	0	0	0.0583509	0.0291754
cdkl2	1.07237	0.863382	0.967878	0.764512	0.777944	0.771228	1.258	1.6205	1.43925
g3bp2	5.3926	6.44488	5.91874	6.33872	6.97616	6.65744	6.08495	7.2212	6.65307
uso1	28.9589	31.3569	30.1579	29.6123	32.0734	30.8429	27.7988	32.2491	30.0239
enam	0	0.0355485	0.0177743	0.0566598	0	0.0283299	0	0.0938276	0.0469138
ambn	0	0.0854581	0.042729	0	0	0	0.144601	0.22556	0.18508
LOC105946460	0	0	0	0	0	0	0	0	0
rchy1	24.2224	20.6587	22.4406	18.9554	16.7996	17.8775	20.6425	20.5957	20.6191
parm1	16.9848	15.7642	16.3745	12.1341	14.2648	13.1995	13.4672	10.6558	12.0615
btc	1.51273	1.8089	1.66081	1.54746	1.51249	1.52997	0.778166	1.052	0.915082
areg	38.6119	9.26137	23.9366	10.2942	18.6936	14.4939	10.7222	6.04683	8.3845
ereg	16.0621	7.54662	11.8044	4.27675	2.99992	3.63834	3.45525	3.37446	3.41486
epgn	57.5303	31.187	44.3586	36.4472	36.1493	36.2982	34.3742	21.6634	28.0188
mthfd2l	0.201371	0.21767	0.209521	0.185034	0.117678	0.151356	0.147325	0.22981	0.188567
cxcl2	0	0	0	0.0964302	0.163541	0.129985	0.46067	0.574871	0.51777
LOC101734307	0	0	0	0	0	0	0	0	0
cxcl8	5.04342	2.9984	4.02091	31.2232	50.104	40.6636	65.771	20.6628	43.2169
LOC100498389	0.404502	0.131173	0.267837	4.32083	10.1054	7.21312	14.205	3.53144	8.86821
LOC100498234	2.71911	4.46757	3.59334	0.749551	2.30405	1.5268	1.69092	3.16516	2.42804
LOC101730379	230.481	239.953	235.217	162.614	214.886	188.75	213.835	218.524	216.18
rassf6	46.6867	46.5326	46.6097	33.8373	22.1708	28.004	25.872	25.7078	25.7899
alb	0	0	0	0	0	0	0	0	0
LOC101732943	0	0	0	0	0	0	0	0	0
LOC101732409	0	0	0	0	0	0	0	0	0
ankrd17	13.0448	15.9435	14.4942	17.5368	16.9305	17.2336	15.8651	16.8832	16.3741
cox18	7.11302	7.54895	7.33098	8.50414	6.99086	7.7475	8.33815	8.671	8.50457
adamts3	4.06103	4.89402	4.47752	3.84454	2.46353	3.15403	4.27158	6.84116	5.55637
npffr2	0	0.0268801	0.0134401	0.0285623	0.0363302	0.0324462	0.136449	0.0567583	0.0966036
gc	0	0	0	0	0.0259501	0.0129751	0	0	0
slc4a4	1.71882	1.67616	1.69749	2.34349	3.17594	2.75972	1.95411	2.00671	1.98041
LOC105945456	0.21668	0.0351328	0.125907	0.0746629	0.0474842	0.0610735	0	0	0
cxcl11	1.29012	0.223127	0.756625	0.296364	0.603141	0.449753	1.4158	0.88339	1.1496
cxcl10	0.171222	0.222096	0.196659	0.235995	0.750443	0.493219	0.187901	0.468964	0.328433
cxcl9	0.858917	0.557062	0.70799	1.45704	4.16994	2.81349	1.52264	2.08107	1.80186
sdad1	9.14555	9.93343	9.53949	15.01	14.5847	14.7974	14.6718	15.0898	14.8808
LOC105945457	0	0	0	0	0	0	0.0679963	0	0.0339981
LOC116411452	0	0	0	0	0	0	0	0	0
LOC116411453	0	0	0	0	0	0	0	0	0
naaa	9.99247	6.76458	8.37852	7.43924	6.52141	6.98033	6.56351	8.88983	7.72667
ppef2	0.312327	0.118162	0.215244	0.0538101	0.365037	0.209424	0.199938	0.445542	0.32274
nup54	12.5727	14.1499	13.3613	18.4439	19.6917	19.0678	18.5149	21.2058	19.8603
scarb2	12.6584	13.0423	12.8504	11.3786	11.3929	11.3858	13.7522	14.5814	14.1668
cbm101731809provisional	0.606091	0.393089	0.49959	2.57575	2.30223	2.43899	2.10625	2.42089	2.26357
LOC105948228	0	0	0	0	0	0	0	0	0
LOC116411454	0	0	0	0	0	0	0	0	0
fam47e	0.966089	1.10571	1.0359	1.44906	0.996293	1.22267	1.30966	1.2452	1.27743
LOC116411455	0.0659529	0.064162	0.0650575	0.0454516	0.0289063	0.037179	0	0	0
slc10a6	0	0	0	0	0	0	0	0	0
ptpn13	6.23114	6.95709	6.59411	7.78905	5.47782	6.63344	6.28556	6.80943	6.5475
rasgef1b	4.66123	4.12112	4.39117	3.10623	3.52699	3.31661	4.63272	6.06723	5.34998
hnrnpd	90.3596	98.8146	94.5871	99.076	97.3406	98.2083	107.785	125.678	116.731
hnrnpdl	195.611	230.986	213.298	299.108	344.391	321.75	232.894	265.695	249.295
enoph1	14.1789	14.284	14.2315	10.9123	9.52672	10.2195	14.7703	17.0027	15.8865
tmem150c	4.69067	4.49939	4.59503	4.67231	5.66658	5.16944	5.62344	8.79887	7.21115
hpse	26.9662	23.7418	25.354	29.0196	39.9811	34.5003	39.524	60.3448	49.9344
hsd17b11	18.2386	19.3385	18.7886	15.7506	16.9826	16.3666	18.0221	24.8217	21.4219
ugt2a1	0	0	0	0	0	0	0.0385639	0.048124	0.0433439
ythdc1	26.6093	30.188	28.3987	30.1332	31.2428	30.688	31.2554	34.2304	32.7429
tmprss11f	0.432999	0.802364	0.617682	0.703377	0.352445	0.527911	0.74671	1.3342	1.04045
LOC108648818	0.0575347	0.0621915	0.0598631	0.211468	0.117678	0.164573	0.0210465	0.0787918	0.0499191
LOC116411456	0	0.0362128	0.0181064	0.115437	0.146832	0.131134	0	0.0382323	0.0191162
coq2	3.94918	4.31206	4.13062	4.96087	3.94377	4.45232	5.92481	5.61365	5.76923
uba6	5.94429	6.7665	6.35539	6.09501	4.80156	5.44828	5.73079	6.27655	6.00367
stap1	11.8852	15.7766	13.8309	16.509	10.0535	13.2812	15.9358	16.0548	15.9953
cenpc	1.43627	2.11999	1.77813	2.12751	1.38924	1.75837	1.72111	2.03474	1.87793
epha5	0.34955	0.319449	0.3345	0.328491	0.125348	0.22692	0.122055	0.130554	0.126304
prag1	18.9817	19.3057	19.1437	14.2824	14.7633	14.5228	12.3281	14.4862	13.4071
mboat4	0.0370227	0.0720348	0.0545288	0	0	0	0	0.0253507	0.0126753
cops4	29.0937	30.3309	29.7123	35.2946	36.2519	35.7732	33.511	39.3489	36.4299
leprotl1	3.21845	4.60525	3.91185	4.39441	4.39051	4.39246	3.62027	4.47642	4.04834
LOC100127800	1.65986	1.94469	1.80227	1.69739	0.985639	1.34152	2.11535	2.85973	2.48754
gsr	14.6077	18.6388	16.6232	23.1808	29.0671	26.1239	28.2558	31.1349	29.6954
LOC101731273	2.11717	3.03788	2.57752	2.81481	2.93981	2.87731	2.40566	3.09183	2.74874
saraf	15.3703	17.233	16.3017	16.1282	16.7341	16.4311	17.9892	16.8365	17.4128
gtf2e2	20.5042	21.4337	20.969	23.8141	23.1012	23.4577	24.1562	25.6848	24.9205
smim18	0.471513	0.50041	0.485962	0.649888	0.300594	0.475241	0.705607	0.645721	0.675664
rbpms	3.63342	4.70377	4.1686	3.24044	2.68536	2.9629	3.47136	3.87336	3.67236
dctn6	18.9195	21.9022	20.4108	22.7588	22.4097	22.5842	22.995	24.2844	23.6397
chrnb3	0.0804786	0.130489	0.105484	0	0.0352728	0.0176364	0.0441592	0.0275532	0.0358562
chrna6	0	0	0	0	0	0	0	0	0
prc1.2	0.746164	0.944825	0.845494	0.88152	0.716361	0.79894	2.22259	3.7711	2.99685
idua	14.2949	15.9854	15.1401	7.38333	8.20421	7.79377	11.8234	15.0017	13.4125
slc26a1	0.073653	0.286612	0.180132	0.0338387	0.236729	0.135284	0.0269426	0.0672435	0.047093
rbp4l	0	0	0	0	0	0	0	0	0
pde6b	0.320623	0.302465	0.311544	0.241045	0.22995	0.235498	0.351856	0.538874	0.445365
LOC100487782	0.760911	1.06492	0.912915	0.413987	0.35105	0.382518	0.439492	0.630709	0.535101
dnah6	0.33446	0.26879	0.301625	0.145311	0.248565	0.196938	0.343104	0.39331	0.368207
ptpn9l	10.332	12.1415	11.2367	13.4889	14.3239	13.9064	12.0349	14.6653	13.3501
anxa3	89.9695	85.7764	87.8729	109.485	145.223	127.354	134.593	129.538	132.065
fras1	3.44342	5.05972	4.25157	3.10204	1.87866	2.49035	4.90345	5.44375	5.1736
mrpl1	21.8579	24.5546	23.2063	19.3772	15.7971	17.5871	16.2869	20.0479	18.1674
cnot6l	5.70185	6.45585	6.07885	8.19188	7.07358	7.63273	6.68151	6.84897	6.76524
cxcl13	0.119988	0	0.0599941	0.124035	1.4725	0.798268	0.460869	0.28756	0.374214
LOC105946340	0	0	0	0	0	0	0	0	0
mfhas1	2.92134	2.95254	2.93694	2.65078	2.56078	2.60578	2.19071	3.03385	2.61228
cldn23	6.86726	8.18209	7.52467	6.43419	6.29022	6.3622	6.7318	5.46834	6.10007
lin54	11.3917	10.7161	11.0539	9.39025	10.0287	9.70947	11.8817	13.2638	12.5727
LOC100489354	10.4424	10.042	10.2422	14.0205	11.9942	13.0074	11.3608	13.006	12.1834
sec31a	17.3315	23.7725	20.552	28.9709	28.5324	28.7516	19.8002	23.7209	21.7606
helq	3.7294	4.24296	3.98618	3.67571	2.46552	3.07062	3.84119	4.82197	4.33158
LOC105946056	0	0	0	0	0	0	0	0	0
LOC100485787	3.90778	3.64103	3.77441	2.35168	2.26756	2.30962	3.38244	3.99483	3.68864
nkx6-1	0.990223	0.291919	0.641071	0.558339	0.157819	0.358079	0.197579	0.739678	0.468629
cds1	4.69816	5.54837	5.12327	4.20424	4.14902	4.17663	3.80916	5.44967	4.62941
wdfy3	8.38988	9.55906	8.97447	9.15082	9.58263	9.36672	9.16023	10.7532	9.95674
arhgap24	1.84961	2.67815	2.26388	2.07503	1.41394	1.74448	1.74656	1.94391	1.84523
mapk10	0.349111	0.452842	0.400977	0.673654	0.69365	0.683652	0.178789	0.36654	0.272665
LOC105945479	0.171857	0.139325	0.155591	0.39972	0.0188307	0.209275	0.0707243	0.117676	0.0942002
hsd17b13	0	0	0	0.0491052	0	0.0245526	0	0	0
LOC108645709	0	0	0	0	0	0	0.0446244	0	0.0223122
LOC100496714	24.878	23.7733	24.3257	23.2092	19.0235	21.1164	23.0901	27.7268	25.4085
klhl8	6.80778	7.54818	7.17798	7.29612	7.3936	7.34486	5.96028	7.93485	6.94757
LOC116411465	0	0	0	0	0	0	0	0	0
aff1	3.0105	4.28049	3.6455	5.73533	4.00915	4.87224	3.25612	4.07323	3.66467
LOC116408311	0	0	0	0	0	0	0	0	0
stbd1	2.06239	2.56053	2.31146	1.54313	1.85949	1.70131	1.93997	2.3402	2.14008
LOC105948145	0	0	0	0	0	0	0.236406	0	0.118203
LOC105948246	0	0	0	0	0	0	0	0	0
LOC108648883	0.433361	0.140531	0.286946	0.149326	0	0.0746629	0.475576	0.741841	0.608709
LOC116411472	2.65401	2.4884	2.57121	2.44532	1.87127	2.15829	2.02612	1.91606	1.97109
shroom3	0.329927	0.295494	0.312711	0.194888	0.234119	0.214504	0.327584	0.172123	0.249854
LOC116412001	0	0	0	0.0265876	0	0.0132938	0	0	0
sowahb	2.19636	2.11597	2.15617	2.77743	2.54211	2.65977	2.36351	2.17557	2.26954
septin11	3.25187	3.61771	3.43479	2.40461	1.97663	2.19062	2.80022	3.80321	3.30171
ccni	28.1759	24.8551	26.5155	21.3185	16.0194	18.6689	20.9742	25.263	23.1186
ccng2	10.1021	11.9793	11.0407	8.68758	9.64319	9.16539	8.83135	10.3612	9.59626
LOC116412002	2.56418	1.9402	2.25219	2.65066	1.40481	2.02773	4.68994	2.34104	3.51549
LOC116411477	0.0334649	0.151929	0.0926969	0.138374	0.117338	0.127856	0.220349	0.137487	0.178918
fzr1	14.0842	15.218	14.6511	14.0681	13.3206	13.6943	15.0182	16.9647	15.9915
LOC101733496	0.321016	0.277599	0.299307	0.0737429	0.0625321	0.0681375	0.234858	0.195387	0.215122
LOC105947317	0	0	0	0	0	0	0	0	0
uhrf1	2.25044	2.62092	2.43568	1.38413	1.08179	1.23296	3.90366	5.07022	4.48694
LOC116408312	0	0	0	0	0	0	0	0	0
adgrl3	0.254869	0.156116	0.205493	0.136612	0.0248236	0.0807177	0.0776937	0.0387817	0.0582377
LOC116408539	0	0	0	0	0	0	0	0	0
kdm4b	6.45815	6.85308	6.65561	4.75619	3.91222	4.3342	6.0331	6.56739	6.30024
LOC105946089	0.0428648	0.111202	0.0770335	0.0590808	0.0375742	0.0483275	0.0470405	0.117404	0.0822221
ptprs	12.6315	15.975	14.3033	14.7985	15.3907	15.0946	12.753	17.8462	15.2996
LOC101732465	0.128342	0.145667	0.137004	0.265342	0.253128	0.259235	0.105633	0.17576	0.140697
LOC108646210	0	0.0490425	0.0245212	0.0521116	0.066284	0.0591978	0.0829832	0	0.0414916
noa1	4.83712	6.43122	5.63417	5.72253	4.02809	4.87531	5.21985	5.52023	5.37004
polr2b	17.0593	17.6295	17.3444	17.9253	15.8781	16.9017	18.0525	21.8378	19.9451
rest	6.22415	7.07104	6.6476	6.78123	7.86333	7.32228	6.33068	6.87949	6.60509
hnrnpm	62.4296	63.4512	62.9404	59.2504	65.2071	62.2287	75.8886	83.5984	79.7435
timm44	14.1232	17.1487	15.636	16.5964	16.4387	16.5175	16.3299	17.9655	17.1477
ctxn1	0.040459	0.0524805	0.0464697	0.0278824	0.0177327	0.0228075	0.0222001	0	0.0111001
fbn3	20.1546	28.0806	24.1176	19.8376	15.7186	17.7781	21.3135	25.9765	23.645
cers4	3.54185	3.98291	3.76238	2.08655	1.37708	1.73182	1.12845	1.38864	1.25854
LOC100489862	0.532597	0.398565	0.465581	0.451742	0.0359124	0.243827	0.17984	0.0280528	0.103946
lsm7	24.751	28.837	26.794	38.1999	35.7271	36.9635	51.2338	47.19	49.2119
sppl2b	12.8972	14.759	13.8281	12.7199	11.3054	12.0127	14.3843	16.3671	15.3757
tmprss9	0.0242362	0	0.0121181	0.0167024	0	0.00835122	0.0797915	0.0165953	0.0481934
timm13	19.973	21.3687	20.6708	25.9032	20.1272	23.0152	27.4415	25.6833	26.5624
lmnb2	0.648808	1.07828	0.863546	1.08056	1.09006	1.08531	1.14218	1.38831	1.26525
rpl36	1496.66	1163.16	1329.91	1122.4	1256.07	1189.24	1524.07	1163.98	1344.02
lrrc14b	1.88475	2.36461	2.12468	0.638793	0.325008	0.481901	0.576426	0.782793	0.67961
LOC100488960	0.251032	0.651242	0.451137	0.345999	0.660146	0.503072	0	0	0
mfsd12	14.4967	14.4194	14.458	19.7722	39.8619	29.8171	31.7808	35.0071	33.394
gramd2a	4.25713	4.1203	4.18872	4.36311	3.82738	4.09524	3.33018	3.78203	3.5561
pias4	16.7717	18.4968	17.6343	19.7076	19.207	19.4573	17.2181	18.6287	17.9234
eef2.1	2831.03	2451.08	2641.06	2386.95	2248.77	2317.86	2213.21	1975.26	2094.24
dapk3	44.4368	48.916	46.6764	41.9718	45.7424	43.8571	38.9412	39.0982	39.0197
atcay	1.0132	1.13503	1.07411	1.01563	0.915058	0.965345	1.1119	1.17731	1.1446
matk	0	0.0263843	0.0131921	0	0.14264	0.0713201	0.044644	0.0557114	0.0501777
LOC100494570	0	0.0743528	0.0371764	0	0.100492	0.0502462	0	0	0
rax2	0	0.0506979	0.025349	0	0	0	0	0	0
mrpl54	21.8712	17.9397	19.9054	20.3923	21.0043	20.6983	21.8839	21.9133	21.8986
apba3	4.75844	5.48649	5.12246	6.90472	5.02852	5.96662	5.62813	6.3174	5.97276
tjp3	25.282	26.5539	25.918	39.2246	35.8664	37.5455	28.4621	24.4007	26.4314
pip5k1c	0.55247	0.597187	0.574829	0.87252	1.10981	0.991166	0.530503	0.866926	0.698714
cactin	20.8292	20.055	20.4421	22.7805	24.3148	23.5477	22.6725	23.4693	23.0709
tbxa2r	1.47408	2.33272	1.9034	2.76314	3.9281	3.34562	2.07062	3.14917	2.60989
gipc3	0.641488	0.776619	0.709054	1.03153	0.8997	0.965613	0.469319	0.966346	0.717832
hmg20b	13.5249	12.5552	13.0401	14.2372	14.2658	14.2515	15.5764	15.189	15.3827
mydgf	40.7382	39.0815	39.9099	44.3682	49.4202	46.8942	56.4155	59.4425	57.929
dpp9	7.60423	8.8457	8.22496	8.52276	6.90289	7.71282	8.55287	8.22722	8.39005
sema6b	0.297848	0.397711	0.34778	0.108669	0.215012	0.161841	0.2115	0.119969	0.165734
lrg1	0.0541068	0	0.0270534	0.0745757	0.0474287	0.0610022	0	0.0370487	0.0185244
plin3	22.126	20.7351	21.4306	16.8587	18.1311	17.4949	18.934	22.7426	20.8383
hdgfl2	15.6691	17.738	16.7036	19.1566	18.7654	18.961	20.6346	20.5665	20.6006
ubxn6	21.3993	22.3388	21.8691	20.4172	17.3755	18.8964	23.4371	27.5835	25.5103
chaf1a	4.00976	3.6373	3.82353	3.52885	3.20612	3.36749	6.1843	8.3296	7.25695
LOC116411519	1.94331	3.22091	2.58211	4.31531	2.83909	3.5772	1.89565	2.06989	1.98277
sh3gl1	41.9286	45.2365	43.5825	43.5099	46.9178	45.2138	47.6581	55.216	51.437
mpnd	0.232799	0.30197	0.267385	0.497346	0.204066	0.350706	0.0510955	0.28693	0.169013
LOC116411520	0	0	0	0	0	0	0	0	0
stap2	14.2197	19.2352	16.7274	15.9592	15.4917	15.7254	24.713	22.9905	23.8517
fsd1	1.74419	2.01785	1.88102	1.75429	1.81817	1.78623	1.81064	2.35634	2.08349
shd	2.1285	1.6194	1.87395	1.86179	2.404	2.1329	2.20109	3.41942	2.81025
ankrd24	0	0	0	0	0	0	0.0811073	0.101214	0.0911606
ebi3	5.0103	4.29398	4.65214	6.74129	11.2412	8.99124	12.5677	10.6597	11.6137
LOC108648333	0.118893	0.205626	0.162259	0.109247	0.0926388	0.100943	0.246453	0.226139	0.236296
LOC105945920	0	0.0639117	0.0319559	0.0679114	0	0.0339557	0.0216286	0.067476	0.0445523
LOC105945922	0.130512	0.190452	0.160482	0.179885	0.128704	0.154295	0.161129	0.201073	0.181101
LOC101733659	9.10919	12.5172	10.8132	8.54214	10.0267	9.28441	9.44879	12.4747	10.9618
b4galt1.1	16.184	15.0885	15.6362	11.4011	12.3147	11.8579	13.5424	14.2831	13.9128
b4galt1.2	0.470685	0.366323	0.418504	0.12975	0.412591	0.27117	0.723151	0.612358	0.667755
LOC116411549	0	0.286081	0.143041	0.151992	0	0.0759961	0	0.604071	0.302035
smu1	22.2593	22.8083	22.5338	23.3512	24.3015	23.8264	26.0374	29.027	27.5322
dnaja1	54.8669	50.697	52.7819	62.3733	70.2307	66.302	55.1101	61.7769	58.4435
aptx	2.38915	2.74486	2.56701	2.30509	1.91476	2.10992	3.25863	3.45883	3.35873
elp1	10.2154	10.1761	10.1957	11.0731	6.91359	8.99336	9.82936	10.7292	10.2793
kcmf1	31.0659	29.8046	30.4352	34.7942	34.2765	34.5354	32.7352	35.1355	33.9354
slc20a2	28.6033	34.9499	31.7766	19.7413	10.4046	15.0729	18.7373	19.7701	19.2537
bmp2k	15.5398	16.8797	16.2098	16.1687	15.77	15.9693	15.9903	19.9024	17.9464
paqr3	5.23297	5.13801	5.18549	4.43276	4.74637	4.58956	4.58621	4.55364	4.56992
antxr2	12.606	14.6748	13.6404	13.5076	21.661	17.5843	14.6477	16.0833	15.3655
prdm8	0.453389	0.452387	0.452888	0.721048	0.764288	0.742668	0.612376	0.573139	0.592758
LOC116411553	0	0	0	0	0	0	0	0.0610466	0.0305233
LOC116411552	0	0	0	0.079597	0.0506221	0.0651095	0	0.0395433	0.0197716
fgf5	0.11389	0.14773	0.13081	0	0.0332778	0.0166389	0.166647	0.0519897	0.109318
LOC116412005	0.575124	0.862573	0.718848	0.941326	0.693191	0.817259	0.98617	1.10758	1.04688
cfap299	1.62867	1.25436	1.44152	0.982104	0.981513	0.981809	0.781957	1.18491	0.983433
bmp3	0.103038	0.133653	0.118345	0.118348	0.481708	0.300028	0.188458	0.329249	0.258854
prkg2	0	0	0	0.0225651	0	0.0112826	0	0	0
tmsb10	2.83151	3.67283	3.25217	2.50887	3.72305	3.11596	6.43663	4.01615	5.22639
fnta	36.8518	36.4608	36.6563	44.1415	47.0267	45.5841	42.9865	43.8585	43.4225
pomk	2.90278	3.13773	3.02025	5.06782	3.44921	4.25852	4.2474	6.13956	5.19348
hgsnat	18.5923	21.5977	20.095	15.3755	14.0883	14.7319	19.7687	23.2831	21.5259
ints10	3.9316	4.76495	4.34828	4.85789	4.12517	4.49153	4.42355	5.58814	5.00584
csgalnact1	2.98439	3.12669	3.05554	2.36432	1.57633	1.97033	2.15542	2.943	2.54921
sh2d4a	13.2009	15.8557	14.5283	16.4505	11.2065	13.8285	15.0495	15.7307	15.3901
psd3	2.74981	3.17054	2.96017	3.48043	3.63925	3.55984	3.80662	4.06113	3.93387
lpl	21.4106	23.4561	22.4334	16.0965	5.62227	10.8594	9.5816	7.89511	8.73835
fut10	5.0715	5.83831	5.4549	4.15909	3.64535	3.90222	5.03681	6.09445	5.56563
nrg1	3.10727	3.11017	3.10872	3.33853	5.05074	4.19464	2.47021	2.99881	2.73451
LOC101730712	0	0	0	0	0	0	0	0	0
ubxn8	8.20682	10.4942	9.35049	8.43901	7.78392	8.11147	9.40403	10.4767	9.94036
ppp2cb	97.2651	95.4876	96.3763	82.5216	73.5404	78.031	85.4622	87.7917	86.627
wrn	4.9264	5.53502	5.23071	5.86144	4.801	5.33122	4.26144	6.26039	5.26092
purg	0.490976	0.212286	0.351631	0	0	0	0.179601	0.224125	0.201863
LOC116406454	1.18218	1.02662	1.1044	0.92517	1.00114	0.963156	0.813587	0.768318	0.790953
tex15	0	0.0185461	0.00927305	0.0197068	0.00835541	0.0140311	0	0	0
LOC116408313	0	0	0	0	0	0	0	0	0
LOC105945872	0	0	0	0.02689	0	0.013445	0	0	0
dusp4	1.11424	1.56576	1.34	1.17742	1.10695	1.14219	1.54886	1.62765	1.58826
tnks	8.95113	10.0128	9.48198	10.0531	9.86618	9.95966	7.27492	9.60029	8.43761
ppp1r3b	2.62293	3.86785	3.24539	3.23465	2.27499	2.75482	2.66635	2.98704	2.82669
eri1	19.2189	21.1415	20.1802	19.7033	16.4896	18.0964	21.3892	27.8541	24.6216
dohh	11.7653	13.1654	12.4653	18.8998	16.5591	17.7295	18.9125	16.7362	17.8243
smim24	0	0	0	0	0	0	0	0	0
nfic	20.1735	21.8863	21.0299	17.1438	24.464	20.8039	11.8291	17.6632	14.7462
rorb.2	0.143747	0.0745835	0.109166	0.0198128	0.0252011	0.0225069	0.0631002	0.0393715	0.0512358
abhd17a	22.6304	23.4393	23.0349	22.6277	25.6835	24.1556	21.6446	20.9603	21.3024
rexo1	6.65235	7.43501	7.04368	7.23714	6.87652	7.05683	6.03774	7.7637	6.90072
atp8b3	0	0	0	0	0	0	0	0	0
LOC116408551	0	0	0	0	0	0	0	0	0
onecut3	0	0	0	0	0	0	0	0.0263512	0.0131756
tcf3	8.03966	9.97505	9.00736	10.0934	8.83985	9.46664	9.6284	10.8186	10.2235
uqcr11	215.95	199.89	207.92	170.621	141.271	155.946	197.11	166.561	181.836
mbd3	39.7637	40.862	40.3129	36.5755	37.9983	37.2869	36.9447	39.7832	38.364
mex3d	5.03226	6.4469	5.73958	5.77999	7.24301	6.5115	4.97704	5.4026	5.18982
unc13a	0.288705	0.262141	0.275423	0.457611	0.215111	0.336361	0.22178	0.187801	0.204791
ap1m1	35.4626	38.2008	36.8317	37.2557	42.6088	39.9322	44.1173	50.9373	47.5273
upf1	21.292	26.1961	23.7441	27.4182	26.3535	26.8858	25.9704	28.363	27.1667
LOC100491961	0	0	0	0	0	0	0	0	0
LOC101732303	0	0	0	0	0	0	0	0	0
LOC100491788	19.604	23.0862	21.3451	15.4573	14.8863	15.1718	18.0612	18.1905	18.1259
arrdc2	18.9588	16.6082	17.7835	12.5134	19.334	15.9237	17.3478	16.346	16.8469
pigg	2.29159	2.3589	2.32525	2.49204	2.98549	2.73876	1.9611	2.17375	2.06743
atp5me	380.84	319.9	350.37	263.938	273.925	268.931	317.7	266.219	291.959
cwf19l1	13.81	15.3685	14.5893	15.5085	12.5101	14.0093	15.1975	16.9105	16.054
gak	15.708	16.1508	15.9294	15.8485	16.5464	16.1975	15.1716	14.8822	15.0269
LOC108648369	0	0	0	0	0	0	0	0	0
gadd45b	1.97087	1.22497	1.59792	1.98075	2.44745	2.2141	2.25298	3.43003	2.8415
gng7	15.8328	22.3863	19.1095	18.6034	16.9096	17.7565	18.7731	22.887	20.8301
diras1	0.0655871	0.127612	0.0965997	0.241064	0.134148	0.187606	0.167945	0.134729	0.151337
slc39a3	3.32839	3.54901	3.4387	2.95469	3.9066	3.43064	2.60017	2.51083	2.5555
sgta	26.9544	29.3473	28.1509	37.8553	34.5266	36.1909	37.1823	37.3693	37.2758
thop1	27.8284	30.0962	28.9623	25.6524	19.1219	22.3872	31.2422	29.4598	30.351
plk5	6.1541	5.70459	5.92935	8.20215	5.87801	7.04008	6.08461	6.00285	6.04373
LOC100487633	0.0376701	0	0.0188351	0	0	0	0	0.025794	0.012897
LOC100486858	0	0	0	0	0	0	0	0	0
pcsk4	0.0237759	0.0462605	0.0350182	0	0	0	0.052184	0.0325603	0.0423721
reep6	1.41147	1.7411	1.57628	1.20159	0.655017	0.928303	1.27562	1.6108	1.44321
c19orf25	12.4366	13.8233	13.1299	12.6196	11.8038	12.2117	12.848	12.9204	12.8842
apc2	0.487922	0.350845	0.419383	0.285083	0.316126	0.300605	0.209525	0.421252	0.315388
LOC101735095	0	0.0633724	0.0316862	0	0.0428259	0.021413	0	0.0334533	0.0167266
rps15	2228.56	1658.42	1943.49	1677.77	1791.27	1734.52	2048.05	1621.24	1834.64
dazap1	21.651	25.2458	23.4484	31.1379	26.55	28.844	26.9618	28.6514	27.8066
gamt	87.3914	78.1578	82.7746	61.316	46.535	53.9255	61.7304	48.0613	54.8959
ndufs7	192.897	195.596	194.247	182.534	147.042	164.788	160.676	145.691	153.183
pwwp3a	10.551	11.3893	10.9702	9.344	8.92986	9.13693	9.18324	12.7054	10.9443
LOC100496389	0.240475	0.280734	0.260604	0.0331447	0.126476	0.0798106	0.21112	0.0987966	0.154958
efna2	4.48731	4.88516	4.68623	3.86555	4.0037	3.93463	2.55015	4.27971	3.41493
fam174c	21.1883	26.7792	23.9837	27.6127	27.562	27.5874	28.9164	34.6898	31.8031
cirbp	667.402	659.11	663.256	756.345	796.756	776.551	782.387	757.582	769.984
midn	36.083	22.3087	29.1958	16.169	24.6714	20.4202	16.5741	15.44	16.007
atp5f1d	495.177	472.917	484.047	431.248	416.122	423.685	443.817	390.512	417.164
cbarp	0.398903	0.8131	0.606001	1.27634	1.94815	1.61225	1.03187	1.1511	1.09148
stk11	10.867	10.4025	10.6348	12.5297	9.38837	10.959	11.1229	11.9843	11.5536
LOC101734868	0	0	0	0	0.138327	0.0691635	0.0865881	0.108054	0.0973208
cnn2	89.2946	93.7431	91.5188	171.471	244.225	207.848	118.31	109.385	113.848
arhgap45	4.56351	3.99156	4.27753	6.04466	7.46837	6.75651	5.6513	6.03456	5.84293
polr2e	40.629	46.0733	43.3512	58.8957	60.2483	59.572	59.3286	57.8973	58.6129
LOC779531	0.632293	0.615123	0.623708	0.653619	0.796737	0.725178	0.780623	0.920022	0.850323
gpx4	128.818	120.154	124.486	124.38	130.575	127.477	182.204	178.984	180.594
sbno2	8.76118	9.6343	9.19774	13.487	19.9365	16.7118	14.526	16.8199	15.673
tmem259	11.0233	13.129	12.0761	13.618	12.3567	12.9874	11.9577	13.4785	12.7181
grin3b	0	0	0	0	0	0	0	0.0127646	0.00638231
wdr18	12.9906	13.3295	13.1601	18.0386	19.1629	18.6008	18.2989	18.3876	18.3433
arid3a	2.13082	2.92425	2.52753	1.57419	1.35977	1.46698	1.88942	2.07184	1.98063
trnaa-cgc	0	0.021958	0.010979	0.0466643	0	0.0233321	0	0.0231825	0.0115913
kiss1r	0	0	0	0.173942	0.0553119	0.114627	0	0	0
r3hdm4	21.4221	23.5278	22.4749	18.1467	22.7804	20.4635	20.8663	22.6771	21.7717
LOC116408565	0	0	0	0	0	0	0	0.59278	0.29639
med16	5.02532	5.48071	5.25302	6.39229	5.12829	5.76029	6.63978	6.98472	6.81225
cfd	43.8979	59.1693	51.5336	49.7629	35.0779	42.4204	65.4889	78.3259	71.9074
prtn3	1.5411	0.89241	1.21675	17.1824	67.3996	42.291	10.9325	17.7883	14.3604
plppr3	0.239109	0.356678	0.297894	0.444913	0.209597	0.327255	0.262402	0.163726	0.213064
ptbp1	54.3768	61.2136	57.7952	60.0583	51.4619	55.7601	58.9321	64.8674	61.8997
misp	0.837236	0.724001	0.780619	0.352601	1.52896	0.94078	0.638052	1.30581	0.971932
palm	7.42697	8.07829	7.75263	5.34935	4.20457	4.77696	4.69784	4.67936	4.6886
LOC100497492	0.397557	0.451222	0.42439	0.273978	0.609856	0.441917	0.763499	0.748607	0.756053
LOC105945763	0.0340555	0.0220871	0.0280713	0.0704082	0.0298522	0.0501302	0	0	0
pgpep1	5.10207	4.81646	4.95926	5.50856	4.42265	4.96561	3.29724	3.88173	3.58948
timm10	18.0666	20.9165	19.4915	26.9217	21.6713	24.2965	22.3483	24.3075	23.3279
LOC116408314	0	0	0	0	0.349238	0.174619	0	0	0
LOC116411999	0	0	0	0	0.559986	0.279993	0	0	0
LOC116412000	0	0	0	0	0	0	0	0	0
LOC108648378	0	0.0973696	0.0486848	0	0	0	0	0	0
LOC105945765	0	0	0	0	0	0	0.305269	0	0.152634
LOC108648379	0	0	0	0	0	0	0	0	0
LOC100491733	0.182884	0.0593061	0.121095	0.0630175	0.721403	0.39221	0.10035	0.313067	0.206709
LOC100494007	0	0.0308245	0.0154123	0	0	0	0	0	0
ugt2b4	2.426	2.77742	2.60171	2.83493	0.924595	1.87976	1.08808	1.14114	1.11461
LOC101734175	6.64635	7.78073	7.21354	6.45281	6.70542	6.57912	6.83507	9.96062	8.39785
LOC101734108	0	0.0309197	0.0154599	0	0.04179	0.020895	0	0	0
ndufa7	148.917	130.794	139.855	112.762	100.413	106.587	111.121	94.5117	102.817
rps28p9	1358.59	1034.37	1196.48	1018.43	1104.53	1061.48	1298.82	1008.04	1153.43
trnay-gua	0	0.0108286	0.0054143	0.0230125	0.0146355	0.018824	0	0.0342975	0.0171487
kank3	9.95728	11.1859	10.5716	9.72794	9.57064	9.64929	9.81817	11.9345	10.8763
LOC105945731	0.272845	0.265436	0.269141	0.376063	0.0597923	0.217928	0.149712	0.140119	0.144916
angptl4	80.3212	30.0974	55.2093	9.43413	11.8089	10.6215	14.9832	12.8048	13.894
rab11b.1	94.5763	104.009	99.2928	83.7039	90.8486	87.2762	95.9288	111.354	103.641
marchf2	11.7557	10.5541	11.1549	10.7645	11.0204	10.8924	11.2883	13.1923	12.2403
rab11b.2	6.59686	9.38889	7.99288	7.26135	6.90704	7.0842	9.65265	11.2927	10.4727
lonp1	8.71957	9.63268	9.17613	12.0583	9.65611	10.8572	11.8974	12.2596	12.0785
larp6-like.1	0	0	0	0	0	0	0	0	0
nrtn	1.84107	2.13056	1.98581	1.43048	0.727807	1.07914	1.14886	1.55726	1.35306
med11	4.83585	4.59513	4.71549	5.34772	4.73189	5.0398	5.06009	5.59578	5.32794
LOC116412003	1.48773	1.87899	1.68336	1.72678	1.92184	1.82431	2.32009	2.30548	2.31278
ndufa11	149.966	148.097	149.031	128.473	113.154	120.814	132.751	123.791	128.271
caps	2.85818	3.00526	2.93172	2.38754	1.29066	1.8391	1.52078	1.71986	1.62032
vmac	4.4041	5.50596	4.95503	4.87212	4.36848	4.6203	4.73773	6.38837	5.56305
ranbp3	12.7602	16.5993	14.6797	18.9052	15.9882	17.4467	15.6578	15.7624	15.7101
slc1a6	1.34684	1.8909	1.61887	2.47878	1.38895	1.93386	1.70409	1.86615	1.78512
LOC100493006	0.146336	0.142363	0.144349	1.76484	1.73171	1.74827	3.13153	1.45292	2.29223
rfx2	8.04149	7.32468	7.68308	4.20375	4.15563	4.17969	4.68765	5.72786	5.20775
acsbg2	19.1454	15.1189	17.1322	16.1278	13.2104	14.6691	19.8112	18.2223	19.0168
mllt1	6.48784	7.15203	6.81993	8.15692	7.91035	8.03364	6.79713	8.91004	7.85359
acer1	5.80671	7.12854	6.46763	4.14463	3.81751	3.98107	4.62755	5.11206	4.86981
anp32c	37.9078	48.6545	43.2812	58.4616	47.8954	53.1785	50.344	60.5848	55.4644
znf414	8.12444	10.1193	9.12186	9.14075	9.49557	9.31816	9.42245	10.199	9.81071
myo1f	9.21636	8.33468	8.77552	12.9176	23.1896	18.0536	14.8151	20.8343	17.8247
adamts10	14.8274	15.7951	15.3112	12.5599	8.76542	10.6626	8.73178	13.9665	11.3492
zap70	1.00064	1.13572	1.06818	1.35456	1.37836	1.36646	0.941245	1.51717	1.22921
LOC116412004	127.605	134.319	130.962	149.885	116.89	133.388	88.8071	96.7694	92.7883
LOC100494822	13.0643	14.7549	13.9096	17.5185	15.463	16.4907	11.7151	9.96178	10.8384
LOC116412006	10.1924	11.3414	10.7669	10.8805	17.2557	14.0681	12.1722	8.21067	10.1914
LOC116412007	21.2566	23.3328	22.2947	29.1755	37.0712	33.1233	19.1304	16.1081	17.6192
LOC100495756	0.276785	0.119675	0.19823	0.127165	0.0808744	0.10402	0.202499	0.252699	0.227599
lingo3	0.139841	0.290227	0.215034	0.231293	0.0490326	0.140163	0	0.0574524	0.0287262
oaz1	754.992	705.507	730.25	670.186	804.695	737.441	728.391	707.597	717.994
jsrp1	35.2081	28.8756	32.0419	15.887	16.7376	16.3123	11.806	14.1588	12.9824
amh	0	0.0211019	0.0105509	0.0224225	0.057041	0.0397317	0.0357058	0.0445574	0.0401316
sf3a2	18.5262	18.3109	18.4185	22.6296	19.0596	20.8446	21.3048	21.8388	21.5718
plekhj1	16.5566	17.4557	17.0062	17.3043	13.9973	15.6508	17.5237	19.6381	18.5809
dot1l	6.27222	7.01945	6.64584	7.56254	6.72405	7.1433	5.39559	5.62817	5.51188
LOC101732407.2	0.123179	0.0798897	0.101535	0.169779	0.161964	0.165871	0.0675894	0.126517	0.0970534
ap3d1	23.953	30.4936	27.2233	28.5009	27.0796	27.7902	22.5214	26.4494	24.4854
mob3a	9.63937	10.8163	10.2278	8.06763	10.1192	9.09342	9.43133	10.672	10.0516
mknk2	23.3944	28.3225	25.8585	18.2624	26.0121	22.1373	18.6896	19.3562	19.0229
btbd2	18.0331	19.7468	18.8899	18.2363	14.6262	16.4312	16.4233	19.9843	18.2038
csnk1g2	9.02806	10.9121	9.97008	12.1606	9.67965	10.9201	9.66188	13.1811	11.4215
LOC116408315	0	0	0	0	0	0	0	0	0
ccl25	0.101015	0	0.0505076	0	0	0	0.110855	0	0.0554277
ankle1	0.812267	0.674313	0.74329	0.806076	0.954097	0.880087	2.35328	3.19251	2.77289
lage3	6.52437	6.74083	6.6326	4.444	3.79057	4.11728	5.07856	5.50639	5.29248
arhgef18	4.88899	6.05634	5.47266	5.86347	5.96824	5.91586	4.67402	5.48358	5.0788
enc1.2	60.012	52.4784	56.2452	46.0138	74.6624	60.3381	51.6491	48.8412	50.2451
b4galt1l	0.201371	0.261204	0.231288	1.57279	0.823747	1.19827	0.810289	0.919238	0.864763
pex11g	3.57908	4.82639	4.20273	4.0539	2.88883	3.47137	3.61663	5.50804	4.56233
lsm4	27.3573	33.5491	30.4532	31.1282	32.3483	31.7383	40.0882	45.2427	42.6655
LOC116408316	0	0	0	0	0	0	0	0	0
jund	67.306	61.9356	64.6208	24.7349	40.128	32.4314	30.7794	34.4853	32.6323
xbg100496955	0	0	0	0	0.0607314	0.0303657	0.0760317	0	0.0380159
pde4c	2.08216	2.299	2.19058	2.0229	1.98543	2.00416	2.14009	2.39244	2.26627
rab3a	3.2139	3.51211	3.36301	2.66998	1.77524	2.22261	1.35282	1.02497	1.18889
LOC100497159	13.0362	11.6855	12.3608	10.956	11.2414	11.0987	11.0494	11.3211	11.1853
mpv17l2	11.3016	10.1511	10.7264	11.7269	7.66371	9.69531	11.3729	10.3668	10.8699
ifi30	117.677	118.795	118.236	108.13	113.233	110.681	143.953	187.446	165.699
pik3r2	4.50901	5.89843	5.20372	4.96127	4.16227	4.56177	4.20233	5.91273	5.05753
mast3	2.79014	2.8921	2.84112	3.01586	2.80244	2.90915	2.56073	3.32063	2.94068
il12rb1	0.480719	0.215846	0.348282	0.178386	0.259315	0.21885	0.324645	0.75961	0.542127
gna15	8.50408	9.99995	9.25202	13.7204	13.8987	13.8096	9.11445	8.87059	8.99252
gzmh	29.1937	20.6739	24.9338	22.8377	22.2706	22.5542	23.552	23.8798	23.7159
fam32a	70.1082	74.2451	72.1767	63.9535	69.1741	66.5638	70.9908	74.791	72.8909
cib3	0	0	0	0.0231376	0	0.0115688	0	0.0229893	0.0114946
hsh2d	14.5199	12.0692	13.2945	10.9049	9.55881	10.2319	12.2922	12.2959	12.294
tpm4	200.15	212.998	206.574	225.162	312.283	268.723	258.707	279.098	268.902
rab8a	23.9164	30.2406	27.0785	25.4987	27.2363	26.3675	26.8638	31.7619	29.3128
LOC116412038	0.310633	0.564104	0.437368	0.214074	0.163376	0.188725	0.0681787	0.127621	0.0978996
pnhd	0	0.0236897	0.0118448	0	0	0	0	0	0
admp	0	0	0	0	0	0	0	0	0
LOC116412039	0.791717	0.513479	0.652598	0.600175	0.832799	0.716487	0.695073	0.433692	0.564382
LOC100145428	8.94984	9.5775	9.26367	9.86848	9.17889	9.52369	8.54486	10.1116	9.32824
elavl1	6.99232	9.33933	8.16582	10.878	8.73879	9.8084	8.73711	11.2823	10.0097
LOC100496215	0.0942648	0.0815156	0.0878902	0.129926	0.0275434	0.0787345	0.241378	0.150608	0.195993
LOC105945613	0.0650498	0.126567	0.0958083	0.0896584	0.114042	0.10185	0.142773	0.178167	0.16047
mhc100494167	5.39063	5.66046	5.52555	4.8522	6.71828	5.78524	6.03649	7.70872	6.8726
pram1	9.77793	11.4408	10.6094	14.7971	36.9781	25.8876	25.6654	25.524	25.5947
safb	30.3388	33.0271	31.6829	31.6634	26.5353	29.0993	36.0995	38.6921	37.3958
crygdl.1	0	0	0	0	0	0	0	0	0
crygdl.2	0	0	0	0	0	0	0	0	0
crygdl.4	0	0	0	0	0	0	0	0	0
crygdl.5	0	0	0	0	0	0	0	0	0
crygdl.6	0	0	0	0	0	0	0	0	0
crygdl.7	0	0	0	0	0	0	0	0	0
LOC101730653	0	0	0	0	0	0	0	0	0
crygdl.9	0	0	0	0	0.135105	0.0675523	0.338284	0	0.169142
crygdl.11	0	0	0	0	0	0	0	0	0
LOC116412118	0	0	0	0	0	0	0	0	0
crygdl.12	0	0	0	0	0	0	0	0	0
crygdl.13	0	0	0	0	0	0	0	0	0
crygdl.14	0	0	0	0	0	0	0	0	0
LOC116412119	0	0	0	0	0	0	0	0	0
crygdl.15	0	0	0	0	0	0	0	0	0
crygdl.16	0	0.0344676	0.0172338	0	0	0	0	0	0
crygdl.17	0	0	0	0	0.0600132	0.0300066	0.0751326	0	0.0375663
crygdl.19	0	0	0	0	0	0	0	0	0
crygdl.22	0	0	0	0	0	0	0.171135	0	0.0855677
crygdl.23	0	0	0	0	0	0	0	0	0
crygdl.24	0.150131	0	0.0750655	0	0	0	0	0	0
crygdl.25	0	0	0	0	0	0	0	0	0
LOC116412112	0	0	0	0	0	0	0	0	0
crygdl.27	0	0	0	0	0	0	0	0	0
LOC116406474	0	0	0	0	0	0	0	0	0
crygdl.28	0	0	0	0	0	0	0	0	0
crygdl.29	0	0	0	0	0	0	0	0	0
crygdl.30	0	0	0	0	0	0	0	0	0
LOC116406504	0	0	0	0	0	0	0	0	0
LOC116412095	0	0	0	0	0	0	0	0	0
crygdl.31	0	0	0	0	0	0	0	0	0
crygdl.32	0	0	0	0	0	0	0	0	0
crygdl.33	0	0	0	0	0	0	0	0	0
crygdl.34	0	0	0	0	0	0	0	0	0
crygdl.35	0	0	0	0	0	0	0	0	0
crygdl.37	0	0	0	0	0	0	0	0	0
LOC116412008	0	0	0	0	0	0	0	0	0
crygdl.39	0	0	0	0	0	0	0	0	0
LOC116412066	0	0	0	0	0	0	0.0418676	0.0261233	0.0339954
LOC116406455	0	0	0	0	0	0	0	0	0
crygdl.40	0	0	0	0	0	0	0	0	0
crygdl.41	0	0	0	0	0	0	0	0	0
LOC116412116	0	0	0	0	0	0	0	0	0
crygdl.43	0	0	0	0	0	0	0	0	0
crygdl.44	0	0	0	0	0	0	0	0	0
crygdl.45	0	0	0	0	0	0	0	0	0
LOC116412113	0	0	0	0	0	0	0	0	0
crygdl.48	0	0	0	0	0	0	0	0	0
LOC105945546	1.60984	1.8342	1.72202	2.21884	1.71625	1.96755	0.811707	2.47275	1.64223
znf420	2.65841	2.60538	2.6319	2.89057	3.41777	3.15417	2.98221	3.80241	3.39231
mier2	1.29607	1.53283	1.41445	2.33805	1.87123	2.10464	2.00799	2.819	2.41349
theg	0	0	0	0	0.0945261	0.047263	0.0591702	0.0369193	0.0480448
trnag-ucc	0	0.0160462	0.00802311	0	0	0	0	0	0
trnae-cuc	0	0	0	0	0	0	0	0	0
c2cd4c	0.0469612	0.137058	0.0920095	0.0485451	0.0308737	0.0397094	0.0386519	0.00803896	0.0233454
shc2	0.105103	0.0908881	0.0979956	0.24144	0.0921308	0.166785	0.153789	0.0479784	0.100884
odf3l1	0.0765228	0.0744449	0.0754839	0.0263679	0.100617	0.0634925	0.0839772	0.0785966	0.0812869
mfsd14b	25.3304	28.9032	27.1168	29.2077	29.172	29.1898	30.2387	30.9945	30.6166
madcam1	0.0998178	0.107897	0.103857	0.275158	0.320825	0.297992	0	0.273394	0.136697
tpgs1	0.971505	2.02722	1.49936	1.39725	1.36996	1.3836	1.85416	1.73536	1.79476
cdc34	43.2446	47.7988	45.5217	46.9503	46.3433	46.6468	48.2216	52.1986	50.2101
bsg	42.9253	53.3838	48.1546	57.7554	53.8843	55.8199	51.3196	49.9773	50.6484
LOC116408317	0.25448	0	0.12724	0	0	0	0.27927	0	0.139635
hcn2	4.62571	4.86566	4.74569	5.35768	4.58293	4.9703	3.81791	4.20543	4.01167
polrmt	2.18115	2.68188	2.43152	3.91444	2.09119	3.00282	2.91724	2.24026	2.57875
fgf22	0	0	0	0.120903	0.615136	0.368019	1.15516	0	0.577582
rnf126	7.60434	7.01847	7.31141	8.37911	8.97316	8.67614	6.64858	8.64009	7.64433
fstl3	4.56331	6.00217	5.28274	5.87815	9.83198	7.85507	9.59446	13.8711	11.7328
LOC496767	3.02817	1.5611	2.29463	20.7082	45.6696	33.1889	19.2573	19.6184	19.4378
gdf15	0	0.0338844	0.0169422	0.270037	0.664055	0.467046	0.172004	0.107322	0.139663
chchd10	70.9336	71.5976	71.2656	61.372	37.9342	49.6531	39.2488	29.5505	34.3996
LOC101731250	5.79183	6.5923	6.19207	9.51604	12.5411	11.0286	9.17626	10.7945	9.98537
LOC100489128	9.051	9.99669	9.52385	7.88439	10.4476	9.16599	8.29364	8.40654	8.35009
ssbp4	2.34112	3.38489	2.86301	2.20942	1.75153	1.98048	2.07825	2.89977	2.48901
isyna1	34.5231	39.0037	36.7634	54.899	59.9578	57.4284	46.0914	46.6778	46.3846
ell	5.71852	6.24024	5.97938	6.0365	6.60404	6.32027	5.27946	6.15317	5.71632
fkbp8	12.4822	12.7291	12.6056	13.7521	13.0291	13.3906	12.7068	14.1981	13.4524
kxd1	4.51033	3.32746	3.91889	4.70131	4.79379	4.74755	4.26911	4.63256	4.45084
uba52	969.159	734.472	851.815	754.404	783.744	769.074	899.358	742.348	820.853
rex1bd	22.967	22.4808	22.7239	21.0258	16.2693	18.6476	20.7401	28.2029	24.4715
crlf1	2.85074	3.81479	3.33276	2.61116	3.35293	2.98205	7.80129	7.3138	7.55755
tmem59l	0.96718	0.728452	0.847816	0.688035	0.246137	0.467086	0.342386	0.427265	0.384825
klhl26	3.3574	3.61111	3.48426	4.26824	3.74731	4.00778	3.50138	4.25515	3.87826
crtc1	1.92842	3.55086	2.73964	3.39118	3.03108	3.21113	2.96766	2.89893	2.93329
comp	0.122657	0.111372	0.117015	0.0676237	0.129022	0.0983229	0.269212	0.20157	0.235391
LOC116412009	0	0	0	0	0	0	0	0	0
LOC105947701	11.9841	11.9067	11.9454	5.02059	6.89687	5.95873	6.91554	7.48259	7.19906
parp14.3	3.12659	3.14166	3.13413	2.70096	3.58992	3.14544	5.79916	6.4528	6.12598
adh6	8.58356	9.55665	9.07011	4.68301	15.1737	9.92833	20.0954	25.9097	23.0026
stra6l.1	6.34745	6.98938	6.66842	5.0954	5.10544	5.10042	5.81757	7.11648	6.46703
tdrd7	6.71995	6.06776	6.39386	7.15116	6.57743	6.86429	6.90552	5.95089	6.42821
tmod1	18.1599	22.1206	20.1403	14.5832	9.51991	12.0516	6.86628	6.32184	6.59406
tstd2	1.39249	1.66881	1.53065	3.10839	2.86581	2.9871	2.29221	2.44589	2.36905
ncbp1	9.46976	10.3429	9.90634	12.0744	12.8976	12.486	12.0171	13.053	12.535
xpa	7.40672	8.33052	7.86862	6.13815	9.45117	7.79466	10.2889	7.44694	8.86793
foxe1	1.22254	1.25033	1.23644	1.97667	3.17373	2.5752	1.54804	1.73862	1.64333
trmo	4.51164	4.63956	4.5756	4.84588	3.20659	4.02623	4.41588	5.62191	5.0189
hemgn	2.20783	1.0819	1.64486	0.91292	3.4836	2.19826	1.56143	4.90487	3.23315
anp32b	17.981	23.6976	20.8393	16.2211	9.51215	12.8666	19.9627	26.5268	23.2448
coro2a	7.66537	11.1309	9.39814	4.73101	3.58901	4.16001	7.7533	10.3499	9.0516
ecpas	13.7605	16.158	14.9593	16.92	16.8447	16.8823	17.3338	20.1036	18.7187
smc2	1.32482	1.95406	1.63944	1.23698	0.880346	1.05866	5.11203	6.789	5.95052
LOC116408319	0	0	0	0	0	0	0	0	0
LOC116412010	0.463154	0.100128	0.281641	0	0.27066	0.13533	0	0	0
dnajc25	57.0756	53.5029	55.2893	57.711	52.2865	54.9988	63.9191	63.6944	63.8067
gng10	26.1317	23.3984	24.765	17.4711	20.5132	18.9921	25.6811	31.3799	28.5305
shoc1	0.154998	0.251316	0.203157	0.106817	0.135868	0.121343	0.106311	0.331664	0.218987
ugcg	15.1125	11.7745	13.4435	9.82942	14.3382	12.0838	8.99693	9.45527	9.2261
susd1	1.11796	1.15666	1.13731	0.366878	0.746647	0.556763	0.817909	1.13003	0.973969
ptbp3	10.6326	12.7523	11.6925	11.5124	10.9165	11.2145	10.6361	11.6962	11.1662
hsdl2	48.878	54.9686	51.9233	36.9562	32.8669	34.9116	51.212	51.2739	51.243
kiaa1958	0.722216	1.0062	0.864208	0.940131	0.867549	0.90384	0.645798	1.17221	0.909003
inip	31.5307	31.017	31.2738	35.0374	30.2839	32.6607	31.9533	35.9491	33.9512
snx30	15.0192	16.0238	15.5215	17.1818	17.148	17.1649	14.5868	17.0974	15.8421
LOC100487203	6.23112	5.17481	5.70296	5.23681	7.74899	6.4929	6.64354	6.59076	6.61715
LOC100487354	1.0107	1.60599	1.30834	1.42788	1.19604	1.31196	1.60828	2.07618	1.84223
slc46a2	13.1817	14.803	13.9924	9.36697	9.44162	9.40429	10.4694	13.135	11.8022
palm2	7.36289	9.51275	8.43782	6.39172	4.81661	5.60417	7.35141	10.1332	8.7423
LOC105945455	0.232158	0	0.116079	0.159992	0	0.0799959	0	0	0
xbg100487674	25.6133	26.5103	26.0618	22.0252	11.9214	16.9733	21.641	17.9004	19.7707
dcaf10	15.9217	17.2309	16.5763	15.2304	15.5813	15.4059	16.8989	19.0705	17.9847
slc25a51	3.07837	3.97035	3.52436	3.55586	2.5911	3.07348	2.72563	3.95224	3.33893
frmpd1	0.0924768	0.0399847	0.0662307	0	0.0135105	0.00675523	0.0338284	0.0211073	0.0274679
tomm5	26.6738	25.1632	25.9185	32.9545	32.3941	32.6743	39.278	36.9274	38.1027
fbxo10	1.10723	1.1777	1.14246	1.6024	1.06763	1.33502	0.996374	1.66795	1.33216
polr1e	11.481	13.0731	12.2771	20.3648	15.7249	18.0449	21.7626	18.0455	19.9041
zbtb5	4.24469	4.41692	4.3308	4.80442	4.8747	4.83956	4.03905	5.11393	4.57649
grhpr.2	0.144623	0	0.0723114	0	0.0633863	0.0316932	0	0.049514	0.024757
grhpr.1	18.9187	20.8233	19.871	20.2871	15.6891	17.9881	26.6197	26.661	26.6403
LOC594879	0	0	0	0	0	0	0	0.0244233	0.0122117
LOC100493491	1.98016	2.68184	2.331	2.66906	2.7568	2.71293	2.90806	3.01086	2.95946
LOC100494812	3.80213	4.29548	4.0488	3.3387	2.39213	2.86541	3.09573	3.88417	3.48995
zcchc7	2.63974	3.04363	2.84168	3.74862	3.01512	3.38187	2.86763	3.12208	2.99485
pax5	0	0	0	0	0	0	0	0.0244233	0.0122117
melk	0.880376	0.645456	0.762916	0.474819	0.570399	0.522609	1.76425	3.11895	2.4416
LOC101734738	0.0923538	0.179692	0.136023	0.0954687	0.202388	0.148928	0.10135	0.28457	0.19296
LOC116408320	0	0	0	0	0	0	0	0	0
LOC101734867	0	0	0	0	0	0	0	0	0
rnf38	3.30618	4.52096	3.91357	4.01519	4.35731	4.18625	3.74243	5.04222	4.39232
trim14	3.06254	3.94372	3.50313	4.48111	3.40432	3.94272	3.75055	4.3916	4.07107
nans	21.7111	25.8202	23.7656	25.9048	25.9703	25.9376	24.5373	30.9054	27.7213
clta	143.786	147.666	145.726	158.697	175.572	167.135	185.863	180.259	183.061
gne	4.84544	5.13854	4.99199	4.82837	5.45273	5.14055	5.41327	6.06775	5.74051
cplx1	6.31128	6.06823	6.18975	5.68641	2.90608	4.29624	1.42834	1.37886	1.4036
pcgf3	4.26644	3.40561	3.83602	3.84491	5.25017	4.54754	2.5211	3.87643	3.19877
slc49a3	9.60617	8.2575	8.93183	9.32595	14.6023	11.9641	8.86862	10.4668	9.66772
LOC116408321	0.0391343	0.152287	0.0957104	0	0.102912	0.0514562	0.0429465	0.0803896	0.0616681
dgkq	1.76032	2.88506	2.32269	3.50823	3.63868	3.57346	2.53222	2.72832	2.63027
LOC100144954	2.28129	1.51397	1.89763	1.49903	0.976607	1.23782	1.22265	1.5984	1.41052
LOC100492550	0	0	0	0	0	0	0	0	0
map1s	4.63362	4.93069	4.78216	4.39792	4.76705	4.58248	3.94316	4.7402	4.34168
LOC100494334	0	0	0	0	0	0	0	0.022548	0.011274
b3gnt3.1	0	0	0	0	0	0	0	0	0
fcho1	2.35832	2.14448	2.2514	2.73107	3.19677	2.96392	3.33512	3.36282	3.34897
b3gnt3.2	4.98134	6.43767	5.7095	9.31426	7.48087	8.39756	8.0391	8.07577	8.05744
rflcii	0	0	0	0	0	0	0	0	0
jak3	0.991112	0.906512	0.948812	0.858162	0.95789	0.908026	1.75699	1.25289	1.50494
slc5a5	0	0.0210427	0.0105214	0.0447193	0.0284406	0.0365799	0	0.0222163	0.0111081
ccdc124	20.7346	23.3942	22.0644	21.6876	17.799	19.7433	25.3126	24.0268	24.6697
kcnn1	1.02335	1.67071	1.34703	0.267506	0.262927	0.265216	0.174265	0.217465	0.195865
ocel1	0	0.0183218	0.00916088	0	0	0	0	0.0193435	0.00967176
ocel1.2	4.00408	5.52633	4.7652	2.72577	2.37558	2.55068	4.55489	4.5974	4.57615
nr2f6	8.79755	13.991	11.3943	13.1993	9.65571	11.4275	12.8124	13.2778	13.0451
LOC100492884	1.49997	1.98536	1.74267	1.41344	1.07334	1.24339	1.67968	1.76071	1.7202
babam1	19.8956	20.4446	20.1701	23.6383	18.5725	21.1054	23.3224	24.0175	23.6699
insr	4.88834	6.13211	5.51022	5.71418	6.12917	5.92167	5.66331	4.52508	5.0942
use1	4.94605	4.84661	4.89633	5.48337	6.5505	6.01693	6.43084	6.07401	6.25243
nwd1	0	0	0	0	0	0	0.018486	0	0.00924299
sin3b	5.27244	6.20072	5.73658	7.00864	7.76443	7.38654	5.7089	7.18833	6.44862
f2rl3	12.5423	17.5729	15.0576	15.6375	18.2958	16.9666	17.0737	24.0926	20.5832
cpamd8	25.1974	33.0034	29.1004	19.4468	14.6247	17.0357	34.722	51.0945	42.9083
haus8	3.38166	4.73047	4.05607	4.1126	3.0224	3.5675	4.58427	5.3121	4.94819
myo9b	9.35306	10.8553	10.1042	10.927	11.5484	11.2377	9.40394	11.5461	10.475
LOC100492058	5.86219	6.0131	5.93764	6.04558	4.84709	5.44634	5.70323	5.23817	5.4707
tmem38a	23.4278	23.6768	23.5523	22.9248	10.7167	16.8208	31.8255	25.114	28.4698
smim7	33.6399	34.8956	34.2677	32.4362	37.0511	34.7436	31.1719	39.0323	35.1021
med26	3.7134	3.89045	3.80192	3.8527	4.32817	4.09044	3.94079	4.88978	4.41528
slc35e1	8.7159	8.97353	8.84472	11.2859	14.9034	13.0947	7.37745	7.35972	7.36859
cherp	9.62493	11.593	10.609	14.1305	15.14	14.6353	13.7922	13.8087	13.8004
c19orf44	3.78962	4.25683	4.02323	4.79247	4.34928	4.57087	4.07304	5.64453	4.85878
eps15l1	3.29193	3.97381	3.63287	4.99318	5.0533	5.02324	3.49162	4.17385	3.83273
LOC116406518	2.82814	4.07342	3.45078	2.93619	2.89763	2.91691	2.98272	3.8479	3.41531
klf2	177.922	64.5715	121.247	5.96262	11.2505	8.60657	6.74996	9.32178	8.03587
gdf3	0.792564	0.706789	0.749676	0.443785	0.303949	0.373867	0.271803	0.84796	0.559882
gdf1	0	0	0	0	0	0	0	0	0
ddx49	5.34088	5.77317	5.55702	9.31672	7.55896	8.43784	6.86854	7.10463	6.98659
cers1	0.596035	0.500263	0.548149	0.459083	0.215135	0.337109	0.423239	0.264081	0.34366
cope	108.937	113.551	111.244	118.283	146.693	132.488	146.097	149.762	147.929
homer3	6.43804	7.75891	7.09847	5.52943	3.11652	4.32297	3.42715	4.90181	4.16448
LOC116406519	0.0346672	0.0449678	0.0398175	0.0358365	0.0151942	0.0255154	0.114133	0.0830823	0.0986076
LOC101733901	0	0.0506338	0.0253169	0	0	0	0	0.0534576	0.0267288
LOC101733849	0.224288	0.145465	0.184876	0	0	0	0.0820455	0.255962	0.169004
LOC101733785	0.101043	0.114682	0.107862	0.139268	0.199286	0.169277	0.138607	0.155671	0.147139
thap1	4.79708	4.51345	4.65526	5.35465	6.45556	5.90511	4.67121	5.87548	5.27334
LOC108648926	0	0	0	0	0	0	0	0	0
jund.2	5.51316	5.60677	5.55996	4.77736	5.44751	5.11243	4.36761	4.23296	4.30029
srp72	35.8729	40.7335	38.3032	46.8809	58.5771	52.729	42.0056	53.422	47.7138
LOC105945472	2.01371	1.46928	1.74149	1.12755	0.551616	0.839584	0.690587	1.55121	1.1209
arl9	9.5669	10.9002	10.2336	11.5378	9.4627	10.5003	9.00915	10.4016	9.70536
hopx	19.4702	18.8679	19.169	17.2337	23.9496	20.5917	19.1754	16.1909	17.6832
LOC116406520	0	0	0	0	0	0	0	0	0
spink2	24.1036	23.7218	23.9127	30.2283	19.286	24.7572	29.2199	26.4841	27.852
rnf170	10.6448	11.7045	11.1747	13.7973	11.9263	12.8618	12.5327	12.6469	12.5898
hook3	7.47655	9.03182	8.25418	7.11568	7.50062	7.30815	7.0892	8.55657	7.82289
LOC101735206	0	0	0	0.153638	0.0977111	0.125675	0	0	0
LOC105946338	0	0	0	0	0	0	0	0	0
trabd2a	0.535245	0.802763	0.669004	0.138325	0.117296	0.12781	0.0367116	0.320688	0.1787
tmem271	0.567624	0.841464	0.704544	0.298041	0.473872	0.385957	0.444942	0.832867	0.638904
abhd8	0.646864	0.811096	0.72898	0.624102	0.302413	0.463258	0.378601	0.4134	0.396001
mrpl34	17.9345	18.9464	18.4405	18.2209	17.6658	17.9433	20.899	23.1681	22.0336
dda1	20.226	19.1186	19.6723	22.0574	19.8044	20.9309	20.1302	21.7318	20.931
ano8	0.763212	0.942518	0.852865	0.706095	0.531544	0.618819	0.53925	0.637138	0.588194
gtpbp3	4.20027	4.86454	4.5324	5.66002	3.78047	4.72025	4.69174	4.39113	4.54144
plvap	17.9854	22.1873	20.0863	11.4412	18.3012	14.8712	15.7347	18.7311	17.2329
cilp2	10.6118	10.5235	10.5676	6.35065	5.98932	6.16999	1.87832	2.87838	2.37835
yjefn3	13.0794	15.5712	14.3253	9.44587	13.1927	11.3193	9.83118	11.9617	10.8964
exosc3	11.3096	9.95462	10.6321	12.557	12.0381	12.2975	13.1008	13.3984	13.2496
gatad2a	23.3732	25.0968	24.235	24.9147	27.3239	26.1193	26.4804	26.8563	26.6684
mau2	5.38607	5.95684	5.67145	6.39475	5.09402	5.74439	4.78044	5.94612	5.36328
sugp1	23.5922	25.1918	24.392	27.2773	29.2495	28.2634	29.6572	29.6312	29.6442
borcs8	2.74559	2.50144	2.62352	2.16243	2.46402	2.31322	3.3	4.34189	3.82095
rfxank	5.79858	5.43219	5.61539	5.1465	4.64648	4.89649	5.36715	6.35678	5.86196
nr2c2ap	7.04761	8.27436	7.66099	8.69256	7.50835	8.10046	10.4708	10.6166	10.5437
ncan	0.111335	0.072208	0.0917716	0.119353	0.0867499	0.103051	0.0135756	0.0508233	0.0321995
hapln4	0	0	0	0	0	0	0	0	0
tm6sf2	5.61271	5.8298	5.72126	4.01343	3.21832	3.61587	4.39962	5.02796	4.71379
tmem221	0.984453	0.678386	0.831419	0.53003	0.350572	0.440301	0.33761	0.379174	0.358392
LOC101731124	0.142509	0.0924262	0.117468	0.0545613	0.02776	0.0411607	0.0173768	0.0650538	0.0412153
mir9b	0	0	0	0	0	0	0	0	0
tmem161a	5.41552	5.5351	5.47531	6.48724	4.32459	5.40591	5.53856	5.47491	5.50674
slc25a42	5.56515	6.50867	6.03691	4.40109	3.17221	3.78665	4.20501	3.43583	3.82042
armc6	14.1173	13.7585	13.9379	13.2148	12.408	12.8114	15.4097	16.4642	15.937
sugp2	14.0468	15.7405	14.8936	21.3506	18.424	19.8873	16.8139	20.1272	18.4706
micos13	107.257	95.1114	101.184	80.9047	83.2492	82.077	80.8955	75.3117	78.1036
hsd11b1l	1.22036	1.73372	1.47704	0.640771	1.12067	0.880722	1.21169	0.954993	1.08334
celf5	0.223279	0.279967	0.251623	0.153873	0.0521921	0.103033	0.147017	0.142694	0.144856
ncln	20.5617	24.6936	22.6277	34.5593	33.1943	33.8768	30.2069	27.0864	28.6467
s1pr4	0.0410598	0.0532598	0.0471598	0.113186	0.215952	0.164569	0.135179	0.39361	0.264394
plpp2	88.6526	106.022	97.3372	96.7677	86.5477	91.6577	89.4003	95.3423	92.3713
tle2	26.5627	32.8844	29.7236	23.0796	17.7142	20.3969	18.719	20.6135	19.6663
tle5	45.8724	51.6401	48.7563	49.3208	49.4601	49.3905	52.9045	55.6231	54.2638
gna11	18.3028	19.5562	18.9295	21.6352	24.1473	22.8913	20.29	19.8397	20.0648
shb	6.28266	6.36051	6.32158	7.65619	8.46231	8.05925	7.20998	6.74146	6.97572
LOC116408322	0	0	0	0	0	0	0	0	0
LOC108648928	0	0	0	0	0	0	0	0	0
aldh1b1	1.06906	1.6926	1.38083	1.23513	1.40567	1.3204	1.1387	1.22721	1.18295
igfbpl1	0.162226	0.0789103	0.120568	0.0558991	0.0711015	0.0635003	0.0445072	0	0.0222536
topors	4.18126	4.3438	4.26253	5.29365	5.43973	5.36669	3.98645	4.76742	4.37693
smim27	2.31577	1.27086	1.79332	1.10487	1.09305	1.09896	2.93234	2.56149	2.74692
ndufb6	191.842	195.551	193.697	159.185	146.866	153.026	164.054	152.272	158.163
tmem215	0	0	0	0.0350174	0.0445408	0.0397791	0	0.0695858	0.0347929
LOC101732945	0.0198566	0.0128782	0.0163674	0	0	0	0	0	0
ltb4dh	21.9602	18.8308	20.3955	17.1145	25.1927	21.1536	18.6811	27.2985	22.9898
ptgr1.2	1.40799	2.16277	1.78538	1.53208	1.49404	1.51306	1.05721	2.13116	1.59418
ptgr1.3	49.3537	49.0709	49.2123	34.3186	28.127	31.2228	35.8637	31.7137	33.7887
LOC100485344	0.215254	0.0930705	0.154162	0.19779	0.188686	0.193238	0.0787408	0.147391	0.113066
LOC100497910	231.897	220.421	226.159	338.225	409.069	373.647	369.637	320.09	344.863
LOC100498068	0.153532	0.132767	0.143149	0.282151	0.493468	0.38781	0.168488	0.0700856	0.119287
LOC100498224	0.499807	0.648313	0.57406	0.344443	0.292079	0.318261	0.365663	0.684469	0.525066
LOC100170428	0.211004	0.13685	0.173927	0.72707	0.924805	0.825938	0.231559	0.86689	0.549224
txn	1328.47	984.596	1156.53	1255.04	1529.49	1392.27	1334.3	1070.39	1202.34
lpar1	5.16563	4.86982	5.01773	3.71247	5.90266	4.80757	3.6645	4.69926	4.18188
musk	2.41955	3.98786	3.2037	2.38642	1.80959	2.098	1.72956	1.93033	1.82995
svep1	2.79215	3.90317	3.34766	3.19738	2.27577	2.73658	3.21774	4.80126	4.0095
LOC100170420	247.914	253.416	250.665	266.257	320.067	293.162	385.178	442.608	413.893
grin3a	0.0202163	0.118004	0.06911	0.0417962	0.0177211	0.0297586	0.0221856	0.0276855	0.0249355
plppr1	0.388118	0.363595	0.375856	0.297192	0.151207	0.224199	0.189301	0.177172	0.183236
trmt10b	1.77152	1.78725	1.77938	1.98049	1.03525	1.50787	1.29606	1.94083	1.61845
ddx58	14.3651	12.1606	13.2628	4.42262	4.74455	4.58358	9.17296	9.41403	9.29349
aco1	38.8164	45.3939	42.1051	35.994	28.3249	32.1594	36.286	42.2061	39.2461
ccdc171	4.56788	3.78841	4.17814	3.1201	2.33867	2.72939	2.86132	3.37689	3.1191
LOC116406522	0	0.0479083	0.0239542	0	0	0	0	0	0
bnc2	2.15497	3.30869	2.73183	2.7429	2.34197	2.54243	2.38903	3.00386	2.69645
LOC116408323	0	0	0	0	0	0	0	0	0
cntln	0.196214	0.208239	0.202227	0.0983428	0.265813	0.182078	0.37193	0.500775	0.436353
sh3gl2	7.51812	7.13943	7.32877	5.82727	6.90981	6.36854	5.41141	5.78991	5.60066
adamtsl1	2.81626	3.4299	3.12308	3.2318	2.89314	3.06247	2.37739	2.87077	2.62408
haus6	1.03167	1.39515	1.21341	0.877377	1.2122	1.04479	1.22853	1.51805	1.37329
dennd4c	10.4514	12.5981	11.5248	14.3336	12.5122	13.4229	10.9626	10.3432	10.6529
LOC116408324	0	0.219259	0.10963	0.232981	0	0.11649	0	0.231487	0.115743
plin2	140.895	102.924	121.909	85.7158	108.988	97.3521	95.3861	80.5274	87.9567
opn3	0	0	0	0	0	0	0	0	0
rps6	2602.45	2032.09	2317.27	2083.7	2130.8	2107.25	2455.04	1971.96	2213.5
acer2	8.69436	7.46193	8.07815	6.62244	11.174	8.89823	5.12935	6.98284	6.05609
slc24a2	0.218469	0.31172	0.265095	0.165614	0.172354	0.168984	0.0479502	0.0598372	0.0538937
mllt3	1.36578	1.64301	1.5044	2.42898	1.89237	2.16068	2.07902	2.65475	2.36689
focad	4.48028	4.93323	4.70676	3.89176	2.42457	3.15817	4.26854	4.48825	4.3784
hacd4	4.91882	5.95141	5.43511	3.8171	3.36966	3.59338	4.80829	6.62294	5.71561
LOC101733073	1.91336	1.82201	1.86768	2.74184	3.67387	3.20786	2.24973	1.70526	1.9775
nipsnap3a	92.488	98.0131	95.2506	82.6876	69.4283	76.0579	64.7391	66.9485	65.8438
abca1	29.176	29.5143	29.3451	30.8977	27.6889	29.2933	30.4071	33.4937	31.9504
slc44a1	15.075	17.771	16.423	13.4436	13.8169	13.6303	16.5696	16.0516	16.3106
fsd1l	0.26779	0.678926	0.473358	0.251656	0.298757	0.275207	0.347308	0.400068	0.373688
fktn	5.82858	6.37689	6.10274	5.79993	5.82543	5.81268	5.58935	7.25471	6.42203
tal2	2.4532	2.50444	2.47882	1.09578	0.716804	0.90629	0.847536	1.15096	0.99925
tmem38b	4.18333	5.76223	4.97278	4.33815	3.24792	3.79304	4.94062	5.64709	5.29386
znf462	8.727	11.2738	10.0004	9.74551	10.8425	10.294	10.2514	12.7684	11.5099
rad23b	46.3636	57.2677	51.8157	52.0069	48.8256	50.4163	60.211	60.7691	60.49
klf4	42.1687	35.0512	38.61	33.9711	26.6905	30.3308	22.6896	21.2491	21.9693
mir31a	0	0	0	0	0	0	0	0	0
mtap	16.0664	17.4136	16.74	16.3248	13.2862	14.8055	18.3919	21.439	19.9154
cdkn2b	5.75078	4.25111	5.00095	2.72734	3.19805	2.96269	4.07161	4.36116	4.21639
dmrta1	0.0565858	0	0.0282929	0	0	0	0	0.0387461	0.0193731
elavl2	0.242099	0.181173	0.211636	0.0770045	0.0489734	0.062989	0.122623	0.0765108	0.0995669
caap1	12.378	12.483	12.4305	9.74893	10.9099	10.3294	17.0917	16.7184	16.905
plaa	20.7629	21.9775	21.3702	27.0167	29.1582	28.0875	27.7	27.9586	27.8293
ift74	4.38652	3.77843	4.08247	4.44	3.99531	4.21765	4.62578	5.53787	5.08183
LOC100491155	0.175993	0.190238	0.183115	0.202143	0	0.101072	0	0.120508	0.060254
tek	5.89415	6.78887	6.34151	3.668	3.78428	3.72614	4.65114	5.33174	4.99144
LOC100036702	0.0175073	0.0113546	0.0144309	0.0120652	0.0153464	0.0137058	0	0	0
mob3b	14.9296	18.7999	16.8648	14.728	9.23439	11.9812	10.9718	14.5187	12.7452
c9orf72	7.80957	8.61211	8.21084	8.04751	7.60151	7.82451	8.43515	9.69967	9.06741
LOC101731166	0	0	0	0	0	0	0	0	0
LOC100490987	0	0	0	0	0	0	0	0	0
LOC100490813	0	0	0	0	0	0	0	0	0
LOC101731459	0	0	0	0	0	0	0	0	0
LOC101731560	0	0	0	0	0	0	0	0	0
LOC100490647	0	0	0	0	0	0	0	0	0
LOC100492272	0	0	0	0	0	0	0	0	0
LOC101731848	0	0	0	0	0	0	0	0	0
LOC108644466	0	0	0	0	0	0	0	0.0486407	0.0243203
LOC100490478	0	0	0	0	0	0	0	0	0
crygdl2.2	0	0.0965869	0.0482934	0	0	0	0	0	0
LOC116406523	1.51282	2.33968	1.92625	0.481182	2.24416	1.36267	2.68184	3.02794	2.85489
lingo2	0.0895503	0.162622	0.126086	0.0617138	0.0784976	0.0701057	0.0393095	0.0122636	0.0257866
LOC116406524	0	0.0561468	0.0280734	0	0	0	0	0	0
psip1	12.0349	12.9834	12.5092	11.0204	9.9888	10.5046	11.1534	13.4155	12.2844
snapc3	20.4775	20.5285	20.503	18.5686	17.9003	18.2344	19.7333	22.9939	21.3636
ttc39b	35.4783	47.8487	41.6635	33.5571	18.2243	25.8907	33.9464	35.215	34.5807
frem1	0.644906	0.820439	0.732673	0.452985	0.706636	0.579811	1.22492	1.90223	1.56357
cer1	0	0.0466437	0.0233218	0	0	0	0	0	0
zdhhc21	3.56708	3.74563	3.65636	5.18966	5.85657	5.52312	3.54175	2.20988	2.87581
trnah-gug	0	0	0	0	0	0	0	0	0
nfib	22.571	24.4824	23.5267	17.051	21.0196	19.0353	13.7693	13.031	13.4001
LOC116406525	0.266794	0.138426	0.20261	0.0735447	0.233865	0.153705	0	0.146146	0.0730731
mpdz	1.98379	2.31065	2.14722	1.66707	1.60586	1.63646	1.56614	2.1623	1.86422
lurap1l	2.86257	2.84285	2.85271	1.75698	2.35243	2.0547	2.01247	1.19443	1.60345
tyrp1	17.0387	17.8138	17.4263	11.0914	8.83036	9.9609	5.74343	6.60141	6.17242
LOC101733619	2.85827	4.56769	3.71298	0.835188	0.440966	0.638077	0.903372	0.73589	0.819631
ptprd	4.57436	4.9109	4.74263	3.97636	3.18959	3.58298	4.53509	5.86105	5.19807
kdm4c	5.21754	5.46729	5.34242	5.98386	6.1436	6.06373	5.08486	6.34541	5.71513
gldc	132.78	131.195	131.988	130.872	184.218	157.545	118.17	111.371	114.771
uhrf2	8.31403	9.72882	9.02142	9.24309	7.63164	8.43736	8.60749	11.0501	9.8288
kiaa2026	3.44111	3.75697	3.59904	3.74487	2.89993	3.3224	3.28059	4.03927	3.65993
fxn	3.90276	5.99221	4.94748	6.36721	5.02687	5.69704	6.2059	7.30806	6.75698
mlana	31.6774	30.6184	31.1479	23.9432	23.0203	23.4817	17.5498	19.8014	18.6756
ermp1	7.60909	8.48508	8.04708	5.10367	5.3924	5.24803	6.69513	6.78834	6.74173
ric1	3.78815	4.94784	4.368	4.62659	4.33523	4.48091	4.18027	5.15172	4.666
pdcd1lg2	0.175347	0.444556	0.309951	2.48272	5.19801	3.84037	4.35587	5.16282	4.75935
LOC101731191	0	0	0	0.650792	1.88132	1.26606	0.471059	0.617227	0.544143
plgrkt	15.5771	16.5273	16.0522	12.2983	11.7323	12.0153	15.4349	16.4652	15.9501
rflb	0	0	0	0.0622191	0.0791403	0.0706797	0	0.0618201	0.0309101
jak2	10.9813	12.3725	11.6769	9.31187	10.5341	9.92296	10.6218	12.5355	11.5787
rcl1	25.0248	25.5201	25.2725	34.4918	26.3331	30.4125	24.9549	23.5086	24.2317
mir101a-1	4.21049	2.73077	3.47063	5.80334	7.38163	6.59249	0	2.88306	1.44153
ak3	15.3501	17.7932	16.5717	15.3101	11.3026	13.3063	11.5161	13.4155	12.4658
cdc37l1	5.33127	5.15049	5.24088	6.23824	4.67326	5.45575	4.93646	5.51377	5.22512
spata6l	0.20665	0.268051	0.237351	0.21362	0.0905721	0.152096	0.396866	0.459875	0.428371
slc1a1	0.0248941	0.0484362	0.0366651	0.0171558	0.0218215	0.0194887	0	0	0
glis3	1.43718	1.95159	1.69439	2.59216	1.85033	2.22124	2.19327	3.86715	3.03021
rfx3	1.46652	1.0135	1.24001	0.712427	0.611144	0.661786	0.606813	0.658473	0.632643
crygbl.1	0.469413	0	0.234707	0.107832	0.137159	0.122495	0	0	0
crygbl.2	0	0	0	0	0	0	0	0.101973	0.0509867
LOC100496840	0	0	0	0	0	0	0	0	0
carm1p1	0.410001	0.759747	0.584874	0.504559	0.231041	0.3678	0.385663	0.200529	0.293096
pum3	32.7248	36.3594	34.5421	45.3512	37.072	41.2116	40.4753	40.7135	40.5944
kcnv2	0	0.0285131	0.0142565	0.0302975	0	0.0151487	0.0964921	0.0301032	0.0632976
vldlr	9.61126	9.23534	9.4233	9.12364	6.87158	7.99761	6.04024	4.95371	5.49697
LOC116406561	0.196044	0.508589	0.352316	0.405313	0.0859237	0.245618	0.430283	0.201357	0.31582
LOC116408563	0	0	0	0	0	0	0	0	0
LOC116408562	0	0	0	0	0	0	0	0	0
smarca2	23.3909	30.0196	26.7053	29.5782	25.039	27.3086	30.0997	30.8755	30.4876
dmrt2	21.8557	27.4258	24.6408	18.1602	9.36449	13.7623	13.7265	13.5938	13.6601
LOC116406566	0	0	0	0	0	0	0	0	0
dmrt3	0.196252	0.169709	0.18298	0.0450825	0.0573432	0.0512128	0	0	0
dmrt1	0	0	0	0	0	0	0	0	0
LOC116408325	0	0	0	0	0	0	0	0	0
kank1	19.0543	23.3249	21.1896	28.6557	19.9126	24.2841	18.5408	19.8105	19.1757
dock8	12.7919	13.3487	13.0703	11.6029	10.8565	11.2297	10.8733	12.7658	11.8195
LOC100486380	0.484661	0.353625	0.419143	0.0835013	0.10621	0.0948559	0.199453	0.248898	0.224175
cbwd2	11.5206	11.834	11.6773	10.28	8.52257	9.40127	12.4236	12.8588	12.6412
cbwd1.1	0.037548	0.0243523	0.0309501	0	0	0	0	0	0
LOC100486127	0.914421	0.68202	0.79822	1.32337	0.641247	0.982308	0.852974	0.845282	0.849128
foxd4l1.1	0	0	0	0	0	0	0	0	0
foxd4l1.2	0	0	0	0	0	0	0	0	0
pgm5	14.0476	17.6092	15.8284	7.75514	7.54714	7.65114	6.09181	7.44684	6.76932
tmem252	0	0	0	0	0	0	0	0	0
LOC100487784	0	0	0	0	0	0	0	0	0
pip5k1b	21.4197	24.9407	23.1802	15.6678	13.533	14.6004	15.1897	16.7038	15.9468
MGC76064	101.744	104.331	103.037	89.3556	62.4405	75.898	101.275	91.9421	96.6084
LOC108644692	0	0	0	0	0.174244	0.0871222	0	0	0
tjp2	27.7819	34.4214	31.1016	30.9971	30.4532	30.7251	32.7593	31.0491	31.9042
fam189a2	2.21681	3.86136	3.03908	3.86294	3.0536	3.45827	8.51464	6.24516	7.3799
apba1	2.49985	2.75623	2.62804	2.05167	2.26103	2.15635	1.72084	2.44311	2.08198
ptar1	12.042	12.0905	12.0663	14.483	12.9917	13.7373	12.8339	12.1701	12.502
c9orf135	0.340669	0.321375	0.331022	0.277458	0.488653	0.383056	0.373854	0.360504	0.367179
mamdc2	50.6039	42.5855	46.5947	51.4459	63.9615	57.7037	33.8499	52.3994	43.1247
smc5	2.56445	2.65861	2.61153	2.8116	2.65664	2.73412	2.6437	3.03302	2.83836
klf9	36.5931	27.5489	32.071	29.0751	47.5489	38.312	24.5671	18.5222	21.5447
trpm3	0.0419587	0.00907097	0.0255148	0.0289159	0.02452	0.026718	0.0306974	0.00957684	0.0201371
mir204-2	0	0	0	0	0	0	0	0	0
cemip2	31.5939	29.7396	30.6668	29.4832	37.8501	33.6667	33.1245	38.4649	35.7947
abhd17b	21.6044	19.2431	20.4238	26.5365	29.1563	27.8464	20.7688	21.4677	21.1183
c9orf85	13.0602	12.784	12.9221	18.1676	19.1865	18.677	15.925	18.7964	17.3607
gda	1.31895	1.54634	1.43265	0.594318	0.622547	0.608433	0.612376	0.72945	0.670913
zfand5	87.8598	74.1915	81.0257	65.798	95.8478	80.8229	59.9516	64.994	62.4728
tmc1	0.0282067	0.0365877	0.0323972	0.0194387	0	0.00971936	0.0928634	0.0193141	0.0560887
tmc2	0.0588506	0.0763368	0.0675937	0	0	0	0	0.0201485	0.0100742
aldh1a1	39.3084	48.4072	43.8578	26.3503	39.8558	33.103	31.6697	42.2218	36.9457
cyp1d1	16.5121	21.124	18.8181	8.2844	8.78782	8.53611	13.3415	13.4807	13.4111
LOC105946329	0.67205	0.217934	0.444992	0.154382	0.687286	0.420834	1.10628	0.383479	0.744877
anxa1.1	880.346	801.61	840.978	695.701	762.63	729.166	876.426	812.733	844.579
anxa1.2	930.84	791.803	861.322	737.813	700.5	719.157	643.058	607.396	625.227
anxa1.3	408.029	347.239	377.634	321.959	339.74	330.85	422.777	310.501	366.639
rorb	0.0281896	0.0548482	0.0415189	0.0388538	0	0.0194269	0.0928068	0.0386046	0.0657057
trpm6	0.251373	0.28901	0.270191	0.251977	0.210331	0.231154	0.125391	0.28948	0.207435
LOC100487522	0.465638	0.805322	0.63548	1.04826	0.816333	0.932295	1.19233	0.977769	1.08505
carnmt1	3.96536	4.59493	4.28015	4.55456	3.98574	4.27015	5.39604	6.04588	5.72096
nmrk1	3.99631	4.2553	4.1258	2.71296	2.56194	2.63745	4.05832	4.57429	4.31631
pcsk5	17.3141	15.1598	16.237	12.0754	9.66714	10.8713	11.1131	14.0759	12.5945
rfk	34.3647	24.9489	29.6568	29.6915	38.3959	34.0437	25.6669	23.3199	24.4934
gcnt1	53.4803	46.5182	49.9992	45.444	50.8496	48.1468	33.6134	33.0453	33.3293
prune2	0.684823	0.52743	0.606126	0.489645	0.210105	0.349875	0.263037	0.328245	0.295641
LOC116412036	0	0	0	0.069539	0	0.0347695	0	0	0
foxb2	0	0	0	0	0	0	0	0	0
vps13a	7.76674	9.13305	8.44989	7.44736	6.02206	6.73471	6.822	7.62857	7.22528
gna14	6.37158	9.01768	7.69463	10.7914	7.28912	9.04026	9.00698	8.3929	8.69994
gnaq	2.70492	3.31003	3.00748	3.2358	3.04213	3.13896	2.29633	3.49462	2.89547
LOC105946328	0	0	0	0.0198189	0.0252089	0.0225139	0	0.0196918	0.00984592
cep78	1.7998	1.96366	1.88173	1.54173	1.54817	1.54495	1.45827	2.0271	1.74268
psat1	13.5844	19.7019	16.6432	18.6498	17.721	18.1854	17.6076	16.6259	17.1167
LOC105948580	0.0308873	0.0400647	0.035476	0.063858	0.027075	0.0454665	0.0338961	0.042299	0.0380976
tle4	8.17583	9.6473	8.91157	10.3395	9.69947	10.0195	10.452	10.9767	10.7143
tle1	6.42833	7.33113	6.87973	8.92793	8.15081	8.53937	6.83881	7.32269	7.08075
LOC780339	4.24057	4.13517	4.18787	2.42497	4.90351	3.66424	4.9507	5.18952	5.07011
LOC100492437	0.194739	0.378902	0.286821	0.0447349	0.246572	0.145653	0.142473	0.355585	0.249029
mrps18c	10.5844	9.37722	9.98082	8.62917	8.1865	8.40783	10.7045	10.7528	10.7286
gkap1	17.1926	18.358	17.7753	17.0742	14.5549	15.8145	18.437	21.4856	19.9613
ubqln1	20.9714	23.1912	22.0813	21.9265	31.2183	26.5724	27.3078	27.2029	27.2553
LOC105948530	0.179343	0.319868	0.249606	0.24719	0.19651	0.22185	0.295221	0.399108	0.347164
idnk	3.12762	2.50321	2.81542	1.83439	1.2833	1.55884	2.26386	1.82263	2.04324
frmd3	0.92376	1.34285	1.13331	1.0098	1.22858	1.11919	1.18853	0.981511	1.08502
hnrnpk	113.764	121.623	117.694	137.703	144.334	141.019	135.028	146.531	140.78
mir7-1	0	10.9231	5.46155	0	0	0	9.24131	8.64919	8.94525
rmi1	1.12237	0.955409	1.03889	0.918515	0.614903	0.766709	1.2702	1.84927	1.55973
slc28a3	0.0366565	0.0237741	0.0302153	1.23783	3.08469	2.16126	1.56887	1.45579	1.51233
LOC116406593	0	0	0	0	0	0	0	0	0
ntrk2	2.04324	1.82615	1.93469	1.76871	2.3371	2.05291	1.14848	1.24551	1.197
agtpbp1	4.12755	4.98763	4.55759	3.9374	3.35151	3.64445	4.98259	4.61128	4.79694
naa35	18.2528	17.9728	18.1128	18.8175	17.425	18.1212	21.0851	21.6822	21.3836
golm1	28.6539	33.7314	31.1926	29.1389	33.4358	31.2874	38.0409	35.45	36.7455
kissr1b	0	0	0	0	0	0	0	0	0
isca1	19.2455	25.7833	22.5144	16.1434	19.341	17.7422	18.7735	24.6255	21.6995
tut7	7.96298	8.88585	8.42441	11.7084	11.5068	11.6076	8.86155	9.95635	9.40895
gas1	54.9803	57.8629	56.4216	59.1313	39.7582	49.4448	41.5324	52.6744	47.1034
dapk1	15.5855	18.765	17.1752	18.0887	21.3466	19.7177	15.0524	14.8721	14.9623
ctsv	450.041	366.957	408.499	521.087	793.744	657.415	758.287	640.56	699.423
fbp2	15.5284	17.9612	16.7448	11.5885	5.89604	8.74226	7.8371	7.10751	7.4723
fbp1	42.0342	36.9045	39.4693	71.2933	91.2282	81.2608	97.2978	75.1535	86.2257
aopep	6.16994	5.90965	6.0398	5.05456	6.10686	5.58071	5.51544	6.64491	6.08017
mir23b	0	0	0	0	0	0	0	0	0
mir27b	48.5209	57.2162	52.8686	69.9165	88.931	79.4237	72.6103	78.5292	75.5697
mir24a	117.332	117.484	117.408	87.9529	115.481	101.717	112.949	152.226	132.588
fancc	2.18431	2.2037	2.194	2.17435	1.73742	1.95589	2.3527	2.43739	2.39504
ptch1	1.48155	1.80872	1.64513	1.28127	1.04405	1.16266	0.913891	1.55154	1.23271
ercc6l2	2.34173	2.87905	2.61039	2.7926	2.05271	2.42265	2.63689	3.72282	3.17986
hsd17b3	0.0985959	0.0959186	0.0972573	0.169869	0.12964	0.149755	0.432802	0.0675119	0.250157
slc35d2	6.37122	7.48615	6.92868	7.55549	6.7816	7.16855	5.13039	5.77901	5.4547
abraxas1	5.78734	6.37871	6.08302	4.17279	6.07005	5.12142	5.72701	6.98641	6.35671
znf367	0.283926	0.506396	0.395161	0.415795	0.186662	0.301228	0.895805	1.31229	1.10405
habp4	0.567707	1.62619	1.09695	0.717267	1.03675	0.877006	2.54396	2.78588	2.66492
cdc14b	4.48931	5.75114	5.12022	3.79835	5.25994	4.52914	4.9998	5.46316	5.23148
[truncated: 24,533 more rows]

## Sheet: TRDKI56
Supplemental Table 2C. FPKM value at 0 h, 6 h, and 24 h post tail amputation of TRDKO tadpoles at stage 56
gene	TRDKO56_0hpa.1	TRDKO56_0hpa.2_	Average FPKM	TRDKO56_6hpa.1	TRDKO56_6hpa.2	Average FPKM	TRDKO56_24hpa.1	TRDKO56_24pa.2	Average FPKM
LOC101732307	0	0	0	0	0	0	0	0	0
pi16	0.234107	0.558368	0.234107	0.307025	0.281451	0.307025	0.0197245	0	0.00986223
dok1	16.6135	18.6768	16.6135	16.5029	19.7855	16.5029	17.1089	17.0905	17.0997
LOC101730410	1.99024	1.49903	1.99024	1.48562	2.30951	1.48562	1.39981	1.28438	1.3421
mrps26	87.1224	92.8536	87.1224	99.8951	114.448	99.8951	101.715	111.844	106.78
m1ap	0.391678	0.73752	0.391678	0.448298	0.76284	0.448298	0.257404	0.278042	0.267723
loxl3	13.7076	13.8138	13.7076	11.6772	11.1853	11.6772	11.1314	11.5896	11.3605
bbc3	0	0	0	0	0	0	0	0.0507482	0.0253741
htra2	5.56075	4.45007	5.56075	4.15546	4.19027	4.15546	5.12022	4.10122	4.61072
LOC116408404	0	0	0	0	0	0	0.0913688	0	0.0456844
aup1	8.70023	8.25669	8.70023	10.3314	14.8737	10.3314	9.76398	10.78	10.272
dqx1	7.88183	7.56459	7.88183	5.27998	4.82981	5.27998	6.08997	6.70255	6.39626
LOC116408258	0	0	0	0	0	0	0.279747	0	0.139873
LOC116408405	0	0	0	0	0	0	0	0	0
LOC100493914	1.21095	1.19271	1.21095	0.999518	0.873505	0.999518	0.470895	0.480905	0.4759
LOC116408259	0	0	0	0	0	0	0	0	0
LOC100493912	0	0	0	0	0	0	0	0	0
tlx2	0	0	0	0	0	0	0	0	0
LOC116408406	9.63754	9.50182	9.63754	4.6736	4.49143	4.6736	5.53805	5.04314	5.2906
wdr54	1.65069	2.03446	1.65069	1.04663	1.35308	1.04663	1.28962	1.08946	1.18954
c2orf81	0.033611	0	0.033611	0.0240436	0.04849	0.0240436	0.0169912	0.043381	0.0301861
rdh11	1.21101	1.64182	1.21101	1.27057	1.92182	1.27057	0.979516	1.25042	1.11497
LOC116408408	6.03495	4.87248	6.03495	4.22392	4.7604	4.22392	4.49941	4.17478	4.33709
nop56	77.4772	80.4882	77.4772	124.516	164.872	124.516	93.3638	95.6763	94.5201
LOC116408504	11.6209	11.8788	11.6209	17.2198	25.148	17.2198	6.2943	5.89242	6.09336
LOC116408496	1.47446	3.33165	1.47446	4.21902	2.12718	4.21902	2.98151	1.90306	2.44228
LOC116408495	6.31318	7.13254	6.31318	11.2903	12.5234	11.2903	6.38295	8.14829	7.26562
LOC116408329	0	0	0	0	0	0	0	0	0
idh3b	48.3238	40.9614	48.3238	40.1367	51.4767	40.1367	36.3661	37.3549	36.8605
LOC101735102	1.19488	3.4825	1.19488	1.59802	2.0611	1.59802	2.60001	3.41968	3.00984
LOC100497670	0.0863653	0.292723	0.0863653	0.247126	0.249195	0.247126	0.240129	0.167205	0.203667
LOC116408331	0	0	0	0	0	0	0	0	0
LOC116408333	0	0	0	0	0	0	0	0	0
MGC69493	0	0	0	0	0	0	0	0	0
LOC116408409	0.0706106	0	0.0706106	0	0.0509343	0	0	0	0
LOC105946283	0	0	0	0	0	0	0	0	0
LOC100038041	0	0	0	0	0	0	0	0	0
LOC100496190	0	0	0	0	0	0	0	0	0
LOC116408345	0	0	0	0	0	0	0	0	0
LOC116408363	0	0	0	0	0	0	0	0	0
LOC116408367	0	0	0	0	0	0	0	0	0
LOC116408368	0	0	0	0	0	0	0	0	0
LOC108644818	0	0	0	0	0	0	0	0	0
LOC105946390	0	0	0	0	0	0	0	0	0
xv2r1	0	0	0	0	0	0	0	0	0
LOC105946392	0	0	0	0	0	0	0	0	0
LOC100492199	0	0	0	0	0	0	0	0	0
LOC116408369	0	0	0	0	0	0	0	0	0
LOC116408370	0	0	0	0	0	0	0	0	0
LOC116408371	0	0	0	0	0	0	0	0	0
LOC116408372	0	0	0	0	0	0	0	0	0
LOC116408373	0	0	0	0	0	0	0	0	0
LOC105946398	0	0	0	0	0	0	0	0	0
LOC116408374	0	0	0	0	0	0	0	0	0
LOC116408377	0	0	0	0	0	0	0	0	0
LOC116408378	0	0	0	0	0	0	0	0	0
LOC116408379	0	0	0	0	0	0	0	0	0
LOC116408380	0	0	0	0	0	0	0	0	0
LOC108645658	0	0	0	0	0	0	0	0	0
LOC105946403	0	0	0	0	0	0	0	0	0
LOC105946404	0	0	0	0	0	0	0	0	0
LOC116408381	0	0	0	0	0	0	0	0	0
LOC108645659	0	0	0	0	0	0	0	0	0
LOC116408382	0	0	0	0	0	0	0	0	0
LOC100491223	0	0	0	0	0	0	0	0	0
LOC116408383	0	0	0	0	0	0	0	0	0
LOC116408384	0	0	0	0	0	0	0	0	0
LOC105946409	0	0	0	0	0	0	0	0	0
LOC108645662	0	0	0	0	0	0	0	0	0
LOC116408385	0	0	0	0	0	0	0	0	0
LOC100490505	0	0	0	0	0	0	0	0	0
LOC100491345	0	0	0	0	0	0	0	0	0
LOC116408386	0	0	0	0	0	0	0	0	0
LOC101734131	0	0	0	0	0	0	0	0	0
LOC100492345	0	0	0	0	0	0	0	0	0
LOC105946401	0	0	0	0	0	0	0	0	0
LOC116408387	0	0	0	0	0	0	0	0	0
LOC116408388	0	0	0	0	0	0	0	0	0
LOC116408389	0	0	0	0	0	0	0	0	0
LOC100490840	0	0	0	0	0	0	0	0	0
LOC101731462	0	0	0	0	0	0	0	0	0
LOC116408410	0	0	0	0.0257257	0	0.0257257	0.0181799	0.046416	0.032298
LOC101734200	0	0	0	0	0	0	0	0	0
LOC116408390	0.0665829	0.0501496	0.0665829	0.23815	0.240145	0.23815	0.235615	0	0.117808
LOC101732289	0	0	0	0	0	0	0	0	0
LOC100488963	0	0	0	0	0	0	0	0	0
LOC105946418	0	0	0	0	0	0	0	0	0
LOC101730483	0	0	0	0	0	0	0	0	0
LOC116408260	0	0	0	0	0	0	0	0	0
LOC101734240	0.154564	0.116416	0.154564	0.221135	0	0.221135	0.156272	0.299239	0.227756
LOC105946479	0	0	0	0	0	0	0.113752	0.145213	0.129483
LOC100487329	0	0	0	0.126637	0.383094	0.126637	0	0	0
LOC116408397	0	0	0	0	0	0	0	0	0
LOC116408561	0	0	0	0	0	0	0	0	0
LOC116408398	0	0	0	0	0	0	0	0	0
LOC116408399	0	0	0	0	0	0	0	0	0
LOC105946411	0	0	0	0	0	0	0	0	0
LOC100490903	0	0	0	0	0	0	0	0	0
LOC100490735	0	0	0	0	0	0	0	0	0
LOC100490217	0	0	0	0	0	0	0	0	0
LOC101734033	0	0	0	0	0	0	0	0	0
LOC101733973	0	0	0	0	0	0	0	0.140967	0.0704835
LOC116408516	0	0	0	0	0	0	0	0	0
LOC116408550	0	0	0	0	0	0	0	0	0
LOC116408517	0	0	0	0	0	0	0	0	0
LOC116408538	0	0	0	0	0	0	0	0	0
LOC116408552	0	0	0	0	0	0	0	0	0
LOC116408549	0	0	0	0	0	0	0	0	0
LOC116408558	0	0	0	0	0	0	0	0	0
LOC116408518	0	0	0	0	0	0	0	0	0
LOC116408519	0	0	0	0	0	0	0	0	0
LOC116408400	0	0	0	0	0	0	0	0	0
LOC116408396	0	0	0	0	0	0	0	0.0405132	0.0202566
LOC116408543	0	0	0	0.826406	0	0.826406	0	0	0
LOC100494332	0	0	0	0	0	0	0	0	0
LOC105946413	0	0	0	0	0	0	0	0	0
LOC105946414	0	0	0	0	0	0	0	0	0
LOC108645134	0	0	0	0	0	0	0	0	0
LOC100498411	0	0	0	0.0547176	0	0.0547176	0	0	0
LOC116408401	0	0	0	0	0	0	0	0.0653262	0.0326631
LOC105946285	0	0	0	0	0	0	0	0	0
LOC100487264	0	0	0	0	0	0	0	0	0
LOC101731100	0	0	0	0	0	0	0	0	0
LOC100489380	0	0	0	0	0	0	0	0	0
LOC116408402	0	0	0	0	0	0	0	0	0
LOC108645427	0	0	0	0	0	0	0	0	0
LOC116408403	0	0	0	0	0	0	0	0	0
LOC100489075	0	0	0	0	0	0	0	0	0
LOC100488911	0	0	0	0	0	0	0	0	0
LOC100488739	0	0	0	0	0	0	0	0	0
LOC105946480	0	0	0	0	0.0871982	0	0	0	0
LOC100487968	0	0	0	0	0	0	0	0	0
LOC105946420	0	0	0	0	0	0	0	0	0
LOC100498444	0	0	0	0	0	0	0	0	0
ino80b	17.0356	18.3927	17.0356	18.3954	18.97	18.3954	15.1609	15.2992	15.2301
wbp1	50.9248	48.8545	50.9248	49.8986	57.5487	49.8986	39.0329	38.2688	38.6508
mogs	2.3254	2.86388	2.3254	3.30446	4.89621	3.30446	3.54253	4.01531	3.77892
LOC448531	96.6739	90.3975	96.6739	61.5446	72.1642	61.5446	58.5834	62.3381	60.4607
LOC101734770	3.40221	4.61252	3.40221	1.89138	1.66882	1.89138	1.26781	1.24207	1.25494
rtkn	14.9312	18.5927	14.9312	19.0272	27.3863	19.0272	18.3772	17.504	17.9406
LOC105946280	0	0	0	0	0	0	0	0	0
LOC116411557	0	0	0	0	0	0	0	0	0
LOC116411561	0	0	0	0	0	0	0	0	0
LOC105946381	0	0	0	0	0	0	0	0	0
LOC116408261	0	0	0	0	0.0978605	0	0	0	0
LOC100494197	0	0	0	0	0	0	0	0	0
LOC100493683	0	0	0	0	0	0	0	0	0
LOC108644783	0	0	0	0	0	0	0	0	0
LOC105945552	0	0	0	0	0	0	0	0	0
LOC116411574	0	0	0	0	0	0	0	0	0
LOC108644785	0	0	0	0	0	0	0	0	0
LOC116411580	0	0	0	0	0	0	0	0	0
LOC105945551	0	0	0	0	0	0	0	0	0
LOC100493626	0	0	0	0	0	0	0	0	0
LOC116408546	0	0	0	0	0	0	0	0	0
LOC116411595	0	0	0	0	0	0	0	0	0
LOC108644811	0	0	0	0	0	0	0	0	0
LOC100488909	0.0606708	0.0456967	0.0606708	0.0434008	0	0.0434008	0.0613413	0.0783066	0.0698239
LOC116411610	0	0	0	0	0	0	0	0	0
rpia	10.8788	15.0312	10.8788	20.1126	27.4656	20.1126	31.585	32.8257	32.2054
LOC734128	0.160313	0	0.160313	0.68808	6.47587	0.68808	2.59336	6.31085	4.4521
LOC116408412	0	0	0	0	0	0	0	0	0
LOC108645250	0	0	0	0	0	0	0	0	0
LOC116408411	0	0	0	0	0	0	0	0.149413	0.0747067
LOC101735157	0	0	0	0	0.21671	0	0	0	0
LOC101734878	0	0	0	0	0.0675295	0	0	0	0
LOC116408414	0	0	0	0	0	0	0	0	0
LOC116408413	0	0	0	0	0	0	0	0	0
LOC101730301	0	0	0	0	0	0	0	0	0
LOC116408416	0	0	0	0	0.123033	0	0	0.11007	0.0550351
LOC108645664	0	0.0777538	0	0.147695	0	0.147695	0.0521867	0	0.0260934
LOC105945703	0.232006	0	0.232006	0	0	0	0	0	0
LOC108645666	0.215084	0.161999	0.215084	0.0769303	0.0775746	0.0769303	0.217461	0.0694013	0.143431
LOC108645503	0.151636	0.114211	0.151636	0	0.145842	0	0.025552	0.0326189	0.0290854
LOC101733471	0	0	0	0	0.176877	0	0	0.158241	0.0791205
LOC100493148	0.504392	0.126634	0.504392	0.420952	0.545758	0.420952	0.29748	0.271253	0.284367
LOC116408415	0	0	0	0	0	0	0	0	0
LOC116408262	0	0.178817	0	0	0.342512	0	0	0.153212	0.0766061
LOC116408417	0	0	0	0	0	0	0	0	0
LOC116408418	0	0	0	0	0	0	0	0	0
suclg1	257.843	236.876	257.843	216.359	292.568	216.359	185.912	192.306	189.109
LOC100495164	0	0	0	0	0	0	0	0	0
LOC116408263	0	0	0	0	0	0	0	0	0
ctnna2	0.264852	0.259329	0.264852	0.132623	0.152839	0.132623	0.0937227	0	0.0468613
lrrtm1	0.472516	0.848671	0.472516	0.910038	0.786566	0.910038	0.257243	0.398759	0.328001
LOC116408419	0.42738	0.450658	0.42738	0.672597	0.739888	0.672597	0.604944	0.386127	0.495536
LOC116408264	0	0	0	0	0	0	0	0	0
LOC116408265	0	0	0	0	0	0	0	0	0
LOC116408266	0	0	0	0	0	0	0	0	0
LOC116408267	0	0	0	0	0	0	0	0	0
LOC116408268	0	0	0	0	0	0	0	0	0
adra1d	0.624502	0.646757	0.624502	0.418816	0.168929	0.418816	0.059194	0.151131	0.105162
LOC100496115	0	0	0	0	0	0	0	0.0682872	0.0341436
LOC116411621	0	0	0	0	0	0	0	0	0
smox	34.0052	34.0403	34.0052	96.3264	164.54	96.3264	68.9276	53.2948	61.1112
rnf24	3.73632	4.55571	3.73632	4.22824	4.23052	4.22824	3.34411	4.09113	3.71762
LOC116411623	0	0	0	0	0	0	0	0	0
LOC116411625	0	0	0	0	0	0	0	0	0
LOC116408269	0	0	0	0	0	0	0	0	0
LOC116408270	0	0	0	0	0	0	0	0	0
pank2	8.54891	11.4571	8.54891	7.80941	9.49611	7.80941	8.52165	9.71295	9.1173
mir103-2	0	0	0	0	0	0	0	0	0
mavs	9.32456	10.3336	9.32456	8.2277	6.5484	8.2277	12.231	10.7891	11.51
ptpra	21.6952	25.7984	21.6952	21.7981	28.9755	21.7981	25.1587	22.4225	23.7906
gnrh2	0.171082	0	0.171082	0	0	0	0	0	0
oxt	0	0	0	0	0	0	0	0	0
avp	0	0	0	0	0	0	0	0	0
ubox5	3.04215	3.53849	3.04215	2.47922	4.24997	2.47922	3.36777	3.97614	3.67196
fastkd5	2.23197	2.16141	2.23197	2.05282	3.45002	2.05282	2.23872	2.46922	2.35397
LOC116408420	0	0	0	0	0	0	0	0	0
lzts3	0	0.0271563	0	0.0773758	0.0520159	0.0773758	0.0911336	0.0930709	0.0921023
LOC779549	13.1361	10.2574	13.1361	11.2379	12.9951	11.2379	9.73056	10.2765	10.0035
LOC116408421	5.03606	1.66818	5.03606	7.82752	4.37448	7.82752	7.17106	2.55233	4.86169
gfra4	1.12331	1.61522	1.12331	0.560058	0.540195	0.560058	0.120456	0.0878689	0.104162
atrn	6.95027	6.641	6.95027	4.11909	5.79231	4.11909	6.83377	7.43193	7.13285
c20orf194	2.67973	3.02752	2.67973	3.37308	3.60578	3.37308	2.70934	3.2425	2.97592
LOC100486532	1.12571	0.950644	1.12571	1.17131	0.516739	1.17131	0.0862232	0.0660421	0.0761327
slc4a11	26.8598	24.903	26.8598	10.268	9.63995	10.268	14.4457	14.4377	14.4417
LOC101732343	0.147835	0.037116	0.147835	0.0705025	0	0.0705025	0.124557	0.127205	0.125881
htr7l	2.02516	1.56444	2.02516	0.817215	1.311	0.817215	0.630013	0.770746	0.70038
ddrgk1	53.9661	45.7475	53.9661	47.9908	53.5832	47.9908	43.329	44.7964	44.0627
mir146b	5.09359	0	5.09359	0	0	0	0	0	0
LOC100486283	0	0	0	0	0	0	0	0	0
paip2b	47.0707	51.7991	47.0707	53.3845	65.2207	53.3845	50.2813	51.7852	51.0333
siglec1	1.64562	1.34275	1.64562	0.476483	0.296764	0.476483	0.35653	0.455136	0.405833
LOC101732811	0	0	0	0	0	0	0	0	0
LOC116408422	0	0	0	0	0	0	0	0	0
tex261	13.8941	18.5411	13.8941	11.9378	14.8702	11.9378	20.1935	20.7105	20.452
ankrd53	0.0901521	0.101852	0.0901521	0.0644902	0.130061	0.0644902	0.0227871	0.0290893	0.0259382
LOC108645698	0.420681	0.316853	0.420681	0.263317	0.227591	0.263317	0.50508	0.339353	0.422216
atp6v1b1	1.60658	0.806707	1.60658	1.24504	1.25547	1.24504	0.744487	0.691193	0.71784
vax2	0	0.0223996	0	0	0	0	0	0	0
nagk	19.2273	19.7315	19.2273	10.7885	15.1263	10.7885	20.8066	22.7999	21.8033
exoc6b	6.33411	8.08384	6.33411	6.33515	7.64329	6.33515	12.1955	14.3572	13.2764
cyp26b1	52.3515	69.6824	52.3515	11.2833	12.7242	11.2833	43.5318	50.8244	47.1781
LOC100488564	6.20281	7.33576	6.20281	3.63741	4.27272	3.63741	8.74402	9.20601	8.97502
znf638	11.9436	11.595	11.9436	11.6456	11.9375	11.6456	10.6228	10.4894	10.5561
cdc25b	8.35222	8.11592	8.35222	4.05693	3.58885	4.05693	6.63312	6.57117	6.60214
LOC101732075	0.114541	0.0862709	0.114541	0.0273122	0.027541	0.0273122	0.0965054	0.0739177	0.0852115
spef1	0.43266	0.465536	0.43266	0.574792	0.847117	0.574792	0.531179	0.997189	0.764184
c20orf27	17.2191	16.7096	17.2191	19.0364	25.1142	19.0364	13.4254	11.5998	12.5126
hspa12b	7.0268	9.68747	7.0268	2.23405	2.37133	2.23405	1.64109	1.61763	1.62936
lyrm2	32.1915	28.6966	32.1915	21.2792	23.0741	21.2792	18.6426	20.2485	19.4455
ig100492381	0.335506	0.536987	0.335506	0.60001	0.84705	0.60001	0.445218	0.487159	0.466189
LOC100489054	0	0	0	0	0.0676991	0	0	0	0
rnf145l	11.2466	10.4609	11.2466	10.0323	13.0486	10.0323	10.84	10.3402	10.5901
coe3l	4.39906	6.23893	4.39906	3.48164	3.98341	3.48164	2.82711	2.28017	2.55364
LOC116408423	5.09359	2.923	5.09359	3.47019	3.84918	3.47019	1.83924	0.93917	1.38921
cpxm1	6.53122	6.30082	6.53122	5.54688	7.7986	5.54688	24.7135	31.3334	28.0235
nat8.1	11.8651	13.3057	11.8651	15.5293	12.8064	15.5293	14.2621	15.7677	15.0149
nat8.2	0	0	0	0	0	0	0	0	0
nat8.3	0	0	0	0	0	0	0	0	0
nat8.4	0	0	0	0	0.0961722	0	0.0336994	0	0.0168497
nat8.5	4.56054	4.98886	4.56054	7.37919	6.34443	7.37919	9.33166	9.67018	9.50092
nat8.6	0.113708	0.0428218	0.113708	0.162682	0.205055	0.162682	0.172446	0.18345	0.177948
nat8.7	0	0	0	0	0	0	0	0	0
LOC100489681	0	0	0	0	0	0	0	0	0
nat8.9	0	0	0	0	0	0	0.0386944	0	0.0193472
LOC100490023	4.16468	6.05475	4.16468	8.79904	14.7413	8.79904	14.4192	8.34417	11.3817
pced1a	0.787635	0.728066	0.787635	0.512213	0.387377	0.512213	0.307677	0.462084	0.38488
adam33	5.44841	6.2973	5.44841	8.09267	10.933	8.09267	9.74525	8.97559	9.36042
dctn1	11.5245	11.7987	11.5245	9.92292	11.5613	9.92292	11.8545	12.6704	12.2624
LOC100145764	0	0	0	0	0	0	0.0325193	0.0830265	0.0577729
LOC101734035	0.836919	0.597182	0.836919	0.504159	0.413061	0.504159	0.91297	0.767506	0.840238
smyd5	5.91563	5.81349	5.91563	8.42319	10.9321	8.42319	7.06328	5.67185	6.36757
LOC100493985	0	0	0	0	0	0	0	0	0
LOC116408271	0	0	0	0	0	0	0	0	0
LOC116408272	0	0	0	0	0	0	0	0	0
LOC116408273	0	0	0	0	0	0	0	0	0
LOC116408274	0	0	0	0	0	0	0	0	0
LOC116408275	0	0	0	0	0	0	0	0	0
LOC116408424	0	0.0622432	0	0	0.0596112	0	0.0417763	0	0.0208882
LOC116406512	0	0	0	0	0	0	0	0	0
mid1l2	0.149611	0.112686	0.149611	0.107024	0.107921	0.107024	0.252108	0.257467	0.254788
LOC116406437	0.861551	0.302825	0.861551	0.862833	0.952923	0.862833	0.435536	0.333596	0.384566
LOC116411656	0	0	0	0	0	0	0	0	0
LOC101730339	0	0	0	0	0	0	0	0	0
LOC116408426	0	0	0	0	0	0	0	0	0
LOC116408427	0	0	0	0	0	0	0	0	0
LOC116408425	0.113305	0.0853405	0.113305	0.162106	0.245195	0.162106	0.0572787	0.146241	0.10176
LOC116411657	0	0	0	0	0	0	0	0	0
LOC105946332	0	0	0	0	0	0	0	0	0
LOC116408276	0	0	0	0	0	0	0	0	0
LOC116408429	0	0	0	0	0	0	0	0	0
LOC116411658	0	0	0	0	0	0	0	0	0
LOC105946267	0	0	0	0.0808893	0	0.0808893	0.114326	0.0729729	0.0936496
LOC116408428	0	0	0	0	0	0	0	0	0
LOC116411660	0	0	0	0.10862	0.0547647	0.10862	0.0383799	0	0.0191899
LOC116408430	0	0	0	0	0	0	0	0	0
LOC116408277	0	0	0	0	0	0	0	0	0
LOC116408278	0	0	0	0	0	0	0	0	0
LOC116408279	0	0	0	0	0	0	0	0	0
LOC116408280	0	0	0	0	0	0	0	0	0
LOC116408281	0	0.0882863	0	0	0	0	0	0	0
LOC116411663	0	0	0	0	0	0	0	0.0252942	0.0126471
LOC101730221	0	0	0	0	0.0699245	0	0	0.0625572	0.0312786
LOC116408282	0.268727	0	0.268727	0	0	0	0	0	0
LOC116408283	0	0	0	0	0	0	0	0	0
LOC116408284	0	0	0	0	0	0	0	0	0
LOC116408285	0	0	0	0	0	0	0	0	0
LOC116408286	0	0	0	0	0	0	0	0	0
MGC108497	0.205991	0.258584	0.205991	0.736777	1.23825	0.736777	0.27769	0.443113	0.360402
alms1	1.00553	1.14082	1.00553	0.418835	0.550882	0.418835	1.20324	1.35531	1.27927
egr4	0	0	0	0.0216828	0	0.0216828	0	0	0
fbxo41	0.0586236	0.110387	0.0586236	0.0629045	0.0211438	0.0629045	0.0296357	0.0378321	0.0337339
cct7	90.3455	98.7426	90.3455	129.335	166.388	129.335	139.36	150.054	144.707
pradc1	3.06005	5.16275	3.06005	3.32729	2.86954	3.32729	4.26953	4.46298	4.36626
glod5	35.2817	40.1384	35.2817	26.2935	29.9324	26.2935	47.8106	47.1686	47.4896
LOC100490886	0.355067	0.427892	0.355067	0.304796	1.17817	0.304796	0.35899	0.824899	0.591945
not	0	0.0559322	0	0.0531222	0.0535671	0.0531222	1.12622	2.30031	1.71327
rab11fip5	10.3195	11.3144	10.3195	5.86142	5.08341	5.86142	9.28731	8.86284	9.07507
sfxn5	4.05717	4.15591	4.05717	3.01838	5.20935	3.01838	5.1275	5.28887	5.20819
emx1	0	0	0	0	0	0	0	0	0
spr	7.98393	8.67548	7.98393	7.13348	7.17046	7.13348	7.03522	7.61651	7.32586
LOC101734896	1.48806	0.71606	1.48806	1.3306	2.20643	1.3306	1.69256	2.45411	2.07334
LOC101733807	0.438158	0.247512	0.438158	0.313436	0.355569	0.313436	0.166125	0.0353451	0.100735
LOC101734828	0.123142	0.370997	0.123142	0.352358	0.444136	0.352358	0.124503	0.0794683	0.101985
LOC101734761	1.01384	1.34755	1.01384	2.0051	1.5917	2.0051	3.82884	4.15654	3.99269
LOC100488259	6.25971	8.65659	6.25971	12.6996	11.1774	12.6996	8.63737	8.57595	8.60666
LOC100491053	0	0	0	0	0	0	0	0	0
LOC101733694	0	0	0	0	0	0	0	0	0
LOC108645667	0	0	0	0	0	0	0	0	0
LOC100486691	0	0	0	0	0	0	0	0	0
LOC108645668	0	0	0	0	0.109529	0	0	0	0
LOC100491388	0	0	0	0	0	0	0	0	0
LOC105946363	0	0	0	0	0	0	0	0	0
LOC100498296	0.126193	0.0475235	0.126193	0	0.0455139	0	0	0	0
LOC105945181	0	0	0	0	0	0	0	0	0
ptcd3	48.0188	39.5269	48.0188	37.8992	39.9567	37.8992	32.535	31.4878	32.0114
LOC116408515	0	0.598594	0	1.13704	0	1.13704	0	0	0
LOC116408514	0	1.80861	0	1.14516	1.15475	1.14516	0.404633	2.06617	1.2354
immt	33.1804	42.6995	33.1804	33.6373	49.1711	33.6373	39.4695	39.7182	39.5938
reep1	5.67277	8.74255	5.67277	6.77376	6.70459	6.77376	4.38983	5.51945	4.95464
kdm3a	7.99873	7.7727	7.99873	7.51941	12.5497	7.51941	12.4313	10.3981	11.4147
chmp3	12.1166	12.8937	12.1166	12.1746	13.1535	12.1746	18.8292	17.0019	17.9156
rmnd5a	28.4727	29.0932	28.4727	25.6846	25.4467	25.6846	32.1741	30.9058	31.5399
LOC100489117	0.20637	0	0.20637	0.0738134	0.223295	0.0738134	0	0.133179	0.0665894
LOC116411690	0	0	0	0	0	0	0	0	0
cd8b	0	0.207886	0	0	0.0995477	0	0.0697644	0	0.0348822
LOC116408431	0.0565098	0	0.0565098	0	0	0	0	0	0
eif2ak3	4.70036	6.4854	4.70036	4.91316	5.01277	4.91316	8.65452	7.71407	8.18429
LOC100490372	0.916206	1.75173	0.916206	1.51248	2.44023	1.51248	1.63889	1.22801	1.43345
foxi4.2	0	0	0	0	0	0	0	0	0
foxi4.1	0	0	0	0	0	0	0	0	0
thnsl2	0.449585	0.507934	0.449585	0.361811	0.689146	0.361811	0.113638	0.217601	0.16562
fabp1	0	0	0	0	0	0	0	0	0
smyd1	13.5343	14.005	13.5343	8.74006	11.8104	8.74006	1.76767	2.12382	1.94575
krcc1	3.83336	3.65942	3.83336	2.67842	2.21856	2.67842	5.67839	6.15579	5.91709
mrpl35	71.527	77.458	71.527	75.0447	70.5137	75.0447	75.853	73.2393	74.5461
polr1a	4.87039	7.83279	4.87039	8.63869	12.1235	8.63869	7.98167	8.96545	8.47356
st3gal5	6.42632	7.33599	6.42632	5.53084	3.83883	5.53084	12.5886	7.25753	9.92306
atoh8	2.94196	2.46483	2.94196	0.993149	0.763023	0.993149	1.57079	1.94123	1.75601
LOC116408432	0	0	0	0.0740863	0	0.0740863	0	0.0668356	0.0334178
LOC101733112	0	0	0	0	0	0	0	0	0
fgfrl1	6.74227	7.14711	6.74227	9.02094	7.38528	9.02094	7.76355	9.26613	8.51484
LOC105946477	0	0	0	0	0	0	0	0	0
rnf212	0	0	0	0	0.0494088	0	0	0	0
gp25l	0	0.0811555	0	0	0	0	0	0	0
spon2	19.9565	20.6403	19.9565	40.8298	28.7489	40.8298	18.2652	19.3369	18.801
ctbp1	9.59036	11.3477	9.59036	9.63061	10.3878	9.63061	13.2751	15.3652	14.3202
maea	49.3342	54.0308	49.3342	38.2441	40.5979	38.2441	57.0559	55.3904	56.2231
uvssa	3.81118	4.66223	3.81118	3.73269	4.40973	3.73269	6.74974	6.3386	6.54417
nkx1-1	0	0	0	0	0	0	0	0	0
fam53a	6.10388	8.32184	6.10388	8.12483	8.13715	8.12483	7.75974	6.21609	6.98792
slbp	12.4209	14.3388	12.4209	15.4901	13.6457	15.4901	25.2228	31.403	28.3129
tmem129	5.46951	5.7823	5.46951	7.56595	7.74816	7.56595	6.77919	6.35769	6.56844
tacc3	9.18019	7.91445	9.18019	7.73391	3.20157	7.73391	19.4838	22.7426	21.1132
LOC116408557	0	0	0	0	0	0	0	0	0
fgfr3	2.13417	2.94319	2.13417	2.36528	1.45273	2.36528	1.56513	2.94851	2.25682
letm1	8.24331	10.0093	8.24331	9.09543	10.7573	9.09543	11.0999	11.9291	11.5145
nsd2	2.40224	3.07246	2.40224	2.43175	1.9181	2.43175	3.97923	5.79153	4.88538
LOC116408434	0.325753	0.858739	0.325753	0.116514	0	0.116514	0.494029	0.210221	0.352125
LOC100492954	7.00086	7.11002	7.00086	3.71566	5.08259	3.71566	4.68077	4.72197	4.70137
nelfa	5.53904	4.98269	5.53904	4.62006	4.69112	4.62006	4.78402	4.63101	4.70751
LOC100124771	3.05378	3.95502	3.05378	3.33007	3.546	3.33007	4.72543	4.83069	4.77806
c4orf48	0.157166	0.591878	0.157166	0.674569	0.906959	0.674569	0.158902	0.101425	0.130164
LOC116411704	0	0	0	0.031362	0	0.031362	0	0.0282927	0.0141463
nat8l	0.157682	0.0395881	0.157682	0.0375991	0.0379141	0.0375991	0	0.0339194	0.0169597
poln	0.0403962	0.030426	0.0403962	0.0577948	0.116558	0.0577948	0.0612639	0.104277	0.0827705
haus3	2.54457	2.55539	2.54457	3.47716	2.75326	3.47716	3.95799	4.50528	4.23163
mxd4	6.56756	6.69855	6.56756	5.28536	2.46742	5.28536	10.1677	9.97768	10.0727
LOC116408435	1.17462	0.6193	1.17462	0.336106	0.169461	0.336106	1.36574	1.28865	1.3272
zfyve28	2.2572	2.24852	2.2572	1.35425	2.31101	1.35425	3.20236	2.51391	2.85814
cfap99	0.333651	0.538505	0.333651	0.238677	0.275058	0.238677	0.313242	0.399876	0.356559
rnf4	11.4754	13.0302	11.4754	13.6815	12.4792	13.6815	16.1288	17.8406	16.9847
fam193a	3.65062	3.92599	3.65062	3.23068	3.59709	3.23068	4.44247	4.20174	4.32211
tnip2	6.04422	13.5456	6.04422	12.4407	28.5937	12.4407	15.8586	7.68149	11.7701
sh3bp2	2.54334	3.3166	2.54334	2.7698	1.80724	2.7698	3.64609	2.91518	3.28063
add1	21.8559	22.6704	21.8559	14.5662	13.3789	14.5662	15.0725	14.3363	14.7044
mfsd10	12.2929	11.6217	12.2929	12.1599	18.1295	12.1599	18.3112	18.5734	18.4423
vim.2	373.3	324.378	373.3	417.157	449.477	417.157	189.255	169.876	179.566
LOC100495985	0.119022	0.089646	0.119022	0.138356	0.0321957	0.138356	0.157942	0.182422	0.170182
LOC100496125	1.42599	2.32709	1.42599	1.70013	2.05725	1.70013	1.86226	1.68712	1.77469
LOC100485079	0.218865	0.247271	0.218865	0.234848	0.157876	0.234848	0.387247	0.494348	0.440798
LOC101732154	0	0	0	0.169117	0	0.169117	0	0	0
LOC116411718	0	0	0	0	0	0	0	0	0
LOC101732101	0.276007	0.67563	0.276007	1.33273	1.94118	1.33273	0.523233	0.445296	0.484265
LOC116408436	0	0	0	0	0	0	0	0	0
LOC108645669	0	0	0	0	0	0	0	0	0
nop14	11.6938	15.6511	11.6938	23.3102	30.7674	23.3102	21.0093	22.0966	21.553
cgl.1	18.7497	19.8592	18.7497	20.4857	15.2156	20.4857	13.3661	11.4382	12.4022
cgl.2	0.520237	0.31347	0.520237	0.223291	0	0.223291	0.262993	0.0671459	0.165069
grk4	23.6445	19.2895	23.6445	14.8236	13.9129	14.8236	16.5192	15.8759	16.1976
htt	3.8071	4.62239	3.8071	3.0316	3.03797	3.0316	5.16483	5.8443	5.50456
msantd1	0.240058	0.0723237	0.240058	0.13738	0.138531	0.13738	0.0970843	0.0619675	0.0795259
LOC105946263	0	0	0	0	0	0	0	0	0
rgs12	8.07904	9.64762	8.07904	5.16621	4.93469	5.16621	8.54544	7.10869	7.82707
hgfac	0.205049	0.15444	0.205049	0.0366703	0.110932	0.0366703	0.103657	0.264652	0.184155
dok7	3.77598	3.3324	3.77598	2.48287	3.71424	2.48287	0.347065	0.344597	0.345831
lrpap1	18.1698	23.2268	18.1698	23.6652	24.1767	23.6652	34.4357	37.2325	35.8341
adra2c	1.21173	0.595217	1.21173	0.942188	1.02609	0.942188	0.692461	1.08797	0.890217
LOC116411721	0	0	0	0	0	0	0	0	0
hmx1	15.687	21.0641	15.687	14.349	12.1968	14.349	22.848	31.9054	27.3767
soho1	2.28692	4.65709	2.28692	3.27189	2.68832	3.27189	3.93929	5.68471	4.812
cpz	153.002	164.436	153.002	115.034	135.327	115.034	201.999	238.559	220.279
gpr78	2.42233	2.26076	2.42233	2.88174	2.46905	2.88174	4.43233	4.46878	4.45056
LOC116408437	0.243078	0.274626	0.243078	0	0.263013	0	0.0614411	0.156868	0.109155
LOC105946260	0	0	0	0	0	0	0	0	0
LOC105946261	0	0	0	0	0	0	0	0.215869	0.107935
trmt44	4.00509	5.05908	4.00509	4.74522	4.87524	4.74522	5.0195	6.03083	5.52517
acox3	1.78628	2.39183	1.78628	1.16423	1.34578	1.16423	2.06688	2.71538	2.39113
htra3	4.48638	7.48949	4.48638	3.52068	4.20224	3.52068	17.5684	29.4709	23.5196
sh3tc1	1.05525	1.31904	1.05525	1.8631	1.8787	1.8631	1.39607	1.26057	1.32832
LOC100489121	1.16677	1.50129	1.16677	2.46918	3.3315	2.46918	2.5068	2.03928	2.27304
s100p	0	0.198592	0	0.188615	0.380389	0.188615	0.533164	0.340311	0.436738
adpgkl	1.34175	2.89238	1.34175	2.78016	2.8702	2.78016	5.40291	5.7626	5.58275
kiaa0232	14.9041	16.8564	14.9041	13.5176	16.5796	13.5176	16.5725	16.6086	16.5905
tbc1d14	19.3219	18.5306	19.3219	15.9256	18.479	15.9256	20.551	16.4118	18.4814
ccdc96	0.656013	0.179674	0.656013	0.597264	0.516228	0.597264	0.18089	0.153946	0.167418
tada2b	3.47517	3.21443	3.47517	3.22739	3.65023	3.22739	3.02044	3.18695	3.10369
grpel1	19.2363	27.1948	19.2363	29.5964	33.2582	29.5964	29.9065	36.4044	33.1554
sorcs2	2.42131	2.33481	2.42131	2.23957	2.14709	2.23957	1.80877	1.73176	1.77027
afap1	4.12546	5.03768	4.12546	4.33358	4.01396	4.33358	5.70921	8.64149	7.17535
ablim2	10.6347	11.3467	10.6347	9.9741	8.65387	9.9741	6.06475	6.70045	6.3826
LOC105946474	0.403816	0.988489	0.403816	0.722174	0.364112	0.722174	0.357244	0.130299	0.243772
man2b2	4.61343	4.41656	4.61343	2.65251	2.55032	2.65251	5.40549	5.53709	5.47129
ppp2r2c	0.104644	0.135115	0.104644	0.106939	0.0754842	0.106939	0.0226716	0.10612	0.0643959
wfs1	20.7667	24.8046	20.7667	17.2717	20.0785	17.2717	29.1386	30.5976	29.8681
jakmip1	0.291315	0.365692	0.291315	0.764103	0.793852	0.764103	0.474527	0.605768	0.540147
LOC116408438	0	0	0	0	0	0	0	0	0
crmp1	0.362437	0.223351	0.362437	0.14142	0.285208	0.14142	0.0666259	0.0425264	0.0545761
evc	11.6251	11.25	11.6251	13.2804	10.4186	13.2804	14.1577	15.7772	14.9675
evc2	3.86746	3.79231	3.86746	7.09916	7.79026	7.09916	7.00884	6.52996	6.7694
stk32b	0.167252	0.188959	0.167252	0.0997032	0.160861	0.0997032	0.126825	0.107935	0.11738
cytl1	10.0096	13.3314	10.0096	7.2477	12.4155	7.2477	19.8702	13.707	16.7886
msx1	52.2093	44.5454	52.2093	35.1718	27.5056	35.1718	41.1275	39.3082	40.2179
stx18	12.1145	15.3263	12.1145	14.4209	11.7426	14.4209	16.1717	14.2922	15.2319
LOC101734699	0.105699	0.119418	0.105699	0.088214	0.139783	0.088214	0.187018	0.136424	0.161721
nsg1	1.0458	1.74246	1.0458	0.589422	1.05156	0.589422	1.66614	1.32934	1.49774
zbtb49	6.16325	5.96439	6.16325	5.77162	7.40967	5.77162	6.38242	6.24329	6.31285
lyar	7.66966	9.87774	7.66966	20.1032	20.0181	20.1032	14.029	15.1509	14.5899
tmem128	0.627646	0.436373	0.627646	0.310837	0.348267	0.310837	0.97628	1.30861	1.14244
otop1	0.031844	0	0.031844	0	0	0	0	0	0
otop1.2	0	0.0678198	0	0.0966187	0.259808	0.0966187	0	0	0
LOC108645360	0	0	0	0	0	0	0	0.016767	0.00838351
drd5	0.0904796	0.0340742	0.0904796	0.0647245	0.0326333	0.0647245	0	0	0
LOC116408287	0	0	0	0	0	0	0	0	0
LOC116408439	0	0	0	0	0	0	0	0	0
slc2a9	11.8009	12.6169	11.8009	9.72953	5.62691	9.72953	11.3752	10.7458	11.0605
LOC116408440	0	0	0	0	0	0	0	0	0
wdr1	140.651	143.334	140.651	181.091	150.758	181.091	206.137	209.639	207.888
znf518b	2.97	2.94074	2.97	2.88848	2.62382	2.88848	4.70666	4.84548	4.77607
LOC116408288	0.37353	1.05502	0.37353	0.200403	0.134721	0.200403	0.330451	0.301317	0.315884
clnk	0.636699	0.559481	0.636699	0.379552	0	0.379552	0.482801	0.547849	0.515325
hs3st1	12.6275	15.1935	12.6275	22.8951	44.627	22.8951	11.0005	13.7354	12.368
rab28	1.29578	1.87386	1.29578	0.760087	0.766453	0.760087	1.96515	2.02365	1.9944
nkx3-2	1.40013	1.20002	1.40013	0.345374	0.41792	0.345374	0.097628	0.124629	0.111129
LOC101731252	0.374154	0.0704522	0.374154	0	0	0	0.189144	0.120728	0.154936
bod1l1	3.94581	4.33198	3.94581	6.17835	5.67876	6.17835	5.92616	6.30739	6.11678
cpeb2	1.93378	2.42332	1.93378	1.3714	1.76769	1.3714	1.60962	1.48462	1.54712
c1qtnf7	0.401645	0.857126	0.401645	0.478861	0.482872	0.478861	0.507605	0.215998	0.361801
cc2d2a	1.54097	2.01178	1.54097	1.9254	2.34169	1.9254	1.71379	1.82978	1.77179
fbxl5	23.2716	24.1645	23.2716	16.6473	18.1451	16.6473	19.2002	17.9759	18.588
LOC101733556	0.105816	0.398497	0.105816	0.0756953	0	0.0756953	0.267463	0	0.133732
cd38	48.698	41.9993	48.698	27.8689	16.2901	27.8689	25.8625	25.694	25.7783
LOC116408441	0.52364	0.262934	0.52364	0.374586	0.251815	0.374586	0.970616	0.225284	0.59795
LOC116408442	0	0	0	0	0	0	0	0.0931909	0.0465954
fgfbp1	30.703	44.6519	30.703	68.0832	94.6111	68.0832	99.469	75.8771	87.6731
fgfbp2	389.031	355.274	389.031	125.664	86.9654	125.664	213.183	246.298	229.741
prom1	3.15883	3.28303	3.15883	1.9062	1.47663	1.9062	2.81013	2.6421	2.72612
tapt1	5.67936	6.83735	5.67936	6.21646	6.82793	6.21646	8.90144	8.65497	8.77821
ldb2	2.88783	3.41189	2.88783	3.4025	2.1648	3.4025	1.66024	2.30213	1.98119
qdpr	222.126	223.571	222.126	217.415	159.33	217.415	113.486	136.356	124.921
clrn2	0.0519513	0	0.0519513	0.0371633	0.0374746	0.0371633	0	0	0
lap3	10.3103	14.786	10.3103	17.4329	14.912	17.4329	16.426	20.5657	18.4959
med28	21.6114	28.6966	21.6114	19.6968	13.9725	19.6968	31.3186	33.472	32.3953
LOC101731905	0.0624284	0.188082	0.0624284	0.133974	0.0675483	0.133974	0.189355	0.181294	0.185324
LOC100492857	3.79643	3.36831	3.79643	1.65708	1.39247	1.65708	3.62695	2.84448	3.23571
LOC100493020	2.68068	3.56451	2.68068	3.85892	4.44031	3.85892	3.88142	4.78406	4.33274
LOC105946358	0	0	0	0	0	0	0	0.0299446	0.0149723
LOC100497820	1.14747	1.18528	1.14747	0.445601	0.378386	0.445601	1.04414	1.01556	1.02985
LOC100488322	20.8697	26.9985	20.8697	7.13311	3.31567	7.13311	18.8704	23.898	21.3842
LOC116408443	0	0	0	0	0	0	0.146379	0	0.0731895
LOC100488482	18.9298	20.8142	18.9298	9.73599	4.46025	9.73599	16.8514	18.302	17.5767
fam184b	2.20475	2.0938	2.20475	2.99434	1.47513	2.99434	1.04995	1.05165	1.0508
ncapg	6.48353	5.3294	6.48353	5.21773	1.97866	5.21773	10.9516	16.1731	13.5623
lcorl	3.0853	3.35754	3.0853	2.09711	2.01963	2.09711	3.28591	3.38694	3.33643
slit2	1.44634	1.7672	1.44634	2.31069	1.46062	2.31069	1.40545	1.74231	1.57388
mir218-1	0	4.01913	0	3.81721	0	3.81721	0	0	0
pacrgl	1.76131	1.90229	1.76131	1.28372	1.03079	1.28372	1.78077	1.95159	1.86618
kcnip4	0.750814	0.424129	0.750814	0.268547	0.338496	0.268547	0.0474445	0.242265	0.144855
adgra3	4.45067	5.5636	4.45067	4.36728	5.36196	4.36728	5.2302	6.0301	5.63015
gba3	3.70867	3.43795	3.70867	2.97952	3.29258	2.97952	3.95156	4.27122	4.11139
LOC116408545	0	0	0	0	0	0	0	0	0
ppargc1a	2.44616	2.44879	2.44616	0.797405	0.871091	0.797405	0.22697	0.0899206	0.158445
LOC116411744	2.18499	1.88082	2.18499	0.893163	2.92709	0.893163	0.473387	0.100719	0.287053
dhx15	39.3801	41.7676	39.3801	40.4451	43.1788	40.4451	49.7026	53.7969	51.7498
sod3	11.1264	8.75444	11.1264	11.9389	13.9737	11.9389	12.6053	9.10362	10.8545
ccdc149	2.45196	2.26799	2.45196	3.23107	2.76166	3.23107	2.06588	1.99876	2.03232
lgi2	0.336369	0.25335	0.336369	0.240622	0.207975	0.240622	0.242919	0.0620207	0.15247
sepsecs	7.44205	7.94417	7.44205	8.80894	8.72824	8.80894	7.65962	7.35945	7.50953
LOC100486697	0	0	0	0	0	0	0	0	0
LOC100492129	0.680176	0.896528	0.680176	0.486563	0.490639	0.486563	0.601731	0.658417	0.630074
pi4k2b	6.42376	7.30227	6.42376	7.78637	8.70969	7.78637	10.9749	8.86679	9.92086
zcchc4	9.0306	8.81235	9.0306	10.9699	6.71899	10.9699	10.5373	11.5823	11.0598
anapc4	10.2474	11.4723	10.2474	13.1649	10.0318	13.1649	18.8711	19.2318	19.0515
LOC101730811	12.6426	12.1192	12.6426	11.9214	9.53412	11.9214	9.5867	8.15874	8.87272
LOC116408289	0	0	0	0	0	0	0	0	0
slc34a2	0.031953	0.0481333	0.031953	0.18286	0.207441	0.18286	0.16153	0.103103	0.132316
sel1l3	4.16599	4.75214	4.16599	4.64297	4.18101	4.64297	7.96622	6.21467	7.09044
smim20	35.3871	33.413	35.3871	26.5982	26.0811	26.5982	31.5003	30.4489	30.9746
rbpj	3.64606	4.25369	3.64606	4.5142	4.37729	4.5142	5.88399	6.55699	6.22049
cckar	0	0	0	0	0	0	0	0	0
tbc1d19	0.460096	0.616071	0.460096	0.585119	0.663773	0.585119	1.08542	1.05571	1.07057
stim2	5.20224	5.96566	5.20224	7.42607	8.1137	7.42607	8.39898	9.57259	8.98578
LOC108645172	0	0	0	0	0	0	0	0	0
LOC108645173	0	0	0	0	0	0	0	0	0
LOC101730384	2.2484	2.57157	2.2484	1.44954	1.40161	1.44954	1.69792	1.45098	1.57445
LOC116408290	0	0	0	0	0	0	0	0	0
pcdh7	3.3427	4.01016	3.3427	5.51763	9.24414	5.51763	5.68734	5.04934	5.36834
LOC116408444	0	0	0	0	0	0	0	0	0
LOC101730260	0	0	0	0	0	0	0	0	0
LOC116411764	0	0	0	0	0	0	0	0	0
arap2	3.02476	2.80159	3.02476	2.96786	2.55044	2.96786	4.35997	5.32842	4.8442
dthd1	0	0.0273322	0	0	0.0261764	0	0.0366896	0.0234184	0.030054
nwd2	0.0330606	0.0124505	0.0330606	0	0.011924	0	0	0	0
LOC100493503	5.50196	3.88175	5.50196	6.07811	5.27498	6.07811	5.10507	3.77536	4.44021
rell1	31.1719	30.0403	31.1719	21.8986	22.4279	21.8986	27.6778	25.3777	26.5278
pgm2	26.2834	31.8451	26.2834	45.3968	40.6647	45.3968	49.0532	50.1012	49.5772
tbc1d1	6.69079	6.8655	6.69079	7.71432	9.31201	7.71432	12.6302	12.9738	12.802
LOC116408291	0.24467	0	0.24467	0	0	0	0	0	0
LOC105945533	0.0997854	0.0751574	0.0997854	0.285526	0.143959	0.285526	0.201776	0.0643955	0.133086
klf3	20.7927	16.6214	20.7927	15.2311	18.9183	15.2311	24.7225	22.1135	23.418
LOC101733197	0	0	0	0	0	0	0	0	0
tmem128l	8.19307	9.12119	8.19307	7.49542	7.13438	7.49542	11.6664	12.2809	11.9736
tlr1	0.49338	0.62709	0.49338	1.03676	0.978713	1.03676	0.888546	1.05469	0.971619
tlr6	6.41572	7.13571	6.41572	4.85106	2.97338	4.85106	13.2421	11.6058	12.4239
LOC100495326	0.58108	0.370331	0.58108	0.223825	0.0967285	0.223825	0.677886	0.288457	0.483171
LOC116408445	0.223416	0.288471	0.223416	0.045663	0.138136	0.045663	0.225885	0.123582	0.174733
fam114a1	7.6802	12.3473	7.6802	10.731	6.31759	10.731	16.7108	15.7675	16.2392
LOC105945522	0	0.0535884	0	0.356273	0.513224	0.356273	0.539511	0.321405	0.430458
klhl5	5.15174	4.92192	5.15174	4.2789	4.93826	4.2789	4.94649	4.93115	4.93882
LOC116408448	0.0526346	0.0396438	0.0526346	0.0376521	0	0.0376521	0.106432	0.305705	0.206069
LOC116408449	0	0	0	0	0	0	0	0	0
LOC116411774	0	0	0	0	0	0	0	0	0
LOC116408450	0	0	0	0	0	0	0	0	0
LOC116411776	0	0	0	0	0	0	0	0	0
LOC116408446	0	0	0	0	0	0	0	0	0
LOC116408447	0	0	0	0	0	0	0	0	0
wdr19	0.477385	0.63452	0.477385	0.592597	0.607689	0.592597	0.915634	1.187	1.05132
LOC116408451	0	0	0	0	0	0	0	0	0
rfc1	8.46793	11.4803	8.46793	7.67287	7.98147	7.67287	12.1288	15.4469	13.7878
LOC116408452	0	0	0	0	0	0	0.401764	0.51288	0.457322
LOC116408453	0.855412	0.644288	0.855412	0	0	0	0	0	0
LOC116408454	0.563111	0	0.563111	0.402821	0	0.402821	0	0	0
LOC116408455	0.90736	0	0.90736	0	0	0	0	0.292778	0.146389
LOC116408456	0	0	0	0	0.406195	0	0	0	0
LOC101735228	1.1342	0.626464	1.1342	0.86544	0.272715	0.86544	0.879163	0.780741	0.829952
LOC100490984	0.147059	0.110763	0.147059	0.105199	0.10608	0.105199	0.148684	0	0.0743421
klb	0.0265921	0	0.0265921	0.0190226	0.0575459	0.0190226	0	0	0
rpl9	2554.83	2175.55	2554.83	2079.9	2007.27	2079.9	1539.84	1494.31	1517.07
lias	28.1433	27.7306	28.1433	33.8755	32.1199	33.8755	26.3754	28.9845	27.68
ugdh	44.6099	60.2632	44.6099	120.901	119.761	120.901	110.169	118.506	114.338
smim14	16.6965	17.3318	16.6965	11.6376	9.03289	11.6376	20.8307	16.7149	18.7728
LOC116408457	0	0	0	0	0	0	0.261054	0	0.130527
ube2k	55.1892	62.3519	55.1892	62.5158	67.7713	62.5158	75.9153	77.494	76.7047
pds5a	7.37256	9.86533	7.37256	8.40186	10.4524	8.40186	12.6282	13.6028	13.1155
LOC116408458	0	0	0	0.0448079	0.0451832	0.0448079	0	0	0
n4bp2	1.63619	2.3527	1.63619	1.84757	1.39485	1.84757	2.41989	2.53067	2.47528
LOC105945501	0	0.168131	0	0.479052	0	0.479052	0.112846	0.144056	0.128451
rhoh	0.574907	0.685606	0.574907	2.15911	2.5919	2.15911	1.45315	0.618351	1.03575
chrna9	0	0	0	0.0318987	0	0.0318987	0.0225422	0.0287768	0.0256595
rbm47	10.9569	11.4143	10.9569	10.3828	11.137	10.3828	24.0982	16.9885	20.5434
nsun7	1.51793	1.95032	1.51793	0.942135	0.579677	0.942135	0.304684	0.288112	0.296398
apbb2	9.58855	10.6901	9.58855	7.5321	7.52376	7.5321	11.1962	10.5439	10.8701
uchl1	10.7989	13.2015	10.7989	15.8659	12.7031	15.8659	13.9837	13.8843	13.934
limch1	10.8045	12.5107	10.8045	6.72428	6.02277	6.72428	4.17611	4.87436	4.52524
phox2b	0	0	0	0	0	0	0	0	0
tmem33	40.518	52.1577	40.518	51.411	42.9848	51.411	71.4212	74.0065	72.7138
slc30a9	12.5312	13.3916	12.5312	14.7369	17.6526	14.7369	17.9432	19.3492	18.6462
bend4	0.315363	0.277116	0.315363	0.112797	0.113742	0.112797	0.106283	0.101758	0.10402
LOC100492989	0	0	0	0	0	0	0	0	0
shisa3	0	0	0	0	0	0	0	0	0
atp8a1	1.03	1.08411	1.03	1.08632	0.943017	1.08632	1.06141	0.997052	1.02923
LOC116408460	0.750395	0.376793	0.750395	0.536795	0	0.536795	0.126448	0	0.063224
grxcr1	0	0	0	0	0	0	0	0	0
LOC116408461	0	0	0	0	0	0	0	0	0
kctd8	0	0.0446806	0	0	0	0	0	0.0765655	0.0382828
yipf7	0.495106	0.621515	0.495106	1.23961	1.13094	1.23961	0.250289	0.0532519	0.15177
gnpda2	10.5255	9.4283	10.5255	7.69076	5.88417	7.69076	16.1148	17.6606	16.8877
guf1	6.20341	7.30803	6.20341	5.12031	3.84372	5.12031	6.43278	7.95529	7.19403
gabra2	0.440075	0.647853	0.440075	0.715471	0.216439	0.715471	0.0606733	0.0516359	0.0561546
gabrb1	0	0	0	0	0	0	0	0	0
commd8	13.4303	15.1101	13.4303	10.8083	9.56672	10.8083	19.7316	16.9008	18.3162
atp10d	0.729569	0.824256	0.729569	0.843064	0.769161	0.843064	0.943317	1.10462	1.02397
corin	2.67194	2.34498	2.67194	1.97786	1.82682	1.97786	1.4447	1.33447	1.38958
nfxl1	4.8167	5.97534	4.8167	6.0197	5.90662	6.0197	9.59661	8.92295	9.25978
cnga1	0.0701904	0.0264334	0.0701904	0.075316	0.0506312	0.075316	0.106449	0.067945	0.0871971
nipal1	4.17562	6.70546	4.17562	8.15327	16.0453	8.15327	6.86369	4.9657	5.91469
tec	3.57315	3.56673	3.57315	4.3114	4.84438	4.3114	2.91622	2.27811	2.59717
slain2	6.82593	7.2834	6.82593	5.81488	6.52539	5.81488	7.18892	7.16412	7.17652
slc10a4	0.132876	0.200162	0.132876	0.158422	0.0958491	0.158422	0.0671723	0.0571669	0.0621696
zar1	0	0	0	0	0.146171	0	0	0	0
fryl	7.53637	7.69957	7.53637	8.83696	8.02586	8.83696	12.8671	12.3166	12.5919
ociad1	52.9352	52.6054	52.9352	46.0098	47.0329	46.0098	33.2965	34.5891	33.9428
ociad2	22.8512	22.1761	22.8512	36.5703	24.0913	36.5703	20.2899	20.0405	20.1652
LOC116408462	2.58598	2.36089	2.58598	3.30736	2.71327	3.30736	1.30728	1.06198	1.18463
lrrc66	0.116072	0.14987	0.116072	0.166064	0.0717663	0.166064	0.0922071	0.12841	0.110308
sgcb	15.6465	16.3584	15.6465	12.2054	10.3997	12.2054	5.83813	6.58731	6.21272
LOC100486035	0.0847007	0.0637957	0.0847007	0.302953	0.183294	0.302953	0.128455	0.327964	0.22821
LOC100487199	9.33825	12.8017	9.33825	17.0714	17.5352	17.0714	12.9383	14.5716	13.755
LOC116408508	0	0	0	0	0	0	0	0	0
LOC116408507	1.86765	5.62678	1.86765	8.68414	7.40967	8.68414	5.66487	4.82107	5.24297
LOC116408292	0	0	0	0.15905	0.320765	0.15905	0.112398	0.143484	0.127941
rasl11b	20.3744	21.3926	20.3744	32.9622	49.7844	32.9622	27.4205	23.4233	25.4219
scfd2	5.77128	4.34687	5.77128	5.33262	5.29056	5.33262	6.26053	4.73314	5.49683
fip1l1	52.996	37.7679	52.996	34.0157	38.7518	34.0157	32.0598	31.7575	31.9087
lnx1	4.62884	4.92068	4.62884	4.90399	5.28319	4.90399	7.59759	8.54559	8.07159
chic2	7.55327	10.6139	7.55327	12.0565	11.5069	12.0565	13.2503	12.5498	12.9001
gsx2	0	0	0	0	0	0	0	0	0
pdgfra	17.2821	18.5275	17.2821	26.3084	31.0841	26.3084	22.8211	21.7845	22.3028
LOC101730516	0	0	0	0	0	0	0	0	0
kit	1.79518	1.35211	1.79518	2.4114	1.87046	2.4114	3.96279	3.96464	3.96371
LOC116408293	0	0	0	0	0	0	0	0	0
kdr	1.78017	2.05959	1.78017	1.49663	1.85336	1.49663	1.10403	1.33831	1.22117
srd5a3	10.1725	13.8035	10.1725	15.7088	13.6274	15.7088	16.2436	16.9849	16.6143
tmem165	13.7143	16.7303	13.7143	14.5481	16.4033	14.5481	22.2802	20.6888	21.4845
clock	5.87892	6.38707	5.87892	5.18878	5.49156	5.18878	5.85836	5.32238	5.59037
nmu	0.107029	0.0806129	0.107029	0	0.0772042	0	0.0541057	0	0.0270529
LOC100487667	1.00351	1.15175	1.00351	1.33317	0.965167	1.33317	1.42528	1.26438	1.34483
exoc1l	0	0	0	0	0.0309112	0	0	0	0
exoc1	8.42888	10.5809	8.42888	10.8928	9.21063	10.8928	12.6562	12.8702	12.7632
cep135	1.90264	2.35547	1.90264	1.42363	1.05695	1.42363	3.99106	5.08076	4.53591
cracd	0.0235418	0.106389	0.0235418	0.0505219	0.0169817	0.0505219	0.0714059	0.0151925	0.0432992
aasdh	4.87341	5.08577	4.87341	7.3924	5.46368	7.3924	5.3725	5.51323	5.44286
paics.2	7.53445	6.87718	7.53445	6.21193	5.1125	6.21193	7.10126	6.67533	6.8883
paics.1	15.0517	16.7305	15.0517	18.9019	17.8406	18.9019	25.4919	28.5199	27.0059
ppat	8.35675	11.3212	8.35675	18.4957	22.0894	18.4957	12.9855	14.912	13.9488
lonrf1	9.88085	8.16729	9.88085	4.16846	5.17198	4.16846	5.66103	6.01681	5.83892
kiaa1456l	0.0424466	0.0319704	0.0424466	0.0607283	0.0306185	0.0607283	0.0214578	0.0273925	0.0244251
dlc1	13.3702	13.1736	13.3702	10.5895	14.3551	10.5895	10.4143	10.436	10.4251
LOC101730958	1.71422	2.00843	1.71422	1.22626	0.96175	1.22626	1.50849	1.76181	1.63515
sgcz	0	0.0325875	0	0.092851	0	0.092851	0	0	0
mir383	0	0	0	0	0	0	0	0	0
tusc3	0.762883	0.702284	0.762883	1.39464	0.550299	1.39464	0.514209	0.984637	0.749423
msr1	1.21803	1.49504	1.21803	3.54982	6.2154	3.54982	5.67855	5.38586	5.53221
fgf20	0.076543	0.172954	0.076543	0.32853	0.110427	0.32853	0.735195	2.32162	1.52841
micu3	2.08388	2.22776	2.08388	2.27613	2.06891	2.27613	1.65381	1.63402	1.64391
zdhhc2	3.50554	3.14467	3.50554	2.31045	4.20501	2.31045	0.776555	0.915072	0.845813
cnot7	7.72698	9.78921	7.72698	10.7748	10.865	10.7748	12.5646	13.3051	12.9348
vps37a	12.236	16.5982	12.236	13.3528	17.5175	13.3528	14.7697	15.0675	14.9186
mtmr7	2.12877	2.29253	2.12877	1.64303	1.80496	1.64303	2.38829	3.19343	2.79086
slc7a2.1	8.2604	8.15293	8.2604	4.06321	4.28455	4.06321	2.453	2.92197	2.68748
pdgfrl	83.1338	75.0648	83.1338	66.584	48.0955	66.584	30.3424	34.9377	32.6401
LOC116408463	0	0	0	0	0	0	0	0	0
mtus1	9.75869	9.9127	9.75869	9.43843	5.07599	9.43843	9.53933	11.4815	10.5104
fgl1	62.8961	60.3677	62.8961	73.5982	56.3165	73.5982	80.0432	72.8002	76.4217
pcm1	7.48409	9.14098	7.48409	6.90921	4.9487	6.90921	11.3331	15.4248	13.379
gtf2e1.2	0.564123	0.485591	0.564123	0.605318	0.552255	0.605318	0.570357	0.260036	0.415197
asah1	51.3877	48.2883	51.3877	39.69	42.2284	39.69	50.1611	49.0565	49.6088
frg1	34.218	30.9724	34.218	38.2198	33.7765	38.2198	37.4286	28.9264	33.1775
LOC116408464	0	0	0	0.0256763	0.0258913	0.0256763	0.07258	0.0231634	0.0478717
fat1	7.08526	8.66379	7.08526	7.25895	6.94729	7.25895	14.3452	16.2255	15.2854
mtnr1a	0	0.061205	0	0	0	0	0.0410795	0.052441	0.0467603
LOC116408294	0	0	0	0	0	0	0	0	0
klkb1	0	0.0388054	0	0.0368558	0.074329	0.0368558	0	0	0
cyp4v2.2	6.58916	6.59542	6.58916	6.35709	5.84748	6.35709	5.43477	5.37126	5.40301
cyp4v2.1	0.546059	0.646306	0.546059	0.613835	0.703383	0.613835	0.768987	0.755128	0.762057
fam149a	0.464408	0.452667	0.464408	0.312672	0.0591171	0.312672	0.19334	0.123406	0.158373
tlr3	4.38826	4.17409	4.38826	5.08088	3.05122	5.08088	7.90154	8.68552	8.29353
sorbs2	1.99707	1.621	1.99707	1.24136	0.825181	1.24136	0.553794	0.356607	0.4552
pdlim3	23.4008	19.0329	23.4008	34.4265	31.0636	34.4265	20.9234	21.3833	21.1533
c4orf47	0.0791377	0.357634	0.0791377	0.452889	0.171256	0.452889	0.280043	0.357495	0.318769
ufsp2	24.8679	25.0315	24.8679	27.3976	21.7584	27.3976	31.1568	32.0469	31.6019
ankrd37	2.77953	2.64444	2.77953	0.732545	2.32157	0.732545	1.03535	0.472037	0.753696
lrp2bp	1.9101	1.328	1.9101	2.80284	2.61435	2.80284	2.50066	2.49693	2.4988
snx25	1.4727	1.77476	1.4727	1.55151	1.66108	1.55151	1.57019	2.21182	1.891
cfap97	5.47819	6.82645	5.47819	6.66814	5.87574	6.66814	8.84456	8.47729	8.66093
slc25a4	545.886	581.006	545.886	658.366	644.158	658.366	156.519	153.819	155.169
LOC100487093	0.330801	0.332209	0.330801	0.118319	0.0994253	0.118319	0.0557429	0.12453	0.0901362
LOC116408466	0	0.649244	0	0	0	0	0	0	0
helt	0.212032	0.159701	0.212032	0.113758	0.0382369	0.113758	0	0.0684164	0.0342082
acsl1	40.1224	39.2247	40.1224	39.2006	22.4477	39.2006	13.9609	17.0189	15.4899
cenpu	3.87798	4.84972	3.87798	3.03582	2.24316	3.03582	6.17717	7.90921	7.04319
casp3.1	0.257607	0.45273	0.257607	0.245705	0.309704	0.245705	0.434089	0.277073	0.355581
primpol	1.47446	1.02287	1.47446	1.27681	0.979621	1.27681	2.53036	3.55571	3.04303
casp3.2	11.4033	11.0758	11.4033	14.732	16.1076	14.732	24.3493	22.0331	23.1912
irf2	11.5759	10.2018	11.5759	11.8991	9.06032	11.8991	16.1486	12.6186	14.3836
enpp6	0.0850866	0.384518	0.0850866	0.0608666	0.0613764	0.0608666	0.215067	0.109819	0.162443
stox2	1.03209	1.59359	1.03209	1.07054	1.28424	1.07054	1.72176	1.58186	1.65181
LOC116408467	0.179151	0.472272	0.179151	0.961167	2.39074	0.961167	0.543393	0.69368	0.618536
trappc11	7.69096	9.76307	7.69096	9.07166	8.32171	9.07166	10.4517	10.7631	10.6074
rwdd4	16.4465	15.6066	16.4465	19.2759	19.9736	19.2759	21.1845	23.7456	22.4651
LOC101730828	0	0.0106219	0	0	0	0	0	0.00910095	0.00455047
ing2	28.6398	28.4192	28.6398	22.1948	21.7248	22.1948	18.3275	17.3089	17.8182
cdkn2aip	7.60199	7.97363	7.60199	10.0302	10.1143	10.0302	10.7889	10.7566	10.7727
cldn22	0.0764386	0	0.0764386	0	0	0	0.0386417	0	0.0193208
LOC100486784	0.233944	0.352408	0.233944	0.669406	0.112502	0.669406	0.118264	0.100649	0.109457
wwc2	6.08478	6.09605	6.08478	5.04002	3.21315	5.04002	6.77017	8.36079	7.56548
dctd	5.87928	6.73088	5.87928	4.12162	2.29012	4.12162	13.6123	15.7836	14.698
LOC105946470	0	0	0	0	0	0	0	0	0
tenm3	1.99644	2.30619	1.99644	2.08673	1.7535	2.08673	2.31657	2.5367	2.42664
LOC116408468	0	0	0	0	0	0	0	0	0
aga	4.27594	4.07201	4.27594	3.86743	4.11254	3.86743	5.61518	6.08978	5.85248
neil3	0	0	0	0	0	0	0	0	0
LOC116408295	0	0	0	0	0	0	0	0	0
LOC116408296	0	0	0	0	0	0	0	0	0
vegfc	2.39015	2.47009	2.39015	3.81721	4.00956	3.81721	2.66946	2.58272	2.62609
spcs3	32.4917	41.0769	32.4917	44.836	41.6396	44.836	63.1297	62.423	62.7763
asb5	6.51442	8.45254	6.51442	19.5802	19.5862	19.5802	23.7996	24.4822	24.1409
spata4	0.331536	0.582655	0.331536	1.18582	1.35518	1.18582	0.726265	1.28372	1.00499
wdr17	0.309007	0.315862	0.309007	0.489463	0.366191	0.489463	0.357053	0.156683	0.256868
gpm6a	2.61463	3.46809	2.61463	2.8966	1.88604	2.8966	1.1931	1.26923	1.23116
glra3	0.162346	0.0611385	0.162346	0.232268	0.117107	0.232268	0.0205174	0.026192	0.0233547
hpgd	13.1369	9.06007	13.1369	25.8147	41.1395	25.8147	19.5763	11.0313	15.3038
cep44	5.04298	5.32752	5.04298	4.73191	4.3936	4.73191	7.18455	9.34066	8.2626
fbxo8	6.19291	7.61039	6.19291	9.27988	10.251	9.27988	8.79883	8.79236	8.7956
hand2	0.478374	0.315268	0.478374	0.128327	0.301937	0.128327	0.302287	0.347303	0.324795
LOC101731812	0	0	0	0	0	0	0	0.181699	0.0908494
scrg1	0.207902	0.156589	0.207902	0	0	0	0.315299	0.670836	0.493067
sap30	6.57559	7.01628	6.57559	7.64375	5.73142	7.64375	8.51808	7.24929	7.88368
LOC101731713	0.352664	0.265623	0.352664	0.346882	0.127196	0.346882	0.467987	0.227588	0.347787
hmgb2	517.58	485.126	517.58	460.675	265.705	460.675	581.157	663.4	622.279
galnt7	3.19906	3.69325	3.19906	4.36118	4.68143	4.36118	6.24348	5.20351	5.7235
LOC101731619	0	0	0	0	0	0	0	0	0
galntl6	0.0636337	0.167749	0.0636337	0.136561	0.114754	0.136561	0.0160842	0.0205327	0.0183085
LOC105946249	0	0	0	0	0	0	0	0	0
LOC105946250	0	0	0	0	0	0	0	0	0
LOC116408469	0.578369	0.217811	0.578369	0.103434	0.1043	0.103434	0.365475	0.279933	0.322704
aadat	17.9703	21.5314	17.9703	18.011	11.663	18.011	16.9626	19.5169	18.2397
mfap3l	19.8153	17.6563	19.8153	15.19	13.1941	15.19	16.2347	14.2461	15.2404
LOC105946247	0.73494	0.961428	0.73494	0.60875	0.50224	0.60875	0.664845	1.09835	0.881595
hpf1	11.4177	18.8638	11.4177	11.3952	8.7674	11.3952	23.3204	28.1659	25.7431
clcn3	13.9661	15.5109	13.9661	13.9506	15.3863	13.9506	20.5132	18.9271	19.7201
nek1	1.5604	1.69627	1.5604	1.88723	1.33445	1.88723	2.22008	3.17668	2.69838
sh3rf1	4.85611	5.19628	4.85611	6.22891	8.31036	6.22891	6.9922	9.27185	8.13203
cbr4	3.71313	4.8003	3.71313	4.08339	2.83834	4.08339	5.07092	5.00705	5.03899
palld	4.64447	5.63001	4.64447	11.4306	18.9321	11.4306	36.6818	39.2549	37.9684
LOC116408470	0.0487849	0.0367443	0.0487849	0	0	0	0.0986481	0.0314829	0.0650655
ddx60	2.83657	3.61218	2.83657	2.43706	1.96176	2.43706	4.46448	3.68941	4.07694
LOC100489731	0.297042	0.50339	0.297042	0.265611	0.107134	0.265611	0.187703	0.14377	0.165736
LOC100488610	6.92851	8.15388	6.92851	7.77864	8.22558	7.77864	7.83206	11.9233	9.87769
anxa10	0	0	0	0	0	0	0	0	0
spock3	6.31632	7.70511	6.31632	10.0999	4.75277	10.0999	7.03726	9.89471	8.46598
LOC100495742	0.855723	1.16628	0.855723	0.801613	1.24923	0.801613	1.59646	3.27395	2.43521
cpe	4.24772	3.65639	4.24772	2.79745	2.91815	2.79745	3.23804	1.95802	2.59803
msmo1	10.0811	14.7863	10.0811	19.2433	15.5771	19.2433	42.4865	33.0422	37.7643
klhl2	3.37415	2.7279	3.37415	3.63162	2.76886	3.63162	3.34884	4.09525	3.72205
tmem192	3.3225	5.5737	3.3225	3.96125	4.97488	3.96125	6.71844	6.10756	6.413
apela	0	0	0	0.0731733	0.0368931	0.0731733	0.0258552	0	0.0129276
LOC100494224	0.0619453	0.0466566	0.0619453	0.132938	0.0446837	0.132938	0.0313149	0	0.0156575
marchf1	0	0	0	0	0	0	0	0	0
tma16	16.7842	22.9781	16.7842	23.5893	19.3002	23.5893	30.2958	33.1953	31.7456
npy5r	0.0590095	0.0444454	0.0590095	0	0	0	0.0298308	0.0380812	0.033956
npy1r	0.0449404	0.0676974	0.0449404	0	0.0324174	0	0.0340778	0.0145009	0.0242894
naf1	4.82932	8.47549	4.82932	13.3155	15.9974	13.3155	12.42	13.8883	13.1542
fstl5	0.0887596	0.0668529	0.0887596	0.0952412	0.0480195	0.0952412	0.0112176	0.01432	0.0127688
LOC116408297	1.61402	1.042	1.61402	3.13388	1.66323	3.13388	4.1962	1.78558	2.99089
rapgef2	8.2671	9.15386	8.2671	12.0438	11.4216	12.0438	7.56704	8.90658	8.23681
c4orf45	0	0.111348	0	0	0	0	0.0747344	0	0.0373672
fnip2	2.45497	3.29661	2.45497	2.55898	2.22624	2.55898	2.87924	3.01468	2.94696
LOC105946468	0	0	0	0.0325859	0	0.0325859	0	0	0
ppid	30.0385	48.6759	30.0385	62.1191	58.1996	62.1191	90.0291	103.531	96.7799
etfdh	25.3672	30.7185	25.3672	31.5712	21.9936	31.5712	26.9922	37.7633	32.3777
rxfp1	0.0311448	0	0.0311448	0.0891177	0.022466	0.0891177	0	0.040198	0.020099
tmem144	2.89383	3.1071	2.89383	2.71609	2.25029	2.71609	7.3249	6.05283	6.68887
gask1b	2.08501	1.29328	2.08501	1.34528	0.766746	1.34528	1.17803	1.00256	1.09029
gria2	0.159203	0.224831	0.159203	0.284714	0.229679	0.284714	0.070421	0.0385275	0.0544743
glrb	0.392226	0.5613	0.392226	0.308637	0.311222	0.308637	0.555185	0.227807	0.391496
pdgfc	3.17181	3.93787	3.17181	2.74269	1.70968	2.74269	3.08352	2.56424	2.82388
asic5	4.51031	4.78468	4.51031	3.13556	2.7265	3.13556	4.07845	3.77159	3.92502
tdo2	0	0.0806129	0	0	0.0386021	0	0	0.0345349	0.0172675
gucy1b1	2.76514	3.63133	2.76514	3.70248	2.53162	3.70248	1.81003	2.40215	2.10609
gucy1a1	1.25206	1.07776	1.25206	1.17288	0.967671	1.17288	0.587736	0.961906	0.774821
map9	0.223671	0.5054	0.223671	0.434293	0.322686	0.434293	0.597662	0.886682	0.742172
npy2r	0.103407	0	0.103407	0.0493149	0.024864	0.0493149	0.017425	0.0889771	0.053201
rbm46	0.0485524	0.091423	0.0485524	0.0347319	0.0175114	0.0347319	0.0368167	0.109665	0.0732408
LOC108648176	0.271658	0.102305	0.271658	0.0971653	0.195958	0.0971653	0.13733	0.0876559	0.112493
lrat	0.392501	0.640527	0.392501	0.327571	0.0943757	0.327571	0.264559	0.422161	0.34336
LOC100485159	8.37504	9.65259	8.37504	8.84064	5.54665	8.84064	10.0439	8.78666	9.41529
LOC116408298	0.38641	0.388054	0.38641	0	0.0929112	0	0	0	0
LOC116411984	0	0.0826658	0	0	0.0791702	0	0	0	0
fgg	0	0	0	0	0	0	0	0	0
fga	0	0	0	0	0	0	0	0	0
LOC101730283	0	0	0	0	0	0	0	0	0
fgb	0	0	0	0	0	0	0	0	0
plrg1	21.6948	27.2804	21.6948	36.1234	33.3942	36.1234	36.3701	43.7566	40.0634
dchs2	0.243695	0.256968	0.243695	0.19176	0.263681	0.19176	0.291559	0.340743	0.316151
sfrp2	55.2426	55.7739	55.2426	53.8725	47.8525	53.8725	142.378	228.273	185.325
tlr2	1.95074	3.26506	1.95074	4.34143	3.70027	4.34143	6.50127	6.45763	6.47945
LOC100485927	0.0957496	0.0721177	0.0957496	0.045663	0.115114	0.045663	0.0645385	0.0823881	0.0734633
tmem131l	12.8154	13.5256	12.8154	12.3247	10.5148	12.3247	13.6325	14.6331	14.1328
mnd1	2.21014	2.58553	2.21014	1.14372	1.11938	1.14372	6.9652	7.19216	7.07868
trim2	5.89104	5.41012	5.89104	5.47101	3.28028	5.47101	5.31612	6.25283	5.78448
LOC105946244	0.397372	0.0997656	0.397372	0.28426	0	0.28426	0.0669606	0	0.0334803
fhdc1	1.31208	1.42895	1.31208	1.05275	1.7906	1.05275	2.68006	2.33425	2.50716
arfip1	13.113	18.4634	13.113	18.2742	15.466	18.2742	32.1369	30.2919	31.2144
tmem154	5.84129	7.6993	5.84129	9.99307	10.0171	9.99307	12.4803	10.7043	11.5923
ercc8	3.65619	4.2998	3.65619	4.86382	4.11798	4.86382	5.35033	5.42267	5.3865
fbxw7	6.56527	6.5932	6.56527	4.16531	4.36934	4.16531	6.40076	9.34372	7.87224
LOC100486522	0	0	0	0	0	0	0	0	0
gatb	9.42126	9.03411	9.42126	7.18483	4.73021	7.18483	9.31556	10.7939	10.0547
fam160a1	9.05646	7.90643	9.05646	5.11131	2.82098	5.11131	8.94844	8.38723	8.66783
LOC116408471	8.73077	9.83197	8.73077	7.57955	7.15388	7.57955	6.0848	10.0652	8.07499
LOC116408472	1.35092	1.93325	1.35092	1.44957	1.36427	1.44957	1.26341	1.00257	1.13299
LOC108648197	5.45497	5.50731	5.45497	3.44557	2.7628	3.44557	4.01909	4.75616	4.38763
LOC101735014	0	0	0	0.0487599	0	0.0487599	0	0.0439879	0.021994
LOC105946241	0	0	0	0	0	0	0	0	0
LOC116408473	1.09758	0.986687	1.09758	0.531876	0.357554	0.531876	0.894924	1.02819	0.961557
LOC116411985	0.197809	0.297976	0.197809	0.283006	0	0.283006	0.199995	0.127654	0.163825
LOC116408474	0	0.24132	0	0	0	0	0	0.103383	0.0516913
LOC116411986	0	0	0	0	0	0	0	0	0
LOC100488648	0.0211432	0	0.0211432	0	0	0	0	0	0
LOC116408475	0	0	0	0.0179091	0	0.0179091	0.0126561	0	0.00632805
LOC116408476	0	0	0	0	0	0	0	0	0
LOC108648193	0.192983	0.242255	0.192983	0.0460168	0.139207	0.0460168	0.130077	0.0415133	0.0857953
LOC116411987	0	0	0	0	0	0	0	0	0
LOC116408478	0.0505681	0.0761748	0.0505681	0	0.109431	0	0	0.0979009	0.0489504
LOC116408479	0	0	0	0	0	0	0	0	0
LOC116408477	0.368312	0.693523	0.368312	0.263472	0.265679	0.263472	0.372382	0.713059	0.542721
sh3d19	10.844	10.593	10.844	8.93854	8.96377	8.93854	10.0803	10.506	10.2931
rps3a	2860.99	2415.59	2860.99	2381.25	2357.13	2381.25	1874.19	1884.46	1879.32
LOC116408484	0	2.41148	0	5.72581	2.30951	5.72581	2.4278	4.13235	3.28007
LOC116408569	1.55638	2.34449	1.55638	4.45341	3.36803	4.45341	9.44145	3.01317	6.22731
LOC116408568	0	0	0	3.43549	1.15475	3.43549	2.4278	0	1.2139
lrba	3.99324	4.51151	3.99324	3.18741	3.6535	3.18741	10.8462	9.449	10.1476
LOC105946240	0	0	0	0	0.124358	0	0	0	0
LOC116408480	0	0	0	0	0	0	0	0	0
mab21l2	6.06167	5.12087	6.06167	4.95149	3.92937	4.95149	3.54054	3.9647	3.75262
dclk2	1.25652	1.33356	1.25652	1.08271	0.803384	1.08271	1.16935	1.30847	1.23891
LOC116408299	0.576139	2.16971	0.576139	2.0607	0.623389	2.0607	0.436879	1.48722	0.96205
nr3c2	3.48022	3.96168	3.48022	2.5603	2.26794	2.5603	3.61864	3.68791	3.65327
LOC116408481	19.2541	17.6925	19.2541	10.7433	9.99993	10.7433	11.2908	5.96422	8.62751
arhgap10	7.24677	7.08564	7.24677	5.94492	5.20341	5.94492	11.0575	12.3137	11.6856
prmt9	9.52614	10.0832	9.52614	8.72984	7.21721	8.72984	12.0678	12.4589	12.2633
tmem184c	10.9358	11.6495	10.9358	13.9316	13.2312	13.9316	17.3338	16.6732	17.0035
ednra	35.4463	33.1491	35.4463	33.1161	39.2512	33.1161	31.7928	30.7549	31.2738
ttc29	0.207421	0.351511	0.207421	0.222567	0.149621	0.222567	0.131071	0.167321	0.149196
pou4f2	0	0	0	0	0	0	0	0	0
slc10a7	5.90265	8.24997	5.90265	8.05313	5.96973	8.05313	12.3203	12.5468	12.4336
reeld1	0	0	0	0	0.0289412	0	0.0202824	0	0.0101412
lsm6	27.1454	33.6255	27.1454	24.3934	23.9504	24.3934	47.4057	51.0339	49.2198
znf827	0.644962	1.02871	0.644962	0.642304	0.59295	0.642304	0.86306	1.20785	1.03546
LOC100498590	0.216191	0.379943	0.216191	0.206203	0.0519825	0.206203	0.14572	0.604572	0.375146
mmaa	4.90769	4.48052	4.90769	4.52138	4.55925	4.52138	6.20241	6.76614	6.48427
smad1	34.8836	35.673	34.8836	33.3663	35.9804	33.3663	42.9046	46.1607	44.5327
hhip	0.765984	1.11993	0.765984	0.290089	0.422528	0.290089	0.205001	0.232621	0.218811
LOC116408300	0.0925343	0.0696959	0.0925343	0.0661943	0	0.0661943	0	0	0
anapc10	4.97831	7.21624	4.97831	6.31615	5.82701	6.31615	8.83206	9.94119	9.38663
abce1	140.562	160.044	140.562	197.181	167.373	197.181	188.548	202.245	195.396
otud4	7.89214	10.0894	7.89214	8.20879	8.49715	8.20879	13.9816	18.7705	16.376
frem3	1.58199	1.41922	1.58199	0.454111	1.06847	0.454111	16.3054	22.0505	19.178
smarca5	7.94982	14.7284	7.94982	21.2006	26.6293	21.2006	28.9172	35.6961	32.3066
gab1	5.24621	6.37491	5.24621	5.97958	5.22234	5.97958	7.76179	7.88842	7.8251
usp38	5.12195	5.09152	5.12195	6.58402	5.90773	6.58402	8.10957	8.12088	8.11522
LOC116408301	0	0	0	0	0	0	0	0	0
LOC116411988	0	0	0	0	0	0	0	0	0
inpp4b	1.53959	2.37793	1.53959	1.15711	0.562315	1.15711	2.37432	2.5405	2.45741
LOC116411989	0.0657623	0.198126	0.0657623	0	0.0474371	0	0.232712	0.254634	0.243673
LOC116408482	0.21878	0.197739	0.21878	0.250406	0.031563	0.250406	0.243317	0.480037	0.361677
LOC100496251	0	0	0	0	0	0	0.0229069	0	0.0114534
il15	5.89376	5.5489	5.89376	3.24529	2.09774	3.24529	4.62598	3.05279	3.83939
znf330	22.645	22.9262	22.645	23.4865	20.4074	23.4865	25.284	23.881	24.5825
rnf150	2.0935	1.7846	2.0935	4.20252	4.23772	4.20252	2.68271	3.12096	2.90183
LOC116408302	0.0982974	0	0.0982974	0.210951	0.283624	0.210951	0.0993836	0	0.0496918
tbc1d9	0.797305	0.74782	0.797305	0.4735	0.260436	0.4735	0.547551	0.68928	0.618415
ucp1	0.0545831	0	0.0545831	0	0	0	0.0551862	0.0352246	0.0452054
elmod2	5.27829	7.57249	5.27829	7.16208	4.35137	7.16208	9.80499	11.2462	10.5256
mgat4a	7.16336	8.86652	7.16336	7.3102	4.98655	7.3102	12.4845	11.5085	11.9965
clgn	0.0224297	0.0337877	0.0224297	0.0481353	0.064718	0.0481353	0.0113388	0.0144748	0.0129068
scoc	11.501	15.1675	11.501	14.3434	10.7694	14.3434	20.4479	20.7818	20.6149
maml3	0.692791	0.739222	0.692791	0.39234	0.478916	0.39234	0.663966	0.614743	0.639354
mgst2	13.355	13.2962	13.355	8.89461	8.5262	8.89461	16.529	17.3361	16.9325
LOC100127860	31.3356	30.0152	31.3356	19.817	10.8105	19.817	26.9756	20.3687	23.6721
setd7	12.2311	15.0226	12.2311	10.71	8.05399	10.71	10.1342	11.1356	10.6349
LOC733556	7.58294	5.7114	7.58294	7.30794	6.4575	7.30794	9.82301	8.59773	9.21037
rab33b	2.99668	4.0373	2.99668	3.44196	3.19678	3.44196	5.39816	5.17516	5.28666
LOC100145011	0.120818	0.136499	0.120818	0.259282	0.0871512	0.259282	0.274845	0.389844	0.332345
naa15	26.7768	31.9304	26.7768	33.1326	35.0037	33.1326	37.201	40.6809	38.9409
noct	8.03679	9.48768	8.03679	6.0753	8.05861	6.0753	6.36793	8.20269	7.28531
elf2	6.71192	7.39945	6.71192	7.40322	7.14066	7.40322	7.31684	6.70288	7.00986
mgarp	63.5833	68.1407	63.5833	67.0808	48.9763	67.0808	54.6852	60.9389	57.812
LOC116408483	0	0	0	0	0	0	0.0386944	0	0.0193472
slc7a11	3.92418	4.07676	3.92418	14.3262	13.5921	14.3262	10.3892	6.16734	8.27824
LOC101734522	0	0	0	0	0	0	0	0.0175354	0.00876772
pcdh18	6.18201	6.16799	6.18201	4.46537	5.357	4.46537	3.70352	4.71486	4.20919
pcdh10	0.957933	0.923527	0.957933	0.726372	0.677177	0.726372	0.648908	0.593464	0.621186
LOC116411990	0	0	0	0	0	0	0	0	0
LOC108645672	0	0	0	0	0	0	0	0	0
c4orf33.1	5.34658	5.80943	5.34658	3.22903	2.14964	3.22903	4.98473	4.83616	4.91044
sclt1	1.40029	1.73076	1.40029	1.18149	0.621591	1.18149	2.61372	3.93904	3.27638
jade1	3.14975	3.35199	3.14975	2.23075	2.20422	2.23075	2.63795	2.41694	2.52745
pgrmc2	35.6836	37.0928	35.6836	27.9147	25.7024	27.9147	30.8034	31.6131	31.2082
larp1b	7.17228	8.46169	7.17228	7.44631	4.28086	7.44631	8.43874	8.60175	8.52025
abhd18	7.79419	10.4052	7.79419	6.47701	5.08361	6.47701	7.31407	6.77681	7.04544
mfsd8	3.37818	3.34408	3.37818	1.20829	0.939916	1.20829	2.34206	2.30465	2.32336
plk4	3.86615	2.95675	3.86615	2.1487	0.965359	2.1487	4.72072	5.70008	5.2104
LOC100498290	0.0719249	0.0541731	0.0719249	0.102903	0.0259412	0.102903	0.0545398	0	0.0272699
intu	0.714178	1.26073	0.714178	1.30915	1.40061	1.30915	1.76005	1.77154	1.76579
LOC100498452	0.161857	0.365727	0.161857	0.347353	0.0778361	0.347353	0.0545486	0.13927	0.0969094
LOC105947584	0.085869	0	0.085869	0	0.0619408	0	0	0	0
fat4	1.98603	2.31224	1.98603	1.09803	0.942118	1.09803	0.772559	0.812443	0.792501
LOC116410922	0	0	0	0	0	0	0	0	0
LOC108648245	2.51196	2.05232	2.51196	2.19286	1.50487	2.19286	1.09768	1.7035	1.40059
ankrd50	4.21895	4.46096	4.21895	2.91162	2.39952	2.91162	4.33393	4.67738	4.50565
spry1	11.5725	13.6411	11.5725	7.24114	10.0844	7.24114	6.48638	6.88557	6.68598
spata5	1.87756	2.09767	1.87756	1.85797	2.73129	1.85797	3.38532	4.18024	3.78278
nudt6	3.702	3.93904	3.702	2.35398	1.94982	2.35398	3.02998	2.91995	2.97496
fgf2	1.74019	2.37994	1.74019	4.45523	4.19524	4.45523	3.31049	5.76283	4.53666
bbs12	0.257673	0.280333	0.257673	0.184326	0.18587	0.184326	0.289467	0.332573	0.31102
cetn4	0.535618	1.15264	0.535618	0.821045	0.993506	0.821045	1.52791	1.97518	1.75154
LOC116408303	0	0	0	0	0.219654	0	0	0	0
il21	0	0	0	0	0.188421	0	0.396145	0.168569	0.282357
LOC100145817	0	0.100002	0	0.189956	0.383094	0.189956	0.335596	0.34273	0.339163
adad1	0.100863	0.0253231	0.100863	0.0721524	0.0727568	0.0721524	0.305933	0.260364	0.283149
LOC116411991	0	0	0	0	0	0	0	0	0
LOC116410929	0	0	0	0	0	0	0	0	0
LOC100498023	0.0268341	0.0606334	0.0268341	0.0383914	0.038713	0.0383914	0.0678265	0.0692683	0.0685474
LOC108645673	0	0	0	0	0	0	0	0	0
LOC101734304	1.63427	1.5946	1.63427	1.27535	1.21906	1.27535	2.02786	1.91756	1.97271
LOC116410947	0	0	0	0	0	0	0	0	0
LOC116410961	0	0	0	0	0	0	0	0	0
LOC116410952	0	0	0	0.0268457	0	0.0268457	0	0	0
LOC108648246	0	0	0	0	0	0	0	0	0
LOC116410957	0	0	0	0	0	0	0	0	0
LOC116410960	0	0	0	0	0.0663107	0	0.0232357	0	0.0116179
LOC116410955	0	0	0	0	0	0	0	0	0
LOC116411992	0	0	0	0	0	0	0	0	0
LOC100493858	0.10827	0	0.10827	0.0516337	0.0520662	0.0516337	0.0912217	0.0232902	0.057256
LOC116411993	0	0	0	0	0	0	0	0	0
LOC108648247	0	0.0141116	0	0	0	0	0	0	0
LOC105946226	0	0	0	0	0	0	0	0.0672083	0.0336041
LOC116410949	0	0	0	0	0	0	0	0	0
kiaa1109	4.6976	4.69613	4.6976	3.48262	3.38857	3.48262	9.08883	7.99225	8.54054
trpc3	0	0	0	0.0186465	0.0376054	0.0186465	0.0131772	0	0.00658859
bbs7	1.53701	1.8038	1.53701	1.73875	1.67596	1.73875	2.60204	2.86035	2.7312
ccna2	20.9856	14.4762	20.9856	9.61936	2.98836	9.61936	27.26	34.887	31.0735
exosc9	18.0802	23.1455	18.0802	42.5029	38.6191	42.5029	33.9763	38.3844	36.1804
anxa5	235.64	238.167	235.64	263.234	217.622	263.234	218.377	197.036	207.706
cyp2u1	3.8899	2.70446	3.8899	1.92644	1.40297	1.92644	2.38242	1.931	2.15671
hadh	230.259	219.418	230.259	179.806	147.605	179.806	103.038	100.749	101.894
lef1	7.06166	6.71608	7.06166	11.5372	15.4974	11.5372	26.5772	31.1471	28.8622
LOC116410972	0	0.671187	0	0.717149	0.562455	0.717149	0.619419	0.431309	0.525364
LOC116408304	0.165401	0.0622891	0.165401	0	0	0	0.0836143	0.0533698	0.0684921
LOC116411994	0	0	0	0	0	0	0	0	0
LOC116408305	0.204115	0.461212	0.204115	0.43804	0.441709	0.43804	0.103185	0.263447	0.183316
LOC116408306	0.336177	0	0.336177	0.240484	0	0.240484	0.283243	0.216948	0.250096
LOC116411995	0	0	0	0	0	0	0	0	0
LOC116408307	0.278292	0	0.278292	0	0.0669145	0	0.187578	0.0598643	0.123721
LOC116410975	0.35165	0	0.35165	0.0419254	0.0845531	0.0419254	0.266652	0.113467	0.190059
LOC116408308	0.114815	0.0864772	0.114815	0	0.165641	0	0.0580417	0.148189	0.103115
LOC116411996	0	0	0	0	0	0	0	0	0
ostc	173.112	213.274	173.112	210.852	195.671	210.852	269.023	268.318	268.67
LOC101733888	0	0	0	0	0	0	0	0	0
etnppl	41.3608	41.1965	41.3608	42.3482	36.1429	42.3482	25.5947	26.5789	26.0868
col25a1.2	2.01323	2.30352	2.01323	1.67626	1.2459	1.67626	1.11228	1.39861	1.25545
LOC116408555	0	0	0	0	0	0	0	0	0
rpl34	2139.21	1753.45	2139.21	1684.06	1679.97	1684.06	1193.87	1173.33	1183.6
sec24b	5.55643	6.65715	5.55643	7.0437	6.09601	7.0437	8.63579	9.00616	8.82097
mcub	38.72	44.0326	38.72	44.9586	43.4777	44.9586	64.2179	69.485	66.8515
trnav-uac	0	0.0132895	0	0.0126218	0	0.0126218	0	0	0
pigy	0	0	0	0	0	0	0	0	0
pyurf	0	0	0	0	0	0	0	0	0
fam241a	10.3159	6.55104	10.3159	10.9969	9.7758	10.9969	7.46454	9.92062	8.69258
LOC116408309	0	0	0	0	0	0	0	0	0
LOC105946224	0	0	0	0	0.0344556	0	0.0241469	0.0308253	0.0274861
pitx2	0.192956	0.254332	0.192956	0.103523	0.139187	0.103523	0.170702	0.062261	0.116481
LOC116410985	0	0	0	0	0	0	0	0	0
LOC116410986	0	0	0	0	0	0	0	0	0
enpep	0	0	0	0.0495639	0	0.0495639	0	0	0
elovl6	2.1835	2.85476	2.1835	3.86071	2.28828	3.86071	4.08204	4.86539	4.47371
egf	2.08733	2.31407	2.08733	1.79516	2.16547	1.79516	0.699513	0.877843	0.788678
lrit3	0	0	0	0	0	0	0	0	0
rrh	0.220011	0.110473	0.220011	0.157385	0	0.157385	0.0370737	0	0.0185369
gar1	27.8961	47.668	27.8961	61.6312	65.8435	61.6312	74.4443	89.4613	81.9528
cfi	2.24925	1.43348	2.24925	2.47539	0.915245	2.47539	1.42861	1.9726	1.7006
pla2g12a	20.139	26.0031	20.139	27.578	23.6584	27.578	27.1972	27.3854	27.2913
casp6	26.2047	28.789	26.2047	29.9455	23.6215	29.9455	30.7675	31.6872	31.2274
ap1ar	16.6706	23.1523	16.6706	23.5016	24.5197	23.5016	28.1599	27.9713	28.0656
tifa	3.20969	2.93555	3.20969	4.1912	4.06093	4.1912	4.49429	3.60019	4.04724
alpk1	6.18071	5.90647	6.18071	5.45244	5.07518	5.45244	6.31076	6.63725	6.47401
neurog2	0.169915	0.0959838	0.169915	0.0303872	0.0306417	0.0303872	0.0858964	0.0548265	0.0703614
zgrf1	0.505016	0.647663	0.505016	0.380791	0.187067	0.380791	1.23509	2.02591	1.6305
larp7	5.86294	7.93813	5.86294	7.2647	5.8403	7.2647	10.2148	11.4409	10.8278
LOC108648251	0	0.0365851	0	0	0	0	0	0	0
mir367	0	0	0	0	0	0	0	0	0
mir302	0	0	0	0	0	0	0	0	0
LOC100493381	0.244019	0.224636	0.244019	3.95667	3.55954	3.95667	1.80925	0.787376	1.29831
ank2	1.2662	1.47389	1.2662	1.55995	1.57763	1.55995	1.02157	0.986335	1.00395
LOC116411088	0	0	0	0	0	0	0	0	0
camk2d	16.6645	17.078	16.6645	12.4841	10.9607	12.4841	18.6131	18.6633	18.6382
arsj	2.13743	2.11637	2.13743	2.11313	2.07885	2.11313	1.80897	1.67384	1.74141
ugt8	5.20772	5.44584	5.20772	5.28865	2.54908	5.28865	5.4063	3.90087	4.65359
LOC100493539	0	0	0	0	0.0486066	0	0	0	0
ndst4	0.231633	0.135694	0.231633	0.257753	0.148521	0.257753	0.0390322	0	0.0195161
ndst3	0.0325564	0.196169	0.0325564	0.139735	0.117421	0.139735	0	0	0
LOC101732926	10.3853	13.6163	10.3853	13.0239	13.5954	13.0239	15.3613	13.4041	14.3827
LOC116408502	1.51431	2.28113	1.51431	5.41631	4.36934	5.41631	1.53105	2.93173	2.23139
LOC116408501	2.73315	4.11716	2.73315	5.21375	7.22895	5.21375	7.36893	10.5828	8.97589
prss12	2.78681	2.93544	2.78681	2.03851	1.5568	2.03851	1.93843	2.12297	2.0307
ctu1	8.96726	12.7417	8.96726	17.4699	13.9462	17.4699	10.7382	12.682	11.7101
mettl14	10.2738	12.0427	10.2738	10.6103	12.9568	10.6103	18.367	21.4709	19.9189
sec24d	6.25923	10.4221	6.25923	10.3028	10.5552	10.3028	17.4084	19.1429	18.2756
synpo2	1.41424	2.36278	1.41424	1.52671	0.686281	1.52671	1.0529	1.55982	1.30636
myoz2	186.436	166.837	186.436	221.302	156.168	221.302	39.9894	51.5958	45.7926
usp53	4.09315	4.47627	4.09315	4.63692	7.1765	4.63692	5.99402	4.01391	5.00396
c4orf3	41.6257	44.6891	41.6257	56.2453	66.6298	56.2453	57.5839	52.4462	55.0151
LOC116411102	0.460012	0.173238	0.460012	0.230349	0.0663652	0.230349	0.418586	0.207805	0.313196
fabp2	2.34207	1.62833	2.34207	1.80427	0.649781	1.80427	2.36795	1.39517	1.88156
pde5a	1.58283	1.25279	1.58283	0.940365	0.541852	0.940365	1.03072	0.986837	1.00878
LOC101733770	0	0	0	0	0	0	0	0	0
mad2l1	5.83404	6.56268	5.83404	3.25198	1.25703	3.25198	15.2059	18.5313	16.8686
prdm5	3.62722	4.30494	3.62722	4.30489	2.8345	4.30489	6.3761	6.86276	6.61943
ndnf	51.4085	48.4367	51.4085	45.8931	31.9164	45.8931	37.61	51.3668	44.4884
tnip3	0.0993871	0.29943	0.0993871	0.355483	1.61307	0.355483	0.879248	0.577246	0.728247
qrfpr	0.274789	0.0827874	0.274789	0	0.0792867	0	0	0.0709329	0.0354665
LOC116411109	0	0	0	0	0	0	0.012597	0	0.0062985
sgms2	6.49408	5.79707	6.49408	11.4934	12.301	11.4934	12.0252	9.73218	10.8787
papss1	7.17578	10.4743	7.17578	16.5138	23.3932	16.5138	21.5684	22.5797	22.0741
dkk2	9.02203	10.8783	9.02203	5.95532	4.91588	5.95532	1.9183	2.57379	2.24605
LOC100493511	0	0	0	0	0	0	0	0	0
LOC116411997	0	0	0	0	0	0	0	0	0
gimd1	0	0	0	0	0	0	0	0	0
aimp1	99.3867	108.536	99.3867	90.2624	101.727	90.2624	83.9663	82.7722	83.3692
tbck	1.99994	3.57754	1.99994	2.61541	1.87092	2.61541	7.21931	7.46151	7.34041
LOC116408257	0	0	0	0	0	0	0	0	0
npnt	19.1045	24.1214	19.1045	6.92135	3.66007	6.92135	20.676	31.0475	25.8618
gstcd	1.37601	1.52221	1.37601	1.10737	1.24072	1.10737	2.06509	1.99799	2.03154
ints12	5.26604	5.24579	5.26604	7.08855	5.88172	7.08855	7.55697	8.25843	7.9077
arhgef38	0.133786	0.201532	0.133786	0.210548	0.135107	0.210548	0.338161	0.259012	0.298586
ppa1	39.4074	40.8645	39.4074	37.3418	30.7838	37.3418	33.0923	31.2767	32.1845
tet2	2.70861	2.68127	2.70861	2.61115	1.73984	2.61115	3.78179	3.57086	3.67633
cxxc4	0.577832	0.809706	0.577832	0.346062	0.17448	0.346062	0.468732	0.615715	0.542223
LOC108645705	0	0.346382	0	0	0	0	0.0774948	0.0989277	0.0882112
tacr3	0.13929	0	0.13929	0	0	0	0	0	0
cenpe	4.51942	3.42725	4.51942	3.63801	0.876276	3.63801	10.7885	12.0449	11.4167
bdh2	44.0681	45.1813	44.0681	32.6821	24.9764	32.6821	45.9645	44.9799	45.4722
slc9b2	0.62288	0.848932	0.62288	2.05814	1.9898	2.05814	2.51905	2.14383	2.33144
cisd2	14.992	19.2663	14.992	20.6614	16.3132	20.6614	26.5902	28.7515	27.6709
ube2d3	37.7259	44.1156	37.7259	37.0983	48.7784	37.0983	40.3532	47.0514	43.7023
manba	5.39997	6.20177	5.39997	8.32845	7.59706	8.32845	9.46726	6.72248	8.09487
nfkb1	7.18519	9.20008	7.18519	7.32439	6.65148	7.32439	13.1217	11.882	12.5018
slc39a8	1.40584	0.819766	1.40584	1.45984	0.915952	1.45984	2.81982	2.01935	2.41959
LOC101731251	0.627858	0.555139	0.627858	1.28883	1.24055	1.28883	1.61459	1.03938	1.32698
bank1	0.826665	0.876302	0.826665	0.788472	0.706735	0.788472	1.19179	1.08672	1.13925
ppp3ca	22.5728	23.3475	22.5728	24.9926	22.3602	24.9926	34.8003	31.8436	33.322
emcn	12.9554	15.4436	12.9554	10.6176	6.58583	10.6176	6.70399	9.5456	8.12479
LOC108648315	0.200284	0.527982	0.200284	0.143273	0.144473	0.143273	0.202497	0.129251	0.165874
ddit4l	0.121539	0.183084	0.121539	0	0.263013	0	0.122882	0.156868	0.139875
adh1c	12.451	14.743	12.451	9.1968	8.8561	9.1968	9.3097	10.6512	9.98046
h2az1	191.601	188.416	191.601	157.821	109.148	157.821	282.85	294.699	288.775
dnajb14	12.7464	11.2496	12.7464	15.4393	15.343	15.4393	13.9942	14.1806	14.0874
mttp.1	0.259396	0.219796	0.259396	0.162364	0.304058	0.162364	0.262262	0.0836992	0.172981
c4orf54	0.665486	0.735149	0.665486	0.95211	1.36332	0.95211	0.601071	0.790215	0.695643
dapp1	7.29762	7.1658	7.29762	17.4012	15.4803	17.4012	19.9486	16.1516	18.0501
adh7	0	0	0	0	0.0645629	0	0.0452465	0.0577605	0.0515035
adh1	3.05257	2.78125	3.05257	2.6063	1.91782	2.6063	2.26495	3.3362	2.80058
adh1b	60.0041	51.6969	60.0041	61.084	28.8556	61.084	21.4755	21.0164	21.2459
LOC100486839	0.36907	0.625455	0.36907	0.36302	0.0998346	0.36302	0.139931	0.0893159	0.114623
LOC100487777	0.398786	0.24029	0.398786	0.228217	0	0.228217	0.0806387	0.154412	0.117525
adh1a	38.7458	45.3194	38.7458	13.9671	5.9186	13.9671	39.7501	25.9848	32.8674
LOC100488099	0.597876	1.02929	0.597876	0.610986	0.739324	0.610986	0.0863547	0.110238	0.0982963
adh4	0.508369	3.22729	0.508369	0.727323	1.15251	0.727323	0	0	0
adh5	62.3287	78.9706	62.3287	84.371	64.8695	84.371	93.3111	103.072	98.1915
metap1	7.85098	10.5201	7.85098	16.4567	14.8166	16.4567	12.3912	12.0478	12.2195
LOC116411445	1.12059	1.68803	1.12059	2.40484	1.21249	2.40484	0.566487	1.08474	0.825614
eif4e	51.3732	66.211	51.3732	81.6987	88.953	81.6987	89.1893	88.2323	88.7108
LOC116408503	0	1.28858	0	1.22384	0.617044	1.22384	0	0.552031	0.276016
tspan5	5.65111	6.4571	5.65111	6.2705	5.04915	6.2705	5.324	7.21089	6.26745
rap1gds1	9.8319	14.5007	9.8319	15.5967	15.2526	15.5967	20.0891	21.663	20.876
stpg2	0.0799565	0.0301112	0.0799565	0.0857952	0	0.0857952	0.06063	0	0.030315
unc5c	0.79536	1.00206	0.79536	0.796544	0.552863	0.796544	0.935738	1.39052	1.16313
bmpr1b	3.63515	4.33044	3.63515	3.47605	2.24758	3.47605	2.869	3.85399	3.36149
LOC116411998	0	0	0	0	0	0	0	0	0
pdlim5	6.84587	7.09906	6.84587	7.53654	5.61339	7.53654	14.4868	16.885	15.6859
LOC100485437	0.22538	0.101852	0.22538	0.0967353	0.195091	0.0967353	0.113935	0.087268	0.100602
hpgds	221.372	215.288	221.372	178.749	112.713	178.749	192.288	165.644	178.966
smarcad1	22.5707	26.3871	22.5707	21.2993	13.673	21.2993	28.9682	31.0936	30.0309
atoh1	0.221789	0.501148	0.221789	0.118993	0.199982	0.118993	0.30833	0.322041	0.315186
grid2	0.0584554	0.07338	0.0584554	0.0557547	0	0.0557547	0.00985023	0.0377236	0.0237869
ccser1	3.4747	3.42841	3.4747	1.8145	1.45374	1.8145	5.58582	6.25619	5.921
mmrn1	3.8323	3.48844	3.8323	6.2452	6.23837	6.2452	4.62058	3.09473	3.85765
LOC116411449	0.904744	0.292048	0.904744	0.55475	0.186465	0.55475	0.718726	0.417048	0.567887
snca	16.0731	12.2198	16.0731	21.2684	13.0094	21.2684	4.95914	4.43149	4.69532
gprin3	0.039829	0.0749971	0.039829	0.0712292	0.0143652	0.0712292	0.0604038	0.0385549	0.0494793
LOC100489122	0.0260602	0	0.0260602	0	0	0	0	0	0
fam13a	6.6145	7.04522	6.6145	13.7458	15.6827	13.7458	13.9696	9.96869	11.9692
herc3	13.2159	13.5953	13.2159	11.1267	7.92218	11.1267	12.5119	10.4786	11.4952
jchain	3.15215	2.849	3.15215	1.91666	1.93271	1.91666	1.59349	1.9325	1.763
LOC116411450	0	0	0	0	0	0	0	0	0
dck.1	3.7227	3.76774	3.7227	1.58117	0.944063	1.58117	6.91017	9.83484	8.3725
mob1b	14.4234	18.4681	14.4234	22.8579	18.4075	22.8579	35.2792	32.7213	34.0002
rufy3	6.82098	7.81278	6.82098	7.58891	6.22401	7.58891	7.19033	6.69406	6.94219
herc6	0.556487	1.01476	0.556487	0.796166	0.654944	0.796166	1.48062	1.09627	1.28845
ppm1k	11.0635	13.9196	11.0635	10.9693	7.45816	10.9693	5.21415	5.04456	5.12936
LOC116411451	0	0	0	0	0	0	0	0	0
abcg2	19.051	18.6169	19.051	16.1441	12.5207	16.1441	21.698	26.5012	24.0996
pkd2	6.32764	7.30988	6.32764	5.55104	5.55128	5.55104	6.7866	6.20798	6.49729
LOC100271753	0.781947	2.35582	0.781947	6.54027	23.6033	6.54027	123.362	126.66	125.011
LOC100488166	0	0	0	0	0	0	0	0	0
ibsp	0	0	0	0.0636706	0	0.0636706	0.764915	0.344636	0.554775
dspp	0	0	0	0	0	0	0	0	0
dmp1	0	0	0	0	0	0	0.060695	0	0.0303475
odam	0	0	0	0	0	0	0.416918	0.199585	0.308251
cdkl2	0.715746	0.5054	0.715746	0.640011	0.645371	0.640011	1.44731	0.577374	1.01234
g3bp2	3.13029	4.0814	3.13029	4.77957	5.44578	4.77957	7.59305	8.01249	7.80277
uso1	22.1697	24.3916	22.1697	29.9861	26.2347	29.9861	31.9262	29.9974	30.9618
enam	0	0.0749128	0	0	0.0717451	0	0.0670399	0.171162	0.119101
ambn	0.318802	0.120059	0.318802	0.114028	0	0.114028	0.0402907	0	0.0201453
LOC105946460	0	0	0	0	0	0	0	0	0
rchy1	31.5568	31.3677	31.5568	21.8831	24.8538	21.8831	22.3013	23.3434	22.8224
parm1	10.2198	11.8297	10.2198	14.6214	14.2266	14.6214	19.7409	16.9162	18.3286
btc	1.3725	1.42141	1.3725	0.552273	0.391891	0.552273	0.433646	0.830371	0.632009
areg	24.4348	43.9129	24.4348	67.7225	92.0641	67.7225	26.0837	21.2694	23.6766
ereg	9.49465	13.2631	9.49465	18.757	21.343	18.757	11.1065	9.72527	10.4159
epgn	39.7014	31.9823	39.7014	124.499	127.121	124.499	47.7447	25.3752	36.5599
mthfd2l	0.324809	0.0611607	0.324809	0.232352	0.234298	0.232352	0.369448	0	0.184724
cxcl2	0	0	0	0	0.0407013	0	0.313764	0.254891	0.284327
LOC101734307	0	0	0	0	0	0	0	0	0
cxcl8	8.13496	9.80347	8.13496	108.312	150.076	108.312	37.1146	21.7211	29.4179
LOC100498389	0.122335	0.184283	0.122335	9.01377	16.5901	9.01377	2.04084	0.473686	1.25726
LOC100498234	3.2894	2.80789	3.2894	2.03933	2.92643	2.03933	1.94002	2.19354	2.06678
LOC101730379	202.402	228.609	202.402	202.182	202.321	202.182	296.232	236.953	266.593
rassf6	35.7062	30.7838	35.7062	27.6709	19.6007	27.6709	29.9988	20.6152	25.307
alb	0	0	0	0	0	0	0	0	0
LOC101732943	0	0	0	0	0	0	0	0	0
LOC101732409	0	0	0	0	0	0	0	0	0
ankrd17	9.02489	10.2826	9.02489	9.63833	11.1167	9.63833	12.5657	13.0055	12.7856
cox18	4.43282	7.0703	4.43282	8.58039	8.51119	8.58039	10.2818	11.022	10.6519
adamts3	2.90687	2.70157	2.90687	4.35342	3.09009	4.35342	5.00145	5.60582	5.30363
npffr2	0.0501383	0.0755273	0.0501383	0.143465	0	0.143465	0	0.226493	0.113247
gc	0	0	0	0	0	0	0.0181044	0	0.0090522
slc4a4	0.852672	1.05911	0.852672	1.35903	1.10065	1.35903	1.34608	1.2936	1.31984
LOC105945456	0.393189	0.296146	0.393189	0.421902	0.236353	0.421902	0	0.12687	0.0634352
cxcl11	0.936426	0.705307	0.936426	0.669872	0.600429	0.669872	1.05197	0.335729	0.693851
cxcl10	0	0	0	0.59269	0.448241	0.59269	0.418844	0	0.209422
cxcl9	1.67849	1.32442	1.67849	4.68847	4.20884	4.68847	1.61622	3.30116	2.45869
sdad1	18.3507	26.5722	18.3507	44.5941	41.41	44.5941	35.5346	38.1939	36.8642
LOC105945457	0.0749559	0	0.0749559	0	0	0	0	0	0
LOC116411452	0	0	0	0	0	0	0	0	0
LOC116411453	0	0	0	0	0	0	0	0	0
naaa	9.79413	4.78498	9.79413	3.59779	2.35497	3.59779	3.83605	1.87908	2.85757
ppef2	0.283375	0.213435	0.283375	0.180188	0.181698	0.180188	0.254672	0.26415	0.259411
nup54	17.6141	22.1955	17.6141	25.7604	21.9426	25.7604	30.2748	35.9055	33.0901
scarb2	6.50434	7.63782	6.50434	7.21745	5.43072	7.21745	12.3757	11.0391	11.7074
cbm101731809provisional	1.22202	1.19653	1.22202	3.67151	2.64447	3.67151	3.45946	2.60243	3.03095
LOC105948228	0	0	0	0	0	0	0	0	0
LOC116411454	0	0	0	0	0	0	0	0	0
fam47e	1.16871	0.828483	1.16871	0.983575	0.74386	0.983575	0.27803	0.709851	0.493941
LOC116411455	0.0797857	0.120188	0.0797857	0.0285373	0	0.0285373	0.0403337	0.0257444	0.0330391
slc10a6	0	0.0618781	0	0.0587693	0.0592616	0.0587693	0	0	0
ptpn13	3.64393	4.02264	3.64393	3.60267	2.73836	3.60267	3.97014	4.13456	4.05235
rasgef1b	2.42045	2.0835	2.42045	4.03375	4.33615	4.03375	8.63243	5.80177	7.2171
hnrnpd	118.817	121.932	118.817	129.884	102.742	129.884	134.958	139.984	137.471
hnrnpdl	249.157	254.835	249.157	429.167	376.402	429.167	320.905	330.41	325.657
enoph1	18.2847	20.3954	18.2847	17.5645	14.32	17.5645	26.1455	27.4768	26.8111
tmem150c	2.67034	2.94508	2.67034	3.44523	1.54786	3.44523	4.67653	2.98496	3.83075
hpse	12.8177	14.3777	12.8177	19.4402	18.73	19.4402	40.3243	32.0222	36.1732
hsd17b11	18.4018	16.4804	18.4018	22.267	15.7175	22.267	28.1392	24.9325	26.5359
ugt2a1	0	0.0320189	0	0.0304102	0	0.0304102	0.0859616	0.0548681	0.0704148
ythdc1	26.2838	27.9527	26.2838	29.4355	28.2382	29.4355	35.3494	34.9193	35.1343
tmprss11f	2.88098	3.8326	2.88098	2.81033	0.674731	2.81033	6.48764	5.21545	5.85155
LOC108648818	0.116003	0.0873724	0.116003	0.199159	0.0502067	0.199159	0.199385	0.134751	0.167068
LOC116411456	0.135092	0	0.135092	0.0483191	0	0.0483191	0	0	0
coq2	4.11226	4.82816	4.11226	2.59562	2.00664	2.59562	6.60341	6.63451	6.61896
uba6	4.65064	4.70755	4.65064	4.58642	3.122	4.58642	6.57062	6.06321	6.31691
stap1	13.7067	15.2117	13.7067	9.40485	3.43025	9.40485	25.284	17.8353	21.5597
cenpc	2.2967	2.37667	2.2967	1.78581	1.33977	1.78581	3.12976	2.84831	2.98903
epha5	0.192211	0.289543	0.192211	0.164998	0.0831898	0.164998	0.0971675	0.21087	0.154019
prag1	16.9926	17.6099	16.9926	21.6233	23.4758	21.6233	25.0318	23.4812	24.2565
mboat4	0.0447878	0.0337337	0.0447878	0.0320389	0.0969218	0.0320389	0	0.0578066	0.0289033
cops4	28.8692	33.9579	28.8692	48.5858	47.9436	48.5858	51.9065	55.2343	53.5704
leprotl1	2.53076	3.81228	2.53076	3.7252	3.7564	3.7252	6.16308	5.92034	6.04171
LOC100127800	2.26709	2.68329	2.26709	2.13146	1.07466	2.13146	3.43821	3.92932	3.68376
gsr	20.8177	25.5535	20.8177	20.181	22.0522	20.181	33.6658	33.0617	33.3637
LOC101731273	2.33456	2.88509	2.33456	3.17792	2.89389	3.17792	2.42911	2.53048	2.47979
saraf	15.3055	16.9101	15.3055	18.6607	17.8538	18.6607	20.387	20.0098	20.1984
gtf2e2	20.7922	25.3315	20.7922	29.3821	28.5756	29.3821	31.201	32.8624	32.0317
smim18	0.933393	0.546795	0.933393	0.704797	0.748105	0.704797	0.838851	0.870069	0.85446
rbpms	3.24059	3.80399	3.24059	2.5771	2.26297	2.5771	4.2175	4.37167	4.29458
dctn6	19.3601	25.1475	19.3601	30.0458	29.2915	30.0458	37.4893	33.6699	35.5796
chrnb3	0.243395	0.329981	0.243395	0.243757	0.105342	0.243757	0.0492169	0.157072	0.103145
chrna6	0	0.0369373	0	0	0	0	0	0	0
prc1.2	4.90016	3.30225	4.90016	4.02805	1.0232	4.02805	9.97382	11.3176	10.6457
idua	12.3054	12.1201	12.3054	5.18262	3.36147	5.18262	17.6866	14.825	16.2558
slc26a1	0.118801	0.156589	0.118801	0.0849842	0.064272	0.0849842	0.0900854	0.0958337	0.0929595
rbp4l	0	0	0	0	0	0	0	0	0
pde6b	0.528913	0.212465	0.528913	0.277462	0.127176	0.277462	0.445631	0.341328	0.39348
LOC100487782	0.532922	0.620333	0.532922	0.485196	0.174736	0.485196	0.293897	0.281386	0.287641
dnah6	0.0703667	0.0927492	0.0703667	0.0755052	0.0697928	0.0755052	0.133396	0.15326	0.143328
ptpn9l	8.25269	10.6609	8.25269	10.8289	11.1965	10.8289	14.2016	13.9028	14.0522
anxa3	81.6519	83.1893	81.6519	134.541	137.925	134.541	128.217	111.042	119.63
fras1	3.1059	2.8062	3.1059	2.12645	2.0433	2.12645	8.54127	9.41963	8.98045
mrpl1	24.6102	21.8019	24.6102	18.8281	15.5939	18.8281	20.3133	17.813	19.0631
cnot6l	5.904	5.85573	5.904	4.97611	5.81895	4.97611	8.5697	7.54472	8.05721
cxcl13	0.145154	0	0.145154	0.778769	1.67529	0.778769	1.17407	0.608879	0.891473
LOC105946340	0	0	0	0	0	0	0	0	0
mfhas1	2.62109	2.44	2.62109	2.86516	2.16687	2.86516	3.93042	3.66807	3.79925
cldn23	7.84086	7.17116	7.84086	8.48021	7.77691	8.48021	8.04548	6.89729	7.47138
lin54	10.6921	10.4244	10.6921	7.30864	6.21296	7.30864	11.1556	11.3659	11.2607
LOC100489354	16.7707	20.8339	16.7707	28.9796	34.7997	28.9796	18.8829	21.5051	20.194
sec31a	13.2485	19.3833	13.2485	19.6052	15.7268	19.6052	26.8022	30.2969	28.5496
helq	3.22617	4.48016	3.22617	4.07478	2.85442	4.07478	5.47884	5.67664	5.57774
LOC105946056	0	0	0	0	0	0	0	0	0
LOC100485787	3.92839	4.01197	3.92839	2.3815	1.39284	2.3815	4.40937	3.6953	4.05234
nkx6-1	0.544504	0.492138	0.544504	0.233707	0.471328	0.233707	0.165156	0.140556	0.152856
cds1	4.28386	5.14333	4.28386	2.85207	1.83572	2.85207	7.99771	7.41774	7.70773
wdfy3	4.89366	5.12234	4.89366	4.48954	3.80728	4.48954	7.84016	7.9906	7.91538
arhgap24	2.60179	1.92045	2.60179	1.93563	1.87678	1.93563	3.31448	3.97932	3.6469
mapk10	0.450488	0.296891	0.450488	0.342398	0.426505	0.342398	0.156567	0.181699	0.169133
LOC105945479	0.103951	0.0587211	0.103951	0.0557709	0.037492	0.0557709	0.0262749	0	0.0131374
hsd17b13	0	0	0	0	0.0621791	0	0	0	0
LOC108645709	0	0	0	0	0	0	0.0248677	0	0.0124339
LOC100496714	42.2623	39.0057	42.2623	23.1895	12.9332	23.1895	47.7467	36.3647	42.0557
klhl8	5.38949	5.67847	5.38949	5.6531	4.54288	5.6531	6.94907	6.2136	6.58133
LOC116411465	0	0	0	0	0	0	0	0.0403325	0.0201662
aff1	4.49987	3.82445	4.49987	7.51513	3.76378	7.51513	5.47899	7.02822	6.25361
LOC116408311	0	0	0	0	0	0	0	0	0
stbd1	2.56624	2.79191	2.56624	2.2437	2.05681	2.2437	2.30631	2.39214	2.34922
LOC105948145	0	0	0	0	0	0	0	0	0
LOC105948246	0	0.0986002	0	0	0	0	0	0	0
LOC108648883	0.393189	0.0987155	0.393189	0.187512	0.0945412	0.187512	0.331279	0.507482	0.41938
LOC116411472	1.43084	1.97139	1.43084	1.44795	0.981774	1.44795	1.99355	2.07197	2.03276
shroom3	0.418131	0.314932	0.418131	0.203938	0.123388	0.203938	0.211376	0.257571	0.234473
LOC116412001	0	0	0	0	0	0	0	0	0
sowahb	2.27007	2.60355	2.27007	2.39894	3.14474	2.39894	2.51685	2.43051	2.47368
septin11	3.3309	4.03355	3.3309	2.70114	2.20594	2.70114	3.88303	4.225	4.05402
ccni	34.5026	29.7572	34.5026	20.5892	16.6781	20.5892	20.5598	19.4779	20.0188
ccng2	8.46657	6.20142	8.46657	8.70514	7.80686	8.70514	10.4711	7.41875	8.94493
LOC116412002	3.74823	4.67276	3.74823	3.69833	3.26315	3.69833	2.94024	3.75343	3.34684
LOC116411477	0.0809675	0.0609839	0.0809675	0.1448	0.0584052	0.1448	0.102328	0.104503	0.103415
fzr1	12.9684	13.3785	12.9684	11.8922	11.6933	11.8922	19.1096	22.5696	20.8396
LOC101733496	0.69039	0.454996	0.69039	0.370403	0.186753	0.370403	0.0872525	0.027846	0.0575493
LOC105947317	0	0	0	0	0.0464023	0	0	0	0
uhrf1	4.09829	5.46803	4.09829	1.92655	1.52037	1.92655	9.82621	14.093	11.9596
LOC116408312	0	0	0	0	0	0	0	0	0
adgrl3	0.119904	0.232227	0.119904	0.134787	0.0494239	0.134787	0.0779331	0.121595	0.0997642
LOC116408539	0	0	0	0	0	0	0	0	0
kdm4b	3.87952	5.17075	3.87952	3.60649	3.34009	3.60649	7.03138	6.80704	6.91921
LOC105946089	0	0.0781136	0	0.222567	0.0374053	0.222567	0.157285	0.200785	0.179035
ptprs	9.47408	10.1282	9.47408	12.5343	9.51622	12.5343	11.819	12.4581	12.1385
LOC101732465	0.116445	0.0292351	0.116445	0.0277663	0.0559978	0.0277663	0.137354	0.175342	0.156348
LOC108646210	0	0	0	0	0	0	0	0	0
noa1	6.72939	7.82314	6.72939	7.39521	5.13559	7.39521	9.49075	10.8883	10.1895
polr2b	13.692	17.9565	13.692	19.4472	15.4386	19.4472	28.2025	30.4412	29.3219
rest	4.55782	5.10535	4.55782	5.86401	5.60001	5.86401	7.60436	7.14326	7.37381
hnrnpm	56.9695	61.439	56.9695	61.2465	57.7798	61.2465	88.01	93.0193	90.5146
timm44	15.5001	19.5018	15.5001	23.436	22.3364	23.436	29.5264	29.7585	29.6425
ctxn1	0.0734171	0.0552971	0.0734171	0.0700252	0.0353059	0.0700252	0.0247428	0.047379	0.0360609
fbn3	25.4402	28.3542	25.4402	18.3692	14.0797	18.3692	32.8603	37.038	34.9491
cers4	5.14856	5.51747	5.14856	3.80661	3.26521	3.80661	1.41491	2.07382	1.74436
LOC100489862	0.743426	0.447953	0.743426	0.425447	0.143004	0.425447	0.125273	0.159921	0.142597
lsm7	44.6443	52.2616	44.6443	58.1009	55.8716	58.1009	69.5193	82.961	76.2402
sppl2b	11.2568	11.8211	11.2568	11.591	10.8377	11.591	12.9703	15.8863	14.4283
tmprss9	0.0293195	0	0.0293195	0	0	0	0	0.037842	0.018921
timm13	37.0042	46.2132	37.0042	55.6638	49.3368	55.6638	62.227	66.0545	64.1407
lmnb2	1.40626	1.6873	1.40626	1.73119	1.55697	1.73119	3.31477	3.48232	3.39854
rpl36	2460.34	2001.79	2460.34	1854.94	1856.77	1854.94	1363.74	1343.62	1353.68
lrrc14b	2.42956	2.11145	2.42956	1.01605	0.566207	1.01605	0.623551	1.51965	1.0716
LOC100488960	2.73315	2.9735	2.73315	0.434479	0.876236	0.434479	0.921117	0.587936	0.754526
mfsd12	11.8	12.5346	11.8	25.7308	35.1038	25.7308	32.2943	25.3658	28.83
gramd2a	5.96873	6.38533	5.96873	4.87429	3.4482	4.87429	5.50065	6.69815	6.0994
pias4	14.9599	17.8874	14.9599	19.8982	18.8846	19.8982	22.6642	25.4932	24.0787
eef2.1	2582.7	2229.06	2582.7	2157.46	2286.66	2157.46	1810.77	1836.94	1823.85
dapk3	33.051	32.4167	33.051	47.286	51.0011	47.286	47.8266	44.1067	45.9666
atcay	0.779993	0.839262	0.779993	1.1425	1.0717	1.1425	0.995154	0.910843	0.952998
matk	0.0984269	0.0741342	0.0984269	0	0	0	0.0248786	0	0.0124393
LOC100494570	0.0693434	0.470059	0.0693434	0.148814	0.200081	0.148814	0.210329	0.22375	0.21704
rax2	0	0	0	0	0	0	0	0	0
mrpl54	44.5512	45.5711	44.5512	63.6002	59.9229	63.6002	39.3394	41.4311	40.3852
apba3	4.09348	5.27511	4.09348	4.96433	4.10623	4.96433	5.7069	6.17081	5.93886
tjp3	27.0422	26.4664	27.0422	39.5263	42.253	39.5263	31.674	29.351	30.5125
pip5k1c	0.306324	0.524365	0.306324	0.896436	0.723156	0.896436	0.760196	0.916531	0.838364
cactin	16.0201	16.9112	16.0201	20.5166	16.7281	20.5166	21.9967	21.6023	21.7995
tbxa2r	0.713297	0.537248	0.713297	0.612308	0.514531	0.612308	1.29812	1.38096	1.33954
gipc3	0.465619	0.740366	0.465619	1.07326	1.19421	1.07326	0.758454	0.701126	0.72979
hmg20b	13.2151	15.5397	13.2151	15.5307	10.8296	15.5307	19.042	20.0443	19.5431
mydgf	57.3496	62.0861	57.3496	64.6327	56.6041	64.6327	86.0852	88.3127	87.199
dpp9	6.22004	8.3588	6.22004	8.10278	8.99716	8.10278	13.5209	15.2745	14.3977
sema6b	0.317928	0.415064	0.317928	0.424535	0.29049	0.424535	0.0964324	0.205172	0.150802
lrg1	0	0	0	0.0468232	0.0472154	0.0468232	0.0330892	0.0844814	0.0587853
plin3	14.9171	21.4289	14.9171	13.9841	12.3223	13.9841	19.339	21.6987	20.5189
hdgfl2	18.9063	21.5454	18.9063	24.619	23.7597	24.619	24.0931	28.1194	26.1063
ubxn6	22.1746	25.8682	22.1746	20.6582	18.7109	20.6582	25.3133	26.0578	25.6855
chaf1a	6.29287	9.72632	6.29287	5.627	3.45176	5.627	13.0396	21.8915	17.4656
LOC116411519	2.35089	1.77067	2.35089	1.12114	0.376843	1.12114	1.98072	2.86567	2.4232
sh3gl1	37.2819	41.538	37.2819	44.9834	36.5498	44.9834	62.23	63.4358	62.8329
mpnd	0.140813	0.0424236	0.140813	0.181315	0.121889	0.181315	0.0284738	0.0181744	0.0233241
LOC116411520	0.076543	0	0.076543	0	0	0	0	0	0
stap2	12.8138	15.0717	12.8138	8.21202	5.79909	8.21202	27.508	17.3767	22.4423
fsd1	2.73732	2.19058	2.73732	2.48847	2.42704	2.48847	1.55676	2.02412	1.79044
shd	4.85275	6.93713	4.85275	6.87198	4.64351	6.87198	3.47953	3.77079	3.62516
ankrd24	0.0596059	0.0897891	0.0596059	0.0213195	0.0214981	0.0213195	0.0301323	0.019233	0.0246826
ebi3	5.62821	5.54345	5.62821	5.93596	8.58816	5.93596	8.5356	7.72986	8.13273
LOC108648333	0.15981	0.228698	0.15981	0.217208	0.0691667	0.217208	0.169655	0.103132	0.136394
LOC105945920	0.0953694	0.0359156	0.0953694	0.085278	0	0.085278	0.0241058	0.0153864	0.0197461
LOC105945922	0.296035	0.208106	0.296035	0.141179	0.0427084	0.141179	0.139676	0.292932	0.216304
LOC101733659	8.5038	8.86844	8.5038	8.9988	8.05787	8.9988	14.5501	11.6901	13.1201
b4galt1.1	12.1277	12.1452	12.1277	11.2043	11.612	11.2043	16.5781	16.3198	16.449
b4galt1.2	0.740227	0.814854	0.740227	0.0407324	0	0.0407324	1.06504	0.881904	0.973472
LOC116411549	0	0	0	0	0	0	0	0	0
smu1	25.6414	30.807	25.6414	38.5257	30.7203	38.5257	47.0727	48.4398	47.7562
dnaja1	47.212	70.7531	47.212	80.4593	87.1431	80.4593	69.5298	78.5889	74.0593
aptx	2.39478	3.54525	2.39478	2.92409	3.03793	2.92409	5.15557	5.7288	5.44219
elp1	13.2461	13.3598	13.2461	13.8503	10.8729	13.8503	14.7394	15.0986	14.919
kcmf1	30.1649	32.5308	30.1649	34.6415	32.6388	34.6415	35.1928	35.233	35.2129
slc20a2	27.9118	24.7313	27.9118	23.5379	16.669	23.5379	21.6986	18.8208	20.2597
bmp2k	10.5946	11.8398	10.5946	12.0012	9.64821	12.0012	14.8941	15.8395	15.3668
paqr3	3.73677	4.66875	3.73677	4.87446	5.86664	4.87446	5.57819	5.95778	5.76799
antxr2	4.48527	4.87565	4.48527	9.36545	9.65376	9.36545	13.0039	11.2965	12.1502
prdm8	0.590672	0.794444	0.590672	0.4829	0.426076	0.4829	0.319929	0.21782	0.268874
LOC116411553	0	0	0	0	0	0	0	0	0
LOC116411552	0.209587	0.157859	0.209587	0.0999518	0.0503945	0.0999518	0.105951	0.135255	0.120603
fgf5	0.275555	0.103773	0.275555	0.131412	0.132513	0.131412	0.1393	0.177827	0.158563
LOC116412005	1.13059	1.17907	1.13059	1.64864	0.62734	1.64864	0.791367	0.813802	0.802584
cfap299	1.10828	1.29849	1.10828	1.05707	0.799445	1.05707	1.30728	1.7483	1.52779
bmp3	0.249297	0.281652	0.249297	0.237779	0.0899141	0.237779	0.105022	0.134068	0.119545
prkg2	0	0	0	0	0	0	0	0	0
tmsb10	6.85077	5.71278	6.85077	10.8515	6.00069	10.8515	9.40022	9.00004	9.20013
fnta	32.8292	40.3735	32.8292	52.2296	49.8232	52.2296	61.3247	61.6987	61.5117
pomk	3.7457	4.29062	3.7457	2.79113	1.745	2.79113	5.28616	4.28055	4.78335
hgsnat	14.3947	12.9501	14.3947	10.476	5.94889	10.476	18.2428	16.0308	17.1368
ints10	4.03557	4.55932	4.03557	5.34409	4.67842	5.34409	6.33882	6.96033	6.64958
csgalnact1	4.36634	3.86972	4.36634	3.70841	1.22423	3.70841	4.46918	4.81908	4.64413
sh2d4a	16.9387	13.7799	16.9387	13.5035	7.717	13.5035	17.4198	16.0091	16.7145
psd3	2.84822	3.17694	2.84822	3.63946	2.18001	3.63946	4.3745	4.967	4.67075
lpl	22.4701	20.4037	22.4701	12.5448	13.2807	12.5448	8.45706	7.12018	7.78862
fut10	5.03085	4.852	5.03085	3.6427	2.50044	3.6427	8.21894	7.93834	8.07864
nrg1	2.41226	3.67836	2.41226	1.69385	1.66533	1.69385	3.20201	3.42862	3.31531
LOC101730712	0	0	0	0	0	0	0	0	0
ubxn8	6.73356	8.61001	6.73356	9.45447	7.29709	9.45447	12.8718	12.5917	12.7317
ppp2cb	108.773	105.951	108.773	99.2452	82.6456	99.2452	95.446	97.475	96.4605
wrn	3.87377	4.06628	3.87377	4.76479	3.4518	4.76479	5.31663	5.33915	5.32789
purg	0	0.447359	0	0.141628	0	0.141628	0	0.383301	0.19165
LOC116406454	0.775663	0.876332	0.775663	0.710927	0.594487	0.710927	0.894517	0.922918	0.908718
tex15	0.0115311	0.0260553	0.0115311	0.00824875	0.00831784	0.00824875	0.0291463	0.0148829	0.0220146
LOC116408313	0	0	0	0	0	0	0	0	0
LOC105945872	0	0	0	0	0	0	0	0.0304617	0.0152309
dusp4	1.16822	1.35368	1.16822	1.86422	2.26876	1.86422	2.29411	2.52266	2.40838
tnks	5.87527	6.08868	5.87527	6.47304	6.97581	6.47304	6.61226	7.30634	6.9593
ppp1r3b	1.97064	1.9874	1.97064	1.83977	1.49378	1.83977	2.31322	2.78056	2.54689
eri1	19.142	24.5037	19.142	25.5646	16.3562	25.5646	31.2315	35.3628	33.2972
dohh	13.1303	18.3449	13.1303	29.1822	32.1017	29.1822	25.1828	31.5008	28.3418
smim24	0	0	0	0	0	0	0	0	0
nfic	1.81951	2.33845	1.81951	2.80978	3.45831	2.80978	2.18273	2.47888	2.3308
rorb.2	0.243455	0.314345	0.243455	0.174156	0.0752633	0.174156	0	0.0224445	0.0112222
abhd17a	31.8592	31.7351	31.8592	24.5664	31.8357	24.5664	24.9254	23.0522	23.9888
rexo1	5.66875	6.21386	5.66875	5.97408	4.54547	5.97408	7.241	6.84292	7.04196
atp8b3	0	0.0672926	0	0	0.0483353	0	0	0	0
LOC116408551	0	0	0	0	0	0	0	0	0
onecut3	0	0	0	0	0	0	0	0	0
tcf3	7.4847	7.97835	7.4847	8.74212	8.66283	8.74212	11.1801	12.0481	11.6141
uqcr11	370.797	362.481	370.797	304.678	264.842	304.678	274.378	275.889	275.133
mbd3	31.8032	35.4803	31.8032	32.6636	27.3638	32.6636	43.9229	49.3152	46.619
mex3d	3.833	5.60414	3.833	5.05377	7.21043	5.05377	6.079	7.32377	6.70138
unc13a	0.12224	0.197293	0.12224	0.574633	0.22674	0.574633	0.114763	0.157772	0.136268
ap1m1	28.1688	32.7765	28.1688	43.6081	43.2175	43.6081	55.1218	58.9905	57.0562
upf1	15.9773	19.1022	15.9773	21.0176	22.5218	21.0176	30.5062	32.5806	31.5434
LOC100491961	0	0	0	0	0	0	0	0	0
LOC101732303	0	0	0	0	0	0	0	0	0
LOC100491788	17.0203	18.7913	17.0203	13.1081	10.2693	13.1081	19.9695	19.7619	19.8657
arrdc2	16.5068	16.2526	16.5068	16.6377	20.9713	16.6377	15.2522	10.8401	13.0462
pigg	1.2208	1.76236	1.2208	1.61924	1.33926	1.61924	3.49715	3.21697	3.35706
atp5me	540.535	514.048	540.535	489.71	403.226	489.71	341.206	375.004	358.105
cwf19l1	11.2617	15.4573	11.2617	14.1481	12.8231	14.1481	19.2907	21.3224	20.3066
gak	9.03226	12.4352	9.03226	10.7559	9.78268	10.7559	15.744	15.6878	15.7159
LOC108648369	0	0	0	0	0	0	0	0	0
gadd45b	1.78818	3.66639	1.78818	4.83242	5.80448	4.83242	2.05904	2.17974	2.11939
gng7	14.9706	18.9586	14.9706	15.4863	11.8047	15.4863	25.1896	23.2529	24.2212
diras1	0.158686	0.298802	0.158686	0.472984	0.209856	0.472984	0.06685	0.187745	0.127298
slc39a3	3.0028	3.44392	3.0028	3.56381	4.62745	3.56381	4.31248	3.74353	4.028
sgta	30.2441	34.837	30.2441	57.6808	51.1114	57.6808	58.7397	61.8119	60.2758
thop1	24.108	29.6687	24.108	26.084	20.9302	26.084	36.061	41.645	38.853
plk5	3.51172	3.01529	3.51172	6.6822	4.53434	6.6822	2.71615	2.56087	2.63851
LOC100487633	0.136713	0.308912	0.136713	0	0	0	0	0	0
LOC100486858	0	0	0	0	0	0	0	0	0
pcsk4	0	0.0649911	0	0.0205753	0	0.0205753	0.0290804	0.0185616	0.023821
reep6	1.2053	2.82432	1.2053	1.31726	0.917731	1.31726	1.84485	2.67917	2.26201
c19orf25	10.324	11.8397	10.324	12.6551	11.9004	12.6551	15.5784	16.5724	16.0754
apc2	0.320792	0.289941	0.320792	0.238657	0.203632	0.238657	0.175142	0.306389	0.240766
LOC101735095	0.0591029	0.0890314	0.0591029	0.126838	0.0852666	0.126838	0.059756	0	0.029878
rps15	3253.55	2689.28	3253.55	2603.47	2568.72	2603.47	1843.14	1805.42	1824.28
dazap1	26.7957	31.0254	26.7957	27.8057	30.2495	27.8057	27.7022	33.4159	30.559
gamt	152.242	145.654	152.242	185.218	159.336	185.218	71.098	117.697	94.3975
ndufs7	263.78	280.623	263.78	273.52	239.363	273.52	189.859	185.48	187.669
pwwp3a	10.71	11.8901	10.71	10.726	7.64091	10.726	13.8692	14.0883	13.9788
LOC100496389	0.232729	0.306756	0.232729	0.208103	0.0419692	0.208103	0.0588252	0.187737	0.123281
efna2	5.91315	9.49154	5.91315	7.83584	3.35638	7.83584	4.21435	4.87946	4.5469
fam174c	22.839	30.3203	22.839	37.3185	33.0679	37.3185	43.6494	44.3758	44.0126
cirbp	681.007	762.056	681.007	1044.31	1000.05	1044.31	964.828	1051.35	1008.09
midn	11.6138	17.0681	11.6138	20.324	37.6375	20.324	18.8161	17.6586	18.2373
atp5f1d	611.884	562.204	611.884	560.859	601.952	560.859	483.568	480.238	481.903
cbarp	0.137876	0.778853	0.137876	2.09588	3.15772	2.09588	1.42885	1.9575	1.69317
stk11	10.2389	10.3777	10.2389	9.63021	11.9448	9.63021	10.7674	11.8284	11.2979
LOC101734868	0	0.0718924	0	0	0	0	0.144758	0.123196	0.133977
cnn2	56.7813	67.2651	56.7813	271.252	296.958	271.252	159.424	133.167	146.296
arhgap45	2.07657	2.32701	2.07657	6.59406	6.55796	6.59406	4.41668	3.80783	4.11225
polr2e	54.235	60.8233	54.235	89.504	87.2332	89.504	86.2834	96.1212	91.2023
LOC779531	0.956135	1.22426	0.956135	0.889162	1.03455	0.889162	1.54672	1.78939	1.66806
gpx4	182.406	190.993	182.406	204.047	194.038	204.047	239.748	238.092	238.92
sbno2	5.21525	6.24345	5.21525	14.2008	15.4671	14.2008	15.1228	14.0151	14.569
tmem259	9.00282	9.53483	9.00282	8.92391	10.129	8.92391	12.8302	14.1777	13.504
grin3b	0.0225516	0.0169857	0.0225516	0.0161323	0.0325348	0.0161323	0	0.0145535	0.00727673
wdr18	13.6042	17.1807	13.6042	24.8328	24.5332	24.8328	26.6495	29.2519	27.9507
arid3a	2.94892	2.5861	2.94892	2.10213	2.49162	2.10213	3.22128	2.90782	3.06455
trnaa-cgc	0.0409572	0.0308486	0.0409572	0	0	0	0.0207049	0	0.0103525
kiss1r	0.0763345	0	0.0763345	0.0546058	0	0.0546058	0.038589	0	0.0192945
r3hdm4	20.0511	19.5475	20.0511	20.2974	23.2783	20.2974	26.7752	20.4839	23.6295
LOC116408565	0	0	0	0	0	0	0	0	0
med16	2.9338	3.96381	2.9338	4.02429	3.79619	4.02429	8.14946	9.87637	9.01291
cfd	86.1992	75.1848	86.1992	92.9894	80.3331	92.9894	85.9068	83.9384	84.9226
prtn3	2.3304	4.56361	2.3304	36.6751	25.5034	36.6751	11.8481	11.6875	11.7678
plppr3	0.231407	0.283227	0.231407	0.268998	0.312982	0.268998	0.26321	0.373341	0.318275
ptbp1	41.2195	44.003	41.2195	54.4014	56.4737	54.4014	65.146	63.2082	64.1771
misp	0.703358	0.508572	0.703358	1.02642	1.54238	1.02642	1.70671	0.835185	1.27095
palm	11.5428	10.6912	11.5428	9.03824	6.03095	9.03824	5.37784	5.29486	5.33635
LOC100497492	0.360705	0.905598	0.360705	0.25803	0.260191	0.25803	0.425473	0.31037	0.367921
LOC105945763	0.0411982	0	0.0411982	0.0294711	0.0594359	0.0294711	0.0208267	0.0531736	0.0370002
pgpep1	3.63472	4.59716	3.63472	3.97373	4.5017	3.97373	4.74961	4.38145	4.56553
timm10	26.1695	30.1074	26.1695	35.1777	27.2439	35.1777	44.0009	44.4166	44.2087
LOC116408314	0.240987	0.181509	0.240987	0	0	0	0	0.155519	0.0777593
LOC116411999	0	0	0	0	0	0	0	0	0
LOC116412000	0	0	0	0	0	0	0	0	0
LOC108648378	0	0.136794	0	0	0	0	0.0918131	0	0.0459065
LOC105945765	0	0	0	0	0	0	0	0.325748	0.162874
LOC108648379	0	0	0	0.134499	0	0.134499	0	0	0
LOC100491733	0.110621	0	0.110621	0.0791326	0.87775	0.0791326	0.447374	0.713881	0.580627
LOC100494007	0	0.0216526	0	0	0.020737	0	0.0145328	0	0.00726638
ugt2b4	3.9301	5.01682	3.9301	4.2171	3.95788	4.2171	2.91565	3.91966	3.41765
LOC101734175	4.24772	5.1418	4.24772	3.65356	3.72064	3.65356	8.12919	8.71318	8.42118
LOC101734108	0	0	0	0	0.0832041	0	0.0583105	0	0.0291553
ndufa7	194.863	180.787	194.863	166.075	153.274	166.075	110.876	109.081	109.979
rps28p9	1971.91	1575.25	1971.91	1474.27	1480.53	1474.27	1059.58	1096.06	1077.82
trnay-gua	0.0201981	0.015213	0.0201981	0.0288974	0	0.0288974	0.0102106	0	0.00510532
kank3	11.2039	12.6052	11.2039	15.2695	13.1709	15.2695	12.5436	12.8697	12.7066
LOC105945731	0.165035	0.248606	0.165035	0.295145	0.35714	0.295145	0.0417148	0.106504	0.0741093
angptl4	31.2324	39.8352	31.2324	45.2498	33.0175	45.2498	24.0052	72.3445	48.1748
rab11b.1	92.3216	98.8246	92.3216	86.3982	69.6435	86.3982	135.74	138.833	137.287
marchf2	12.8387	12.7942	12.8387	12.9049	11.1133	12.9049	12.2484	13.384	12.8162
rab11b.2	10.3081	11.6042	10.3081	11.1005	7.99533	11.1005	11.4306	12.2315	11.8311
lonp1	9.49355	12.7119	9.49355	14.5634	14.0513	14.5634	15.0909	18.8789	16.9849
larp6-like.1	0	0	0	0	0	0	0	0	0
nrtn	2.20537	1.67751	2.20537	1.49951	0.913543	1.49951	1.65575	1.94459	1.80017
med11	4.48962	3.92805	4.48962	3.95778	3.40211	3.95778	5.61672	6.67263	6.14468
LOC116412003	2.17866	1.78364	2.17866	2.03283	1.50323	2.03283	2.87314	3.48438	3.17876
ndufa11	236.146	238.257	236.146	218.687	185.38	218.687	168.426	176.457	172.441
caps	1.15255	1.53888	1.15255	1.12428	0.71801	1.12428	0.635609	0.709976	0.672793
vmac	4.38141	4.09205	4.38141	3.71094	2.1997	3.71094	8.45212	6.94434	7.69823
ranbp3	14.4578	15.0107	14.4578	14.7339	15.0178	14.7339	18.2157	19.5503	18.883
slc1a6	2.72193	3.50832	2.72193	4.63471	3.38762	4.63471	4.96136	5.04704	5.0042
LOC100493006	0.531085	0.400008	0.531085	3.67248	3.19245	3.67248	2.46104	1.25668	1.85886
rfx2	6.59631	6.02975	6.59631	4.57865	4.43345	4.57865	7.14416	7.23793	7.19105
acsbg2	11.7044	14.188	11.7044	13.2781	24.5935	13.2781	23.1802	17.8258	20.503
mllt1	5.80306	6.64831	5.80306	7.17317	7.79459	7.17317	9.26161	10.1156	9.68863
acer1	5.4357	8.25121	5.4357	5.38397	3.80035	5.38397	4.98847	3.39994	4.1942
anp32c	76.4984	94.909	76.4984	98.5596	88.8099	98.5596	119.58	138.118	128.849
znf414	9.12108	10.3189	9.12108	9.40098	8.32497	9.40098	10.4828	9.80232	10.1426
myo1f	6.21852	8.13739	6.21852	15.0078	15.9038	15.0078	15.734	11.3703	13.5522
adamts10	4.91681	4.25193	4.91681	3.68472	1.76397	3.68472	4.30043	5.19602	4.74822
zap70	0.691722	0.68381	0.691722	0.835014	0.935564	0.835014	0.764932	0.613794	0.689363
LOC116412004	75.0158	81.035	75.0158	105.299	124.505	105.299	99.1352	63.3766	81.2559
LOC100494822	11.0236	10.4132	11.0236	14.8229	15.3542	14.8229	15.013	9.1986	12.1058
LOC116412006	8.46185	10.7437	8.46185	13.4035	13.2541	13.4035	9.34978	9.2833	9.31654
LOC116412007	19.0441	18.0311	19.0441	23.5904	24.2149	23.5904	20.2336	16.7337	18.4837
LOC100495756	0.111613	0.168131	0.111613	0	0	0	0.169269	0.144056	0.156662
lingo3	0.372177	0.254836	0.372177	0.266236	0.24406	0.266236	0.0171041	0.131007	0.0740558
oaz1	495.35	546.109	495.35	514.046	496.283	514.046	627.377	633.922	630.65
jsrp1	12.7327	13.6214	12.7327	14.7507	13.9395	14.7507	9.34176	9.30766	9.32471
amh	0	0	0	0	0	0	0.0397953	0.0254008	0.0325981
sf3a2	21.4053	20.1149	21.4053	17.3763	20.8616	17.3763	20.4885	24.0332	22.2609
plekhj1	14.9507	17.1234	14.9507	14.3279	12.2225	14.3279	18.643	20.6442	19.6436
dot1l	2.82425	2.54872	2.82425	3.67755	3.74591	3.67755	3.39497	2.93128	3.16313
LOC101732407.2	0.298029	0.168355	0.298029	0.266494	0.214981	0.266494	0.0376653	0.096165	0.0669152
ap3d1	14.6771	17.534	14.6771	14.7367	14.5336	14.7367	23.6132	24.9819	24.2975
mob3a	6.20989	7.51319	6.20989	8.32166	7.98599	8.32166	13.9917	13.3462	13.669
mknk2	18.6653	20.0219	18.6653	17.0156	22.5292	17.0156	25.778	13.3609	19.5695
btbd2	20.2546	19.3045	20.2546	17.8384	14.2602	17.8384	18.5322	16.0031	17.2677
csnk1g2	9.92871	12.373	9.92871	11.816	10.9383	11.816	13.0728	13.8924	13.4826
LOC116408315	0	0	0	0	0	0	0	0	0
ccl25	0	0	0	0.0874169	0	0.0874169	0	0	0
ankle1	1.55255	2.39794	1.55255	1.72919	0.893101	1.72919	6.85507	11.6173	9.23616
lage3	7.98455	9.53926	7.98455	6.69652	6.55401	6.69652	10.2998	10.6016	10.4507
arhgef18	4.13645	4.01739	4.13645	6.05644	5.83671	6.05644	6.78684	6.1896	6.48822
enc1.2	22.9916	18.0753	22.9916	31.5979	38.8915	31.5979	45.0258	39.3932	42.2095
b4galt1l	0	0	0	0	0.0585745	0	0.164199	0.157209	0.160704
pex11g	3.68672	3.68087	3.68672	2.51462	1.32969	2.51462	3.68411	3.26446	3.47429
lsm4	33.4822	42.7111	33.4822	38.95	36.7633	38.95	70.6722	72.7741	71.7232
LOC116408316	0.147252	0	0.147252	0	0	0	0	0	0
jund	46.9296	52.645	46.9296	16.1811	23.5372	16.1811	35.5314	35.2073	35.3693
xbg100496955	0	0.126255	0	0.419693	0.302292	0.419693	0.04237	0	0.021185
pde4c	2.55573	1.9157	2.55573	1.48545	1.71947	1.48545	2.03115	2.09336	2.06226
rab3a	1.70432	1.72494	1.70432	2.51457	1.42149	2.51457	0.37694	0.859269	0.618105
LOC100497159	10.77	9.75352	10.77	10.1807	9.896	10.1807	14.1946	13.9833	14.0889
mpv17l2	9.0287	11.6966	9.0287	12.659	12.765	12.659	13.5362	11.6531	12.5947
ifi30	104.926	117.479	104.926	68.7338	69.2245	68.7338	149.265	131.927	140.596
pik3r2	4.94514	7.26609	4.94514	4.09257	3.5003	4.09257	6.03019	6.39754	6.21387
mast3	2.66209	2.4666	2.66209	2.40017	2.54346	2.40017	3.3263	3.07935	3.20283
il12rb1	0.134202	0.168467	0.134202	0.128002	0.322686	0.128002	0.58797	0.288687	0.438329
gna15	10.8165	11.3332	10.8165	9.76655	8.704	9.76655	11.8595	9.64835	10.7539
gzmh	63.761	66.1411	63.761	73.5381	59.4197	73.5381	51.8234	62.6452	57.2343
fam32a	91.9826	105.386	91.9826	96.4281	81.5716	96.4281	114.747	109.466	112.106
cib3	0	0.0611828	0	0	0	0	0	0.026211	0.0131055
hsh2d	13.3352	10.368	13.3352	12.4627	11.0673	12.4627	15.4398	11.6131	13.5264
tpm4	117.048	144.265	117.048	255.831	223.1	255.831	332.426	337.786	335.106
rab8a	18.1862	23.3117	18.1862	21.5665	20.2389	21.5665	38.0649	35.7266	36.8957
LOC116412038	0.300628	0.0566075	0.300628	0.0537635	0	0.0537635	0.265956	0.145505	0.205731
pnhd	0	0	0	0	0	0	0	0	0
admp	0	0	0	0	0	0	0	0	0
LOC116412039	0.478885	0.360691	0.478885	0.274056	0.207264	0.274056	0.435759	0.185426	0.310592
LOC100145428	4.54732	7.25773	4.54732	5.96369	5.70125	5.96369	8.75728	8.94344	8.85036
elavl1	8.79387	11.5437	8.79387	12.9408	12.2639	12.9408	14.9454	13.7282	14.3368
LOC100496215	0.0380119	0.114521	0.0380119	0.217534	0.109678	0.217534	0.172944	0.367959	0.270451
LOC105945613	0.393466	0.118542	0.393466	0.168879	0.170294	0.168879	0.27847	0.101568	0.190019
mhc100494167	7.76339	7.45114	7.76339	6.15649	7.87207	6.15649	7.82676	7.21443	7.5206
pram1	12.1184	12.3275	12.1184	28.9769	33.5033	28.9769	35.3902	24.3027	29.8464
safb	29.8661	33.4052	29.8661	38.4798	29.6446	38.4798	45.8702	47.318	46.5941
crygdl.1	0	0	0	0	0	0	0	0	0
crygdl.2	0	0	0	0	0	0	0	0	0
crygdl.4	0	0	0	0	0	0	0	0	0
crygdl.5	0.168257	0	0.168257	0	0	0	0	0.108583	0.0542914
crygdl.6	0	0	0	0	0	0	0	0	0
crygdl.7	0	0	0	0	0	0	0	0	0
LOC101730653	0	0	0	0	0	0	0	0	0
crygdl.9	0	0	0	0	0	0	0	0.120326	0.0601632
crygdl.11	0	0	0	0	0	0	0	0	0
LOC116412118	0	0	0	0	0	0	0	0	0
crygdl.12	0	0	0	0	0	0	0	0	0
crygdl.13	0	0	0	0	0	0	0	0	0
crygdl.14	0	0	0	0	0	0	0	0	0
LOC116412119	0	0	0	0	0	0	0	0	0
crygdl.15	0	0	0	0	0	0	0	0	0
crygdl.16	0	0	0	0	0	0	0	0	0
crygdl.17	0	0	0	0	0	0	0	0	0
crygdl.19	0	0	0	0	0	0	0	0	0
crygdl.22	0	0	0	0	0	0	0	0	0
crygdl.23	0	0	0	0	0	0	0	0	0
crygdl.24	0	0	0	0	0	0	0	0	0
crygdl.25	0	0	0	0	0	0	0	0	0
LOC116412112	0	0	0	0	0	0	0	0	0
crygdl.27	0	0	0	0	0	0	0	0	0
LOC116406474	0	0	0	0	0	0	0	0	0
crygdl.28	0	0	0	0	0	0	0	0	0
crygdl.29	0	0	0	0	0	0	0	0	0
crygdl.30	0	0	0	0	0	0	0	0	0
LOC116406504	0	0	0	0	0	0	0	0	0
LOC116412095	0	0	0	0	0	0	0	0	0
crygdl.31	0	0	0	0	0	0	0	0	0
crygdl.32	0	0	0	0	0	0	0	0	0
crygdl.33	0	0	0	0	0	0	0	0	0
crygdl.34	0	0	0	0	0	0	0	0	0
crygdl.35	0	0	0	0	0	0	0	0	0
crygdl.37	0	0	0	0	0	0	0	0	0
LOC116412008	0	0	0	0	0	0	0	0	0
crygdl.39	0	0	0	0	0	0	0	0	0
LOC116412066	0	0	0	0	0	0	0	0	0
LOC116406455	0	0	0	0	0	0	0	0	0
crygdl.40	0	0	0	0	0	0	0	0	0
crygdl.41	0	0	0	0	0	0	0	0	0
LOC116412116	0	0	0	0	0	0	0	0	0
crygdl.43	0	0	0	0	0	0	0	0	0
crygdl.44	0	0	0	0	0	0	0	0	0
crygdl.45	0	0	0	0	0	0	0	0	0
LOC116412113	0	0	0	0	0	0	0	0	0
crygdl.48	0	0	0	0	0	0	0	0	0
LOC105945546	1.10533	2.18041	1.10533	2.22147	1.82244	2.22147	2.04882	1.90216	1.97549
znf420	4.07357	2.15311	4.07357	2.91403	2.62913	2.91403	3.46829	3.59736	3.53282
mier2	0.968411	1.49353	0.968411	2.11125	1.43037	2.11125	3.49683	4.85083	4.17383
theg	0	0.0491279	0	0.0933194	0	0.0933194	0.0329736	0.0420932	0.0375334
trnag-ucc	0.0598606	0.0225432	0.0598606	0.0428212	0	0.0428212	0.030261	0	0.0151305
trnae-cuc	0	0.0225432	0	0.0214106	0.0215899	0.0214106	0	0	0
c2cd4c	0.0142027	0.0106973	0.0142027	0	0.0614698	0	0.0502586	0.0366622	0.0434604
shc2	0.0423824	0.191532	0.0423824	0.121273	0.122289	0.121273	0.0428507	0	0.0214254
odf3l1	0.185145	0.174312	0.185145	0.0662217	0.166941	0.0662217	0.0233989	0.0597407	0.0415698
mfsd14b	22.92	26.983	22.92	25.8412	26.1296	25.8412	28.9415	31.9619	30.4517
madcam1	0.120753	0.212217	0.120753	0.633459	0.812973	0.633459	0.223827	0.519512	0.37167
tpgs1	1.73735	1.84737	1.73735	2.01043	2.69074	2.01043	2.47983	3.16569	2.82276
cdc34	30.8679	39.1721	30.8679	32.3823	40.223	32.3823	58.0039	57.586	57.7949
bsg	42.2785	45.3807	42.2785	43.187	39.7638	43.187	44.9409	43.2418	44.0913
LOC116408317	0	0	0	0	0	0	0	0	0
hcn2	5.24321	5.59609	5.24321	3.68345	3.06981	3.68345	2.59115	2.21531	2.40323
polrmt	2.99594	3.97477	2.99594	5.36768	6.89963	5.36768	4.09894	4.46987	4.2844
fgf22	0	0.159852	0	0	0.306185	0	0	0	0
rnf126	6.21708	8.41352	6.21708	7.95467	10.3912	7.95467	8.07442	9.13329	8.60386
fstl3	3.19874	4.35221	3.19874	7.63969	10.0111	7.63969	13.1189	14.2168	13.6679
LOC496767	5.16617	5.94279	5.16617	55.5015	37.198	55.5015	22.1276	18.4882	20.3079
gdf15	0.0316015	0	0.0316015	0.29388	0.25075	0.29388	0.287557	0.122362	0.20496
chchd10	90.1376	95.916	90.1376	101.723	88.7392	101.723	34.6308	41.5096	38.0702
LOC101731250	5.19694	3.70459	5.19694	9.36045	8.36778	9.36045	8.63218	7.63586	8.13402
LOC100489128	12.1057	9.14511	12.1057	9.82306	11.6518	9.82306	13.0798	7.90557	10.4927
ssbp4	2.38116	3.50542	2.38116	1.85822	1.73064	1.85822	2.69017	3.59718	3.14368
isyna1	27.5262	48.9084	27.5262	85.4335	92.1099	85.4335	107.511	104.132	105.822
ell	6.14924	5.45861	6.14924	5.6164	8.19813	5.6164	5.82862	5.49191	5.66027
fkbp8	11.9212	12.7949	11.9212	13.147	10.0324	13.147	15.3675	15.6428	15.5052
kxd1	4.50146	6.16446	4.50146	7.26965	6.24818	7.26965	5.82692	6.03001	5.92846
uba52	1372.46	1165.88	1372.46	1128.42	1113.09	1128.42	828.957	864.898	846.927
rex1bd	32.5002	30.6564	32.5002	23.7624	19.5241	23.7624	33.3258	33.6769	33.5014
crlf1	5.58767	5.52376	5.58767	8.9311	7.5889	8.9311	12.0933	13.5786	12.836
tmem59l	0.37743	0.397987	0.37743	0.701985	0.544512	0.701985	0.15264	0.170499	0.16157
klhl26	2.92635	3.66716	2.92635	4.81834	4.02162	4.81834	4.42528	3.93978	4.18253
crtc1	2.78874	2.82753	2.78874	2.5512	2.57257	2.5512	3.44311	3.80702	3.62507
comp	0.0890299	0.134113	0.0890299	0.275979	0.0856279	0.275979	0.405062	0.210667	0.307864
LOC116412009	0	0	0	0	0	0	0	0	0
LOC105947701	9.51819	8.09832	9.51819	3.49898	2.12969	3.49898	5.76957	2.90061	4.33509
parp14.3	2.42391	3.2902	2.42391	2.82003	2.47859	2.82003	5.30534	5.96475	5.63505
adh6	5.88418	5.34436	5.88418	6.56147	4.36934	6.56147	11.8547	13.849	12.8518
stra6l.1	11.3915	12.3298	11.3915	8.90346	6.54331	8.90346	7.25171	9.77466	8.51318
tdrd7	4.36631	5.75516	4.36631	4.47966	5.24242	4.47966	7.85617	7.60051	7.72834
tmod1	24.7379	23.6612	24.7379	25.1797	18.7101	25.1797	7.80825	10.0869	8.94759
tstd2	1.64793	2.39966	1.64793	4.08666	3.24916	4.08666	4.77626	4.63201	4.70414
ncbp1	9.59013	13.0411	9.59013	15.4557	13.2702	15.4557	20.1656	23.9368	22.0512
xpa	7.71256	8.79897	7.71256	9.33052	9.65412	9.33052	9.51789	10.0276	9.77277
foxe1	3.6405	3.21326	3.6405	2.64492	1.55921	2.64492	6.41251	5.24934	5.83093
trmo	6.39213	5.29594	6.39213	6.15543	4.14982	6.15543	8.05361	5.90206	6.97783
hemgn	3.6799	3.03989	3.6799	4.54304	1.66974	4.54304	9.96153	5.056	7.50876
anp32b	34.9431	44.0398	34.9431	24.5883	17.2462	24.5883	34.9125	40.4348	37.6737
coro2a	9.21722	9.99974	9.21722	3.83624	1.773	3.83624	14.4493	13.8432	14.1462
ecpas	9.42638	12.9775	9.42638	8.00831	7.66767	8.00831	15.706	17.0377	16.3719
smc2	12.4079	10.4164	12.4079	7.95141	2.31217	7.95141	20.5948	26.3741	23.4844
LOC116408319	0	0	0	0	0	0	0	0	0
LOC116412010	0.37353	0.281339	0.37353	0	0	0	0.188829	0.120527	0.154678
dnajc25	62.6323	64.2959	62.6323	72.0642	64.0947	72.0642	68.5697	64.0984	66.334
gng10	26.1864	30.5623	26.1864	37.9712	25.5261	37.9712	30.7692	41.5627	36.166
shoc1	0.164069	0.105921	0.164069	0.0167666	0.0845354	0.0167666	0.0473948	0.121006	0.0842003
ugcg	7.52796	9.16197	7.52796	10.5309	20.3418	10.5309	11.5617	10.842	11.2019
susd1	0.547415	0.679094	0.547415	0.506767	0.580695	0.506767	0.472072	0.602634	0.537353
ptbp3	10.0407	9.88686	10.0407	10.9335	10.6901	10.9335	15.4484	15.0331	15.2407
hsdl2	59.1296	61.9864	59.1296	71.2908	40.7695	71.2908	58.1334	70.5893	64.3613
kiaa1958	0.582461	0.792104	0.582461	0.555551	0.51352	0.555551	1.096	1.17986	1.13793
inip	32.6687	36.29	32.6687	41.2557	28.4363	41.2557	46.8689	52.2937	49.5813
snx30	10.8107	12.9322	10.8107	10.8203	10.6161	10.8203	12.8131	14.1291	13.4711
LOC100487203	1.96111	1.86944	1.96111	2.192	2.96188	2.192	5.93285	5.65557	5.79421
LOC100487354	1.28382	1.70369	1.28382	1.53063	0.926071	1.53063	2.56511	2.05152	2.30831
slc46a2	9.12108	11.59	9.12108	9.40986	5.86328	9.40986	17.1891	10.9715	14.0803
palm2	6.4972	7.98539	6.4972	8.05781	4.80132	8.05781	9.23765	9.74735	9.4925
LOC105945455	0	0	0	0	0	0	0	0	0
xbg100487674	29.2487	32.1498	29.2487	26.6115	19.5818	26.6115	16.2645	13.5077	14.8861
dcaf10	15.6963	18.8377	15.6963	16.4929	14.1426	16.4929	21.9445	24.4517	23.1981
slc25a51	3.70286	3.56986	3.70286	3.79919	2.57944	3.79919	4.98457	5.16154	5.07305
frmpd1	0.0559363	0.0280871	0.0559363	0.013338	0.0268994	0.013338	0.00942574	0.0120326	0.0107292
tomm5	49.6345	63.5443	49.6345	69.3333	55.5249	69.3333	72.2493	69.6658	70.9575
fbxo10	1.31267	1.61419	1.31267	1.49476	1.44931	1.49476	1.74699	2.14372	1.94536
polr1e	19.5709	25.5583	19.5709	48.0968	42.6364	48.0968	38.936	41.5563	40.2461
zbtb5	3.50997	4.00223	3.50997	5.45181	4.89967	5.45181	6.71142	6.92121	6.81631
grhpr.2	0	0.0658874	0	0	0.0631013	0	0.0442222	0.169359	0.10679
grhpr.1	21.1773	25.3205	21.1773	21.6028	15.961	21.6028	28.6604	27.3943	28.0274
LOC594879	0.0431494	0.0324997	0.0431494	0.0308669	0	0.0308669	0	0	0
LOC100493491	2.32502	2.54718	2.32502	2.268	1.8296	2.268	3.65073	3.84201	3.74637
LOC100494812	4.37702	5.30829	4.37702	3.34337	2.80948	3.34337	4.0316	4.16518	4.09839
zcchc7	3.32242	4.34885	3.32242	7.29159	7.81802	7.29159	5.12023	6.07838	5.59931
pax5	0.0431494	0	0.0431494	0.0308669	0.0622509	0.0308669	0	0	0
melk	3.38029	3.48767	3.38029	3.7762	1.10226	3.7762	8.12276	10.2796	9.20121
LOC101734738	0.335172	0.168299	0.335172	0.159843	0.846205	0.159843	0.451834	0.0720998	0.261967
LOC116408320	0	0	0	0	0	0	0	0	0
LOC101734867	0	0	0	0	0	0	0	0	0
rnf38	2.89482	3.10726	2.89482	2.77108	2.99605	2.77108	5.20322	4.4673	4.83526
trim14	2.95316	3.74085	2.95316	2.343	2.1496	2.343	3.51509	2.68543	3.10026
nans	20.0485	24.0847	20.0485	23.0749	26.2979	23.0749	35.5859	34.8389	35.2124
clta	110.345	127.929	110.345	132.671	157.682	132.671	185.925	180.698	183.312
gne	3.96062	5.19059	3.96062	4.17428	5.71391	4.17428	9.77069	7.73598	8.75334
cplx1	3.14906	3.62489	3.14906	4.67537	2.5287	4.67537	0.735892	0.249234	0.492563
pcgf3	2.38212	3.51362	2.38212	3.3371	3.00706	3.3371	3.81337	3.90725	3.86031
slc49a3	3.68919	5.59205	3.68919	7.19143	8.74857	7.19143	8.46233	8.80888	8.6356
LOC116408321	0	0	0	0	0	0	0	0	0
dgkq	2.64752	2.96945	2.64752	3.43784	3.74687	3.43784	3.76058	3.49138	3.62598
LOC100144954	2.18213	1.98194	2.18213	1.10187	1.2037	1.10187	1.2329	1.3668	1.29985
LOC100492550	0	0	0	0	0	0	0.036524	0	0.018262
map1s	3.96075	4.18406	3.96075	4.82625	5.81095	4.82625	5.36198	5.51279	5.43739
LOC100494334	0	0	0	0	0	0	0	0	0
b3gnt3.1	0	0	0	0	0	0	0	0	0
fcho1	1.44118	1.2627	1.44118	3.09284	4.05225	3.09284	3.37513	2.58136	2.97825
b3gnt3.2	7.08954	4.6723	7.08954	4.81792	3.35605	4.81792	3.38234	3.57434	3.47834
rflcii	0	0	0	0	0	0	0	0	0
jak3	0.430405	0.71782	0.430405	0.72574	0.753996	0.72574	1.07236	0.991991	1.03218
slc5a5	0.0785002	0.0295628	0.0785002	0.11231	0.0566254	0.11231	0.0396838	0	0.0198419
ccdc124	21.2244	21.9109	21.2244	20.5977	17.5584	20.5977	28.1743	29.5011	28.8377
kcnn1	1.00319	0.868132	1.00319	0.427527	0.523488	0.427527	0.0863218	0.137745	0.112033
ocel1	0	0	0	0	0	0	0	0	0
ocel1.2	3.72152	4.40473	3.72152	2.21849	1.5766	2.21849	2.22474	3.01158	2.61816
nr2f6	8.04856	10.2371	8.04856	5.74167	4.71818	5.74167	11.601	14.2944	12.9477
LOC100492884	1.48128	2.39873	1.48128	1.7484	0.828095	1.7484	0.917312	1.81627	1.36679
babam1	15.16	17.9516	15.16	12.4099	14.7122	12.4099	19.3964	20.777	20.0867
insr	4.29672	3.29263	4.29672	3.97326	3.90935	3.97326	5.15401	3.55542	4.35471
use1	5.72327	6.41708	5.72327	6.74602	6.09882	6.74602	8.41675	8.10041	8.25858
nwd1	0	0.0153486	0	0	0	0	0.0103016	0.0131508	0.0117262
sin3b	3.94035	5.27377	3.94035	4.70464	4.27373	4.70464	6.79268	7.77494	7.28381
f2rl3	12.8564	13.9579	12.8564	17.1094	16.2083	17.1094	15.1063	19.5833	17.3448
cpamd8	43.91	40.8611	43.91	23.984	21.1294	23.984	55.7669	63.7758	59.7713
haus8	6.65776	7.43122	6.65776	4.41834	3.87673	4.41834	9.0427	12.0613	10.552
myo9b	6.91815	8.04328	6.91815	8.65672	7.99855	8.65672	11.5978	11.1892	11.3935
LOC100492058	2.56508	2.50023	2.56508	3.34605	3.30152	3.34605	4.67835	5.51784	5.09809
tmem38a	44.6447	42.7449	44.6447	63.6271	44.7086	63.6271	34.7403	52.0729	43.4066
smim7	27.7949	36.4813	27.7949	36.9136	31.1741	36.9136	43.1905	43.367	43.2788
med26	2.76445	3.12324	2.76445	3.28414	4.98528	3.28414	4.26737	3.95031	4.10884
slc35e1	6.61952	7.97721	6.61952	14.2735	18.6904	14.2735	16.7795	15.5617	16.1706
cherp	8.75461	9.82489	8.75461	10.041	11.9144	10.041	13.8229	14.8587	14.3408
c19orf44	4.15909	4.80567	4.15909	4.93613	4.46609	4.93613	3.96612	4.48354	4.22483
eps15l1	2.53424	2.52588	2.53424	3.2577	3.03759	3.2577	3.78557	4.04557	3.91557
LOC116406518	2.1772	2.6773	2.1772	2.28851	1.4423	2.28851	3.25696	2.98211	3.11953
klf2	111.166	170.485	111.166	7.45192	18.3207	7.45192	7.07168	7.29884	7.18526
gdf3	0.299623	0.677019	0.299623	0.042867	0.345809	0.042867	0.212054	0.116015	0.164035
gdf1	0	0.0375954	0	0	0	0	0	0	0
ddx49	7.50425	10.2904	7.50425	16.273	18.6425	16.273	11.8061	14.0506	12.9283
cers1	0.508974	0.702815	0.508974	0.394435	0.367144	0.394435	0.257299	0.465319	0.361309
cope	101.038	124.998	101.038	146.609	132.606	146.609	178.233	184.795	181.514
homer3	4.2429	4.55279	4.2429	3.70039	2.9348	3.70039	3.46709	4.01339	3.74024
LOC116406519	0.188722	0.205319	0.188722	0.210003	0.136133	0.210003	0.116605	0.108258	0.112431
LOC101733901	0	0	0	0	0	0	0	0	0
LOC101733849	0.0904431	0.0681208	0.0904431	0.129397	0.130481	0.129397	0.228606	0.291833	0.26022
LOC101733785	0.122235	0.115083	0.122235	0.240462	0.0881732	0.240462	0.0463447	0.0788831	0.0626139
thap1	4.90411	5.29435	4.90411	5.61305	4.65776	5.61305	8.30517	6.32964	7.3174
LOC108648926	0	0	0	0	0	0	0	0	0
jund.2	4.65679	4.78559	4.65679	3.89585	4.7825	3.89585	4.23942	3.4509	3.84516
srp72	42.7606	52.366	42.7606	69.0116	67.7212	69.0116	71.902	75.8938	73.8979
LOC105945472	1.82705	1.9495	1.82705	1.74264	1.09827	1.74264	2.46299	1.96511	2.21405
arl9	7.81989	9.42378	7.81989	10.3488	10.0406	10.3488	12.0966	12.7676	12.4321
hopx	16.581	13.8947	16.581	23.2511	20.5943	23.2511	14.4883	11.5862	13.0372
LOC116406520	0	0.15865	0	0	0	0	0	0	0
spink2	122.231	84.0187	122.231	118.484	79.8545	118.484	68.9897	63.892	66.4408
rnf170	9.89258	9.6349	9.89258	10.676	8.9199	10.676	15.2615	13.4836	14.3726
hook3	4.9451	6.51322	4.9451	6.00271	6.80152	6.00271	8.16021	7.87896	8.01958
LOC101735206	0.134848	0.101566	0.134848	0	0.0972717	0	0	0.174046	0.087023
LOC105946338	0	0	0	0	0	0	0	0	0
trabd2a	0.202346	0.274328	0.202346	0	0.0875761	0	0.143207	0.261163	0.202185
tmem271	0.686676	0.492569	0.686676	0.42104	0.589676	0.42104	0.396723	0.506445	0.451584
abhd8	0.365183	0.510811	0.365183	0.373191	0.22579	0.373191	0.0791183	0.336667	0.207893
mrpl34	23.9328	35.041	23.9328	36.3206	30.6551	36.3206	28.8332	31.8999	30.3665
dda1	21.4747	21.7131	21.4747	21.9722	25.3952	21.9722	22.7976	23.3915	23.0945
ano8	1.31537	1.04788	1.31537	0.624281	0.52003	0.624281	0.396413	0.432591	0.414502
gtpbp3	4.17386	4.88642	4.17386	5.32245	4.71252	5.32245	5.1603	6.0605	5.6104
plvap	15.2151	16.9606	15.2151	12.4079	12.6215	12.4079	9.92217	14.1883	12.0552
cilp2	1.72271	3.41849	1.72271	5.1545	2.74819	5.1545	2.17718	0.962077	1.56963
yjefn3	7.1527	6.04036	7.1527	6.51214	5.55041	6.51214	8.87532	8.0429	8.45911
exosc3	18.025	22.1636	18.025	30.7596	34.5419	30.7596	30.7945	30.7624	30.7784
gatad2a	16.2736	17.8111	16.2736	18.8626	23.1475	18.8626	25.1686	26.7309	25.9497
mau2	4.21807	3.91745	4.21807	4.48112	4.34549	4.48112	6.44904	6.21138	6.33021
sugp1	24.9137	24.2279	24.9137	29.0265	25.1749	29.0265	29.148	31.2737	30.2108
borcs8	3.4796	4.46728	3.4796	3.3377	4.27838	3.3377	4.1577	4.49105	4.32438
rfxank	6.48334	6.64433	6.48334	4.86594	4.11447	4.86594	7.1281	7.36193	7.24501
nr2c2ap	7.95737	12.5137	7.95737	13.8554	10.9123	13.8554	20.1796	19.0736	19.6266
ncan	0.0897909	0.0789012	0.0897909	0.107053	0.0755648	0.107053	0.00756526	0	0.00378263
hapln4	0	0	0	0	0	0	0	0	0
tm6sf2	6.27939	9.18998	6.27939	5.77016	5.11879	5.77016	7.6908	9.62019	8.65549
tmem221	0.483815	0.532591	0.483815	0.159737	0.241612	0.159737	0.131697	0.288208	0.209953
LOC101731124	0.114932	0.0577106	0.114932	0.0411084	0.0690878	0.0411084	0.00968353	0.0123617	0.0110226
mir9b	0	0	0	0	0	0	0	0	0
tmem161a	4.90494	8.44792	4.90494	7.26286	4.60205	7.26286	7.28266	9.651	8.46683
slc25a42	6.65879	6.98268	6.65879	7.1582	5.17478	7.1582	6.00707	7.09866	6.55286
armc6	11.5073	15.5115	11.5073	18.4561	17.886	18.4561	21.3991	23.4865	22.4428
sugp2	13.4685	17.1126	13.4685	21.4979	16.4344	21.4979	21.2214	24.2475	22.7345
micos13	166.555	154.233	166.555	158.804	147.031	158.804	105.545	112.965	109.255
hsd11b1l	0.351503	0.529496	0.351503	0.251447	0.862081	0.251447	0.462003	0.136103	0.299053
celf5	0.0720289	0.122066	0.0720289	0.0772888	0.0649468	0.0772888	0.0728249	0.0697247	0.0712748
ncln	23.3789	26.1315	23.3789	44.0388	43.4368	44.0388	38.7822	42.1415	40.4618
s1pr4	0.0496715	0.0748242	0.0496715	0.28426	0.788263	0.28426	0.225992	0.544935	0.385464
plpp2	72.0262	70.3142	72.0262	68.3856	63.9482	68.3856	71.3016	71.6103	71.4559
tle2	32.2599	31.0841	32.2599	17.9614	23.5658	17.9614	16.2126	17.464	16.8383
tle5	43.9466	49.797	43.9466	43.6705	44.9852	43.6705	53.6438	59.7394	56.6916
gna11	14.4108	19.2773	14.4108	16.8054	18.8953	16.8054	22.4622	21.3606	21.9114
shb	3.59163	4.15377	3.59163	6.23256	8.08996	6.23256	4.4513	5.63755	5.04442
LOC116408322	0	0	0	0	0	0	0	0	0
LOC108648928	0	0	0	0.0265084	0	0.0265084	0	0	0
aldh1b1	0.760754	0.487043	0.760754	0.707466	0.466448	0.707466	0.461496	0.515492	0.488494
igfbpl1	0.147188	0.184767	0.147188	0.140388	0.0707818	0.140388	0	0.15831	0.0791551
topors	2.8381	3.51674	2.8381	4.81361	5.41527	4.81361	5.61164	4.81517	5.2134
smim27	1.07749	1.62311	1.07749	1.38741	0.932686	1.38741	3.81289	2.92046	3.36668
ndufb6	289.843	268.733	289.843	260.488	224.094	260.488	173.661	200.351	187.006
tmem215	0	0	0	0	0	0	0	0	0
LOC101732945	0	0	0	0	0	0	0	0	0
ltb4dh	17.8296	18.5993	17.8296	17.7924	13.9544	17.7924	17.3056	19.7906	18.5481
ptgr1.2	1.34471	1.28291	1.34471	1.988	0.581996	1.988	1.13297	1.33062	1.2318
ptgr1.3	74.1382	61.3094	74.1382	54.0608	33.3031	54.0608	42.6904	30.1414	36.4159
LOC100485344	0	0	0	0	0	0	0.0877594	0	0.0438797
LOC100497910	69.3607	109.286	69.3607	57.9097	150.237	57.9097	180.201	100.993	140.597
LOC100498068	0.185733	0.0466308	0.185733	0.531456	0	0.531456	0.219083	0.279676	0.249379
LOC100498224	1.41081	1.06261	1.41081	0.720875	1.01768	0.720875	0.713203	0.26013	0.486666
LOC100170428	0	0.192259	0	0	0.184129	0	0	0.164729	0.0823646
txn	679.495	586.123	679.495	950.803	987.56	950.803	709.312	530.082	619.697
lpar1	3.43698	4.68992	3.43698	4.55009	4.97457	4.55009	4.63705	4.03276	4.33491
musk	1.63805	1.4158	1.63805	2.6317	2.84745	2.6317	1.37108	1.07443	1.22276
svep1	3.26772	3.14347	3.26772	2.03477	1.74037	2.03477	2.5763	2.27815	2.42722
LOC100170420	364.09	363.541	364.09	386.815	337.734	386.815	510.971	475.709	493.34
grin3a	0	0.0368406	0	0	0	0	0.0123633	0	0.00618165
plppr1	0.208676	0.235759	0.208676	0.559786	0.301053	0.559786	0.210982	0.202	0.206491
trmt10b	2.42882	2.90546	2.42882	2.18033	1.82071	2.18033	3.70756	3.10409	3.40583
ddx58	2.67991	5.11904	2.67991	1.3044	0.876884	1.3044	4.77659	4.1186	4.44759
aco1	32.4278	35.7754	32.4278	31.8851	30.6448	31.8851	47.1782	44.0751	45.6266
ccdc171	3.00747	3.03868	3.00747	2.3438	2.04595	2.3438	2.80586	2.36688	2.58637
LOC116406522	0	0	0	0	0	0	0	0	0
bnc2	1.62269	1.84331	1.62269	1.46526	1.5351	1.46526	2.54835	2.82398	2.68616
LOC116408323	0	0	0	0	0	0	0	0	0
cntln	0.539471	0.536348	0.539471	0.370474	0.202354	0.370474	0.785424	1.23939	1.01241
sh3gl2	2.03744	2.92677	2.03744	1.11189	1.04545	1.11189	2.55901	2.65679	2.6079
adamtsl1	3.45319	2.83313	3.45319	2.64668	1.9238	2.64668	1.54305	1.51218	1.52762
haus6	1.06217	1.38003	1.06217	0.588863	0.498022	0.588863	2.25521	1.93643	2.09582
dennd4c	7.53021	7.60784	7.53021	6.47607	4.82719	6.47607	8.12899	8.80848	8.46874
LOC116408324	0	0	0	0	0	0	0	0	0
plin2	65.0285	58.5002	65.0285	99.282	113.715	99.282	69.2132	81.3729	75.2931
opn3	0	0	0	0	0	0	0	0	0
rps6	3669.46	3035.18	3669.46	3087.67	3049.62	3087.67	2163.33	2167.28	2165.31
acer2	5.49619	4.55662	5.49619	4.55398	7.67255	4.55398	4.73738	4.08277	4.41008
slc24a2	0.105716	0.159249	0.105716	0.245778	0.0953217	0.245778	0.0400816	0	0.0200408
mllt3	1.06596	1.7061	1.06596	1.27724	1.21105	1.27724	2.33061	2.64844	2.48952
focad	4.37431	4.31853	4.37431	3.04189	2.53938	3.04189	5.18031	5.80328	5.4918
hacd4	5.05041	4.29353	5.05041	2.21776	2.23634	2.21776	3.21034	3.16242	3.18638
LOC101733073	1.39614	1.23144	1.39614	1.93176	1.19261	1.93176	1.69946	1.42261	1.56104
nipsnap3a	91.3233	104.184	91.3233	108.901	81.269	108.901	58.5704	66.2944	62.4324
abca1	15.3274	15.6288	15.3274	10.5334	13.42	10.5334	20.2633	24.4078	22.3356
slc44a1	8.88902	7.77498	8.88902	5.35366	4.57115	5.35366	12.5242	11.6949	12.1095
fsd1l	1.08967	1.17564	1.08967	0.905897	0.531096	0.905897	0.223319	0.380111	0.301715
fktn	3.36078	4.11958	3.36078	5.44465	3.75524	5.44465	8.34489	8.35643	8.35066
tal2	1.4289	1.36599	1.4289	1.10079	1.14966	1.10079	0.75013	0.886662	0.818396
tmem38b	5.10893	7.33297	5.10893	4.72349	3.12901	4.72349	7.91863	7.37158	7.64511
znf462	6.20515	7.60281	6.20515	5.85682	3.9243	5.85682	13.7891	13.8278	13.8085
rad23b	43.5117	51.2199	43.5117	41.4551	45.0222	41.4551	68.677	70.0868	69.3819
klf4	17.287	27.0696	17.287	8.65972	9.07203	8.65972	10.0487	7.99459	9.02162
mir31a	0	0	0	0	0	0	0	0	0
mtap	22.8938	25.3324	22.8938	25.1464	19.7642	25.1464	31.9129	31.8475	31.8802
cdkn2b	1.57092	1.29589	1.57092	0.428098	0.755446	0.428098	1.85299	3.08961	2.4713
dmrta1	0	0	0	0	0	0	0	0.044176	0.022088
elavl2	0.0901158	0.0848429	0.0901158	0.0805804	0.0975064	0.0805804	0	0	0
caap1	11.5185	15.8021	11.5185	15.1847	9.67382	15.1847	23.6244	24.9018	24.2631
plaa	16.0788	19.3548	16.0788	26.0296	26.373	26.0296	35.2663	32.905	34.0856
ift74	4.22864	4.49643	4.22864	5.33816	5.29316	5.33816	6.66455	6.74201	6.70328
LOC100491155	0.0709683	0.0534526	0.0709683	0.0507672	0.102385	0.0507672	0	0.0457987	0.0228993
tek	6.05724	7.34631	6.05724	4.31599	3.44042	4.31599	2.50754	3.57041	3.03897
LOC100036702	0	0	0	0.0151505	0	0.0151505	0	0.0136678	0.00683388
mob3b	11.6889	13.5728	11.6889	9.43587	5.18196	9.43587	15.6958	18.5177	17.1068
c9orf72	7.0931	8.10346	7.0931	6.7796	6.51392	6.7796	10.3655	10.6743	10.5199
LOC101731166	0	0	0	0	0	0	0	0	0
LOC100490987	0	0	0	0	0	0	0	0	0
LOC100490813	0	0	0	0	0	0	0	0	0
LOC101731459	0	0	0	0	0	0	0	0	0
LOC101731560	0	0	0	0	0	0	0	0	0
LOC100490647	0	0	0	0	0	0	0	0	0
LOC100492272	0	0	0	0	0	0	0	0	0
LOC101731848	0	0	0	0	0	0	0	0	0
LOC108644466	0	0	0	0	0	0	0	0	0
LOC100490478	0	0	0	0	0	0	0	0	0
crygdl2.2	0	0	0	0	0	0	0.18215	0	0.091075
LOC116406523	3.09711	2.22668	3.09711	1.20846	0.913938	1.20846	4.34117	3.17973	3.76045
lingo2	0.0866659	0.0652759	0.0866659	0.0309982	0.0312578	0.0309982	0	0.0279645	0.0139822
LOC116406524	0.104728	0	0.104728	0.0749171	0	0.0749171	0	0	0
psip1	12.209	13.6856	12.209	12.4035	10.9362	12.4035	11.1559	12.2993	11.7276
snapc3	17.0868	19.1752	17.0868	19.7826	13.1669	19.7826	22.8954	28.6962	25.7958
ttc39b	64.3028	76.8474	64.3028	33.4704	22.2556	33.4704	45.041	46.4584	45.7497
frem1	1.21526	0.892721	1.21526	0.611755	0.313851	0.611755	2.00231	2.65291	2.32761
cer1	0	0.0655293	0	0	0	0	0.0879638	0	0.0439819
zdhhc21	2.73983	4.28199	2.73983	6.90877	6.91723	6.90877	6.26737	5.96741	6.11739
trnah-gug	0	0	0	0	0	0	0	0.018257	0.00912852
nfib	7.73718	9.76608	7.73718	5.3486	4.66802	5.3486	7.21266	5.97036	6.59151
LOC116406525	0.1291	0	0.1291	0	0	0	0.0652634	0.0416567	0.0534601
mpdz	1.83663	1.80755	1.83663	1.48025	1.04221	1.48025	1.70837	1.8806	1.79449
lurap1l	3.35474	3.4641	3.35474	2.28369	1.05383	2.28369	2.59856	2.54905	2.57381
tyrp1	87.8763	54.3914	87.8763	74.6788	33.686	74.6788	19.9498	21.9959	20.9728
LOC101733619	3.07049	4.77117	3.07049	4.61061	4.749	4.61061	1.46831	2.21358	1.84094
ptprd	4.64292	5.14683	4.64292	3.45626	2.4268	3.45626	5.36181	5.63406	5.49793
kdm4c	3.95669	5.39263	3.95669	4.88583	4.36612	4.88583	7.28646	7.58423	7.43534
gldc	18.8574	22.0991	18.8574	16.4849	29.4649	16.4849	21.6685	14.0109	17.8397
uhrf2	10.1052	10.2018	10.1052	9.24808	7.11821	9.24808	9.26956	10.2259	9.74773
kiaa2026	2.71629	3.18383	2.71629	2.66745	1.95937	2.66745	4.40384	4.35639	4.38012
fxn	7.90098	12.047	7.90098	7.5819	8.20143	7.5819	10.1315	10.4464	10.2889
mlana	50.8685	42.2241	50.8685	42.9325	28.2669	42.9325	22.1533	23.9325	23.0429
ermp1	3.42368	4.07648	3.42368	2.06783	1.33095	2.06783	4.56008	5.26561	4.91285
ric1	4.22624	4.68845	4.22624	3.43301	2.82818	3.43301	4.92289	5.11791	5.0204
pdcd1lg2	0.173556	0.275965	0.173556	2.34511	3.31065	2.34511	2.94405	2.01604	2.48005
LOC101731191	0.103855	0	0.103855	0.854361	0.674231	0.854361	0.446259	0.234575	0.340417
plgrkt	23.8754	24.1148	23.8754	22.2489	14.9128	22.2489	22.4283	22.0195	22.2239
rflb	0	0	0	0	0.0787844	0	0	0.0704835	0.0352418
jak2	6.48112	7.95607	6.48112	5.68647	5.97948	5.68647	11.1505	10.0635	10.607
rcl1	23.0591	29.4543	23.0591	47.846	44.5991	47.846	29.1765	34.1565	31.6665
mir101a-1	0	3.83644	0	3.6437	3.67422	3.6437	0	0	0
ak3	16.9152	18.4367	16.9152	15.5299	14.8806	15.5299	14.9345	14.3369	14.6357
cdc37l1	7.18844	7.43828	7.18844	11.1015	8.81988	11.1015	8.18485	7.97732	8.08108
spata6l	0.249992	0.235365	0.249992	0.312956	0.450824	0.312956	0.315944	0.564655	0.440299
slc1a1	0.0602306	0	0.0602306	0	0.0217234	0	0.0304481	0.0194346	0.0249413
glis3	2.25476	2.65993	2.25476	3.21617	3.93876	3.21617	3.51565	3.84809	3.68187
rfx3	0.40717	0.460015	0.40717	0.291269	0.104896	0.291269	0.338157	0.168919	0.253538
crygbl.1	0	0	0	0	0	0	0	0	0
crygbl.2	0	0	0	0	0	0	0	0	0
LOC100496840	0	0	0	0	0	0	0	0	0
carm1p1	1.23998	0.827206	1.23998	1.1658	0.920006	1.1658	0.340286	0.320084	0.330185
pum3	50.9998	54.8693	50.9998	87.6281	86.2944	87.6281	76.5523	78.2843	77.4183
kcnv2	0	0.0400578	0	0	0	0	0	0	0
vldlr	5.27129	5.64198	5.27129	4.42033	3.27479	4.42033	2.28227	1.95317	2.11772
LOC116406561	0.592905	0.357256	0.592905	0.508961	0	0.508961	0.119891	0	0.0599457
LOC116408563	0	0	0	0	0	0	0	0	0
LOC116408562	0	0	0	0	0	0	0	0	0
smarca2	19.7637	21.5121	19.7637	18.2368	17.5502	18.2368	26.9607	29.0698	28.0153
dmrt2	26.0089	22.1854	26.0089	11.3251	13.3621	11.3251	9.55487	11.5372	10.546
LOC116406566	0	0	0	0	0	0	0	0	0
dmrt3	0.0791377	0.238423	0.0791377	0	0.0570853	0	0	0.0510707	0.0255354
dmrt1	0	0	0	0	0	0	0	0	0
LOC116408325	0	0	0	0	0	0	0	0	0
[truncated: 24,628 more rows]

## Sheet: TRDKO61
Supplemental Table 2D. FPKM value at 0 h, 6 h, and 24 h post tail amputation of TRDKO tadpoles at stage 61
[truncated: 26,532 more rows]
