# Supplementary material for: Thyroid hormone receptor- and stage-dependent transcriptome changes affect the initial period of Xenopus tropicalis tail regeneration
Source: BMC Genomics. 2024 Dec 31;25:1260. doi: 10.1186/s12864-024-11175-4 (PMC11686881; doi:10.1186/s12864-024-11175-4)
Supplement: Supplementary file 2 — Supplementary Material 2. [file 12864_2024_11175_MOESM2_ESM.zip › SuppTables/SuppTable3.xls]

## Sheet: DEG of WT st56
Supplemental Table 3A. The 1162 DEGs of wild-type (wt) tadpoles at stage 56 during wound healing (6hpa vs 0 hpa)
gene	baseMean	log2FoldChange	lfcSE	p-value	FDR
il11	51.671	8.74435	2.72346	5.46078e-08	2.45387e-06
MGC89221	19.249	7.50884	2.68904	3.93827e-06	9.49534e-05
LOC116408854	13.2472	6.51227	2.60894	3.75335e-05	0.000615747
LOC100144983	13.5887	6.25125	2.64027	5.32777e-05	0.000817725
hsp30e	109.769	6.13321	0.724324	4.04447e-18	1.84416e-15
sbk1l2	160.458	6.10496	0.631333	3.96684e-23	3.84362e-20
LOC733553	33.0808	5.64124	1.09627	1.05504e-07	4.29298e-06
LOC100498389	64.4088	5.62602	0.917068	1.74047e-10	1.5872e-08
txnrd1	71.617	5.58308	1.11404	1.77475e-07	6.76066e-06
krt6b	91.5786	5.42864	2.27697	9.21523e-05	0.00128706
LOC100489058	69.7111	5.21662	0.68732	2.54874e-14	4.93915e-12
slc28a3	38.0752	5.04666	1.01227	2.20919e-07	8.1159e-06
hsp70	307.28	4.93673	0.382196	1.274e-38	4.93771e-35
lep	468.635	4.84408	0.456688	1.86043e-27	3.89282e-24
arg1	236.562	4.76207	1.15515	1.67364e-06	4.54403e-05
hsp30c	40.6223	4.74385	0.784296	6.20249e-10	4.78394e-08
olfm4	681.69	4.62059	1.01914	2.77002e-07	9.87209e-06
LOC116412203	79.5427	4.59604	0.732801	1.01704e-10	9.85451e-09
hsp30d	42.8506	4.53443	0.706147	2.2922e-11	2.41741e-09
LOC116406577	119.61	4.52955	0.626087	4.3677e-14	7.78304e-12
steap4.1	36.3732	4.48303	0.97701	4.84622e-07	1.59176e-05
LOC100493381	53.0896	4.47685	0.79153	2.43087e-09	1.59686e-07
xbg100485866	29.7421	4.38619	0.927617	8.8186e-07	2.65982e-05
pla2g3	22.5944	4.31406	0.887854	2.02741e-07	7.61041e-06
kcnk3	35.2576	4.05282	0.843022	1.79652e-07	6.82632e-06
lypd3	21.3269	4.04076	0.90867	1.92874e-06	5.1554e-05
pglyrp1-like	233.889	4.01097	0.511501	2.31886e-16	6.65727e-14
LOC116409842	15.4041	4.00724	1.48316	0.000690137	0.00669956
LOC100493054	471.712	3.95494	0.728863	2.79934e-09	1.81582e-07
LOC100487732	444.4	3.94695	1.01674	3.74848e-06	9.12286e-05
ces3.1	10.5441	3.9439	1.54514	0.000923724	0.00842382
pdcd1lg2	123.128	3.93001	0.566866	5.01178e-13	7.39978e-11
ptchd1	11.6816	3.85012	1.26589	0.00033628	0.00373716
aldh1a3	494.013	3.82442	0.436585	1.94643e-19	1.04053e-16
LOC100488805	197.785	3.78435	0.618412	1.3245e-10	1.22956e-08
stc1	18.8766	3.78251	0.956465	8.32726e-06	0.000175166
LOC100486192	239.162	3.77854	0.865762	6.14584e-07	1.98085e-05
LOC105947975	47.4358	3.7243	0.89937	4.14437e-06	9.85132e-05
LOC116409752	29.3957	3.59932	0.732075	8.44592e-08	3.5293e-06
lyg2	487.596	3.56212	0.755916	1.00622e-07	4.10512e-06
LOC101733979	28.8511	3.55143	0.870976	3.44613e-06	8.49369e-05
gbp1	58.9344	3.54673	0.676014	1.06598e-08	5.88111e-07
mmp19	708.295	3.53511	0.337202	2.00881e-27	3.89282e-24
hpx	22.9318	3.51502	1.18478	0.000498123	0.0051724
LOC100493184	567.22	3.50795	0.463451	1.79111e-15	4.47865e-13
lamb3	1981.3	3.41419	0.33131	4.23883e-26	5.97406e-23
LOC100491943	28.314	3.40237	0.989487	2.43723e-05	0.000425979
LOC100490589	40.7453	3.39488	0.752142	3.70422e-07	1.2566e-05
LOC105947865	14.9957	3.38928	1.25811	0.000655083	0.00642572
LOC100489423	252.387	3.37742	1.08586	6.40366e-05	0.000947289
cxcr3	115.021	3.36581	0.439194	3.76446e-15	8.71052e-13
LOC100498221	53.8277	3.36347	0.620439	4.74134e-09	2.90534e-07
LOC105947222	379.17	3.35259	0.419002	5.35322e-17	1.84424e-14
ceacam19lm	42.0634	3.31351	0.817555	3.35845e-06	8.31726e-05
LOC496767	215.914	3.30795	0.464798	7.3176e-14	1.2331e-11
hspa1b	133.093	3.30523	0.350963	4.72755e-22	3.49005e-19
LOC594984	131.829	3.26087	1.32961	0.000392128	0.00425712
LOC116408737	144.077	3.25402	0.334742	1.9142e-23	1.97839e-20
dusp10	120.564	3.18422	0.492939	8.6511e-12	1.06443e-09
LOC101731222	441.57	3.18207	0.452453	1.05816e-13	1.6912e-11
LOC100491172	25.1392	3.16961	0.782757	5.21322e-06	0.000119557
nme4	379.965	3.15954	0.388641	3.23581e-17	1.14011e-14
LOC100487808	43.6029	3.15932	0.846745	1.93347e-05	0.000354729
epx	1158.46	3.15406	0.382317	7.91856e-18	3.14773e-15
lamc2	2665.32	3.12117	0.329843	1.42544e-22	1.2277e-19
camp	31.0147	3.10422	0.79498	1.1228e-05	0.000223163
serpinf2	143.481	3.10162	0.521435	1.58689e-10	1.45572e-08
mmp9	2786.28	3.10037	0.362329	6.8047e-19	3.40301e-16
cebpe	77.4023	3.09844	0.581921	1.73109e-08	9.06658e-07
LOC100493754	26.0981	3.09705	0.841178	1.94406e-05	0.000356249
mmp13l	844.307	3.09007	0.94351	3.43867e-05	0.000571993
mmp7	2049.51	3.07171	0.353727	2.03021e-19	1.04914e-16
LOC100487636	13.8043	3.06721	1.19942	0.00110451	0.00971254
mmp1	11927	3.06699	0.386956	1.25008e-16	3.921e-14
LOC108648384	11.4991	3.06472	1.13882	0.000736408	0.00703422
LOC100487726	108.034	3.06023	0.507722	1.02732e-10	9.8923e-09
il5ra	312.615	3.02878	0.402344	2.69432e-15	6.42615e-13
ceacam19lx	27.7267	3.00562	0.779473	8.75958e-06	0.000183265
LOC100271753	359.233	2.98054	1.45802	0.000866261	0.00797562
hmga2	46.5331	2.95171	0.69399	2.42888e-06	6.28629e-05
slc2a3	183.733	2.93477	0.495745	1.83128e-10	1.6506e-08
c3	126.79	2.92887	0.636569	3.09187e-07	1.07715e-05
timp-1	6719.39	2.90924	0.290703	8.31624e-25	9.91744e-22
dhrs9	121.966	2.90613	0.620583	1.16195e-07	4.69108e-06
socs3l	312.687	2.89049	0.334646	1.73032e-19	9.58039e-17
LOC101734769	43.9694	2.88491	0.692502	3.17549e-06	7.91473e-05
LOC101733873	218.217	2.87418	0.362189	1.2646e-16	3.921e-14
LOC100493006	24.095	2.87163	0.744701	1.04494e-05	0.000210113
acod1	143.892	2.83361	0.582008	7.8338e-08	3.31824e-06
spnl	276.669	2.83266	0.360086	1.8926e-16	5.64249e-14
cyth4	289.694	2.82512	0.444869	1.32589e-11	1.53398e-09
inhba	209.002	2.79877	0.386937	2.83794e-14	5.36544e-12
LOC116406732	55.5639	2.77741	0.701488	9.28884e-06	0.000191751
LOC116406930	406.903	2.76569	0.306287	1.16382e-20	6.6825e-18
ncf2	274.399	2.75022	0.372313	1.06579e-14	2.20305e-12
ltb4r	180.658	2.74939	0.947604	0.000128754	0.0017075
tff3.2	18.006	2.74573	0.863194	6.66654e-05	0.000976857
LOC100485773	26.5084	2.74243	0.805616	5.73676e-05	0.000865988
mmp25	130.567	2.73512	0.58906	2.29187e-07	8.34058e-06
LOC101732593	308.824	2.73428	0.409938	9.75491e-13	1.38743e-10
LOC116406897	40.8082	2.72217	0.557925	7.87891e-08	3.32825e-06
LOC116409561	20.807	2.71359	0.871884	9.07788e-05	0.00127131
prtn3	294.995	2.71009	0.844486	5.53736e-05	0.0008408
LOC100216128	38.4449	2.70341	0.6789	2.98432e-06	7.49852e-05
hmox1	756.773	2.70237	0.353611	1.59868e-15	4.063e-13
krt17	4050.43	2.70151	0.381377	3.63177e-14	6.5469e-12
endoul2	21.3911	2.69663	0.858124	0.000157472	0.00202934
LOC100170432	76.1112	2.69113	0.645958	1.39594e-06	3.92051e-05
aqp9	44.2202	2.68668	0.637224	2.44939e-06	6.3078e-05
adam28.2	359.253	2.68588	0.377544	5.91153e-14	1.02527e-11
il18rap	61.4658	2.67751	0.607498	8.50257e-07	2.57452e-05
LOC116409785	37.8097	2.67371	0.604051	6.39008e-07	2.03868e-05
LOC116410826	2644.08	2.67296	0.285683	5.07869e-22	3.57886e-19
hspa1l	63.3727	2.64295	0.539201	3.9463e-08	1.83172e-06
igsf9b	21.2982	2.63706	0.89137	0.00022439	0.00271902
steap4	821.269	2.63108	0.371582	8.95824e-14	1.47744e-11
LOC100485529	118.343	2.58704	0.471342	2.33806e-09	1.54902e-07
tcap	1348.34	2.57586	0.383995	1.16368e-12	1.61077e-10
ero1a	515.619	2.56246	0.318463	6.24979e-17	2.05052e-14
pstpip1	224.022	2.55954	0.439191	2.94697e-10	2.51027e-08
LOC116408799	28.6713	2.55572	0.921978	0.000281433	0.00327557
sell	82.0928	2.54132	0.4527	1.97189e-09	1.32307e-07
adcyap1	24.2949	2.53803	0.685561	1.13302e-05	0.000224906
alox12b	141.905	2.53147	0.564812	4.17872e-07	1.39919e-05
plek	185.215	2.51026	0.431332	3.00958e-10	2.54959e-08
LOC116406427	18.2411	2.50999	0.945602	0.0005756	0.00582857
mmp13	40.3586	2.50888	1.04205	0.00105131	0.00936695
LOC100492398	148.629	2.50841	0.443591	1.19311e-09	8.56331e-08
LOC100489120	120.138	2.50669	0.519908	8.13611e-08	3.41827e-06
c6.1	39.4672	2.46744	0.805088	0.000155854	0.00201182
ccl4	38.2722	2.46656	0.707473	4.89797e-05	0.000763148
LOC100485706	55.3344	2.46293	0.631689	6.90414e-06	0.000150753
il1r2	126.914	2.45904	1.78717	0.00288827	0.0206726
cxcr2	23.9047	2.43927	0.871579	0.000282323	0.00328099
rassf5	68.433	2.41122	0.511335	2.15353e-07	7.98714e-06
ncf1	252.909	2.40972	0.412404	2.329e-10	2.02845e-08
cxcl8	575.719	2.40871	0.377976	1.09345e-11	1.29929e-09
LOC101734336	130.843	2.40663	0.39476	9.18989e-11	8.96043e-09
ccdc68	202.677	2.39177	0.313599	1.55402e-15	4.01534e-13
ppp1r14c	259.15	2.3707	0.336597	1.09923e-13	1.72136e-11
gbp5	34.4252	2.35522	0.668893	1.67692e-05	0.000315119
cybb	313.885	2.33421	0.400034	3.33736e-10	2.76679e-08
LOC101731775	324.033	2.32806	0.400168	5.35913e-10	4.21739e-08
LOC100490989	157.042	2.32773	0.56328	2.41163e-06	6.26255e-05
ncf4	161.765	2.31971	0.551664	1.35742e-06	3.82621e-05
LOC100489571	11396.3	2.31844	0.396237	2.88874e-10	2.47426e-08
LOC100487948	40.1187	2.27961	0.620666	1.5145e-05	0.000287806
c5ar1	197.004	2.25471	0.365756	4.42928e-11	4.51758e-09
cnn2	4925.82	2.2502	0.218871	5.74948e-26	7.42785e-23
impa2	207.436	2.24652	0.295618	2.56774e-15	6.21995e-13
LOC101732706	29.723	2.24599	0.810501	0.000320724	0.00360042
LOC100488956	22.2955	2.22562	0.930075	0.000799574	0.00751716
il6st	988.308	2.21967	0.23477	2.02741e-22	1.65426e-19
LOC116412418	9.0559	2.20595	1.30038	0.00410055	0.0271324
cat.1	375.605	2.20232	0.433145	2.24832e-08	1.12418e-06
mmp9.1	528.019	2.20183	0.419469	1.00849e-08	5.64427e-07
LOC100485381	42.5388	2.18702	0.542136	4.02882e-06	9.6387e-05
MGC108470	507.183	2.171	0.345647	1.9612e-11	2.14116e-09
slc7a8	2547.1	2.17085	0.324584	1.40672e-12	1.91302e-10
LOC100495295	46.4452	2.14181	0.908096	0.00114948	0.0100227
LOC116412419	189.176	2.1389	0.421431	4.0349e-08	1.86725e-06
arntl	384.104	2.13372	0.284359	6.04935e-15	1.35917e-12
LOC105945146	24.1774	2.13024	0.78212	0.000349948	0.00386689
LOC100492375	55.5495	2.12573	0.630486	3.93276e-05	0.000637504
MGC107908	14.6189	2.11402	1.0423	0.00204101	0.0157421
LOC100496372	14.3815	2.11242	1.13857	0.00331107	0.0229671
LOC101735287	50.033	2.10663	0.697247	0.000110246	0.00150056
LOC100496188	257.183	2.09346	0.27954	6.4544e-15	1.38976e-12
LOC108648061	59.6534	2.08545	0.627212	7.80149e-05	0.00112195
rab27b	1325.59	2.07899	0.170992	3.38527e-35	8.74697e-32
LOC100494645	27.4982	2.07392	0.667934	0.000135055	0.00178192
ptafr	283.622	2.06241	0.366165	1.26481e-09	8.99469e-08
plxdc1	368.186	2.05762	0.252952	2.27771e-17	8.40746e-15
clu	3278.63	2.04672	0.217984	4.13051e-22	3.20176e-19
c1r	117.358	2.04429	0.425691	7.5734e-08	3.22556e-06
mthfd1l	240.731	2.04047	0.317759	9.28992e-12	1.13403e-09
cnfn	6761.98	2.03984	0.324422	2.04669e-11	2.21887e-09
LOC100491339	212.118	2.03934	0.443311	2.26825e-07	8.27405e-06
myo10.1	514.378	2.0362	0.387245	8.99892e-09	5.11026e-07
c1s	561.896	2.02321	0.264114	1.87483e-15	4.61357e-13
r3hdml	188.052	2.01594	0.279606	2.80974e-14	5.36544e-12
LOC116406931	61.7684	2.00118	0.675899	0.000188744	0.00234651
LOC116409841	42.0947	1.9917	0.568598	2.82786e-05	0.000482823
pcsk1	34.0153	1.98967	0.565153	3.0319e-05	0.00051258
rfesd	53.4346	1.98689	0.610661	6.59397e-05	0.000971733
nfic	926.714	1.98651	0.281416	9.98736e-14	1.61286e-11
mpo	732.84	1.98311	0.354891	1.55149e-09	1.06428e-07
cst7	62.432	1.98167	0.638956	0.000115507	0.00156394
tnfaip2	556.796	1.97653	0.385805	2.14528e-08	1.08333e-06
LOC100145065	11.4995	1.96364	1.31637	0.00420729	0.0276614
LOC116410806	47.9845	1.96093	0.665447	0.00017715	0.00223008
rad52	61.4641	1.95411	0.457141	1.07209e-06	3.14189e-05
tnfrsf11b	32.1173	1.95122	0.802119	0.000828421	0.00772654
LOC116411558	268.694	1.92798	0.547485	2.81608e-05	0.000481342
socs1	165.9	1.92349	0.447196	1.15495e-06	3.34678e-05
LOC101732610	112.729	1.91503	0.4696	3.40143e-06	8.39687e-05
capn13	157.875	1.91404	0.281396	7.27895e-13	1.05463e-10
trpv4l.1	171.107	1.90884	0.488325	5.64972e-06	0.000127308
LOC105948087	328.86	1.89522	0.438083	7.62612e-07	2.36455e-05
hephl1	97.5504	1.89254	0.448683	1.60187e-06	4.40316e-05
npb	29.5328	1.89047	1.01213	0.00240149	0.017882
LOC100491166	35.6535	1.87946	0.724874	0.000538189	0.00551093
ints7	180.964	1.87126	0.30738	1.0974e-10	1.03737e-08
cfb	419.792	1.85882	0.423628	7.21939e-07	2.25231e-05
asb5	258.837	1.85415	0.323445	8.10694e-10	6.0424e-08
tex9	131.233	1.85024	0.339656	3.30362e-09	2.11637e-07
cbarp	43.3952	1.84878	0.601442	0.000136838	0.00180085
wdr4	254.255	1.84497	0.244158	3.43806e-15	8.0758e-13
polr1d	82.9416	1.84341	0.372733	5.63354e-08	2.50968e-06
ocm4.2	108.39	1.8402	0.406034	4.60729e-07	1.52621e-05
LOC116412394	14.9926	1.83578	1.10764	0.00366765	0.0249932
klhl38	312.791	1.8258	0.311606	3.30406e-10	2.75392e-08
LOC116406460	42.9356	1.81412	0.81631	0.00116499	0.0101352
medag	14.6153	1.80819	1.00386	0.00264261	0.0192793
igsf3	489.47	1.79347	0.227368	2.02774e-16	5.93132e-14
LOC116407070	17.6826	1.76601	1.18443	0.0041128	0.0271901
h6pd	472.399	1.75944	0.338974	1.52356e-08	8.06133e-07
LOC100493556	58.2383	1.75497	0.455664	9.1718e-06	0.00018984
ackr4	160.832	1.7546	0.277358	2.26594e-11	2.40609e-09
ceacam8l	239.981	1.74294	0.39879	9.37298e-07	2.79441e-05
fmnl1	205.19	1.73899	0.409816	1.46129e-06	4.0672e-05
cass4	177.038	1.73869	0.330657	9.12593e-09	5.16348e-07
il1b	407.862	1.73299	1.70751	0.00493963	0.0313079
LOC100495637	19.3303	1.73265	0.946513	0.00279113	0.0201101
fap	2698.36	1.72143	0.299336	5.96555e-10	4.64743e-08
dcx	44.5217	1.71084	0.545689	0.000109542	0.00149229
crp.4	124.903	1.69787	0.472726	2.20555e-05	0.000391668
cidea	207.751	1.67985	0.375245	6.74844e-07	2.14828e-05
sash3	129.077	1.67562	0.483601	4.15014e-05	0.000665353
ass1	296.738	1.67336	0.473943	2.48128e-05	0.000431732
ripk3.1	64.8992	1.66695	0.748973	0.00113304	0.00990079
LOC105946938	76.1339	1.65797	0.925839	0.0026757	0.0194748
inf2	896.665	1.6476	0.211202	3.55294e-16	1.00148e-13
rras	928.954	1.6476	0.259517	1.616e-11	1.78949e-09
krt18	3333.87	1.63295	0.223208	1.91074e-14	3.79773e-12
LOC116407773	35.3595	1.63027	0.601056	0.000432235	0.00460229
lxn	167.073	1.62798	0.342125	1.5275e-07	5.98e-06
c1h12orf43	112.545	1.62651	0.399541	4.25922e-06	0.000100476
hspa5	9479.12	1.62151	0.302987	6.3667e-09	3.73875e-07
LOC100497768	107.512	1.62145	0.600435	0.000328232	0.00367141
LOC100489249	208.505	1.61993	0.26596	8.56052e-11	8.39961e-09
LOC101734480	81.0797	1.61325	0.40711	6.15152e-06	0.000137219
LOC100486268	124.137	1.61101	0.377529	1.41346e-06	3.96255e-05
fgl2	321.512	1.61014	0.369363	8.87597e-07	2.67193e-05
LOC116406949	48.4217	1.60898	0.556219	0.000234625	0.00280886
hsph1	446.703	1.59246	0.272275	4.97044e-10	3.95163e-08
spsb4	73.682	1.59074	0.600531	0.000456753	0.00479745
f8	42.9424	1.59007	0.625464	0.000739447	0.00705021
LOC779564	10.7279	1.58821	1.29702	0.00614461	0.0371818
adamtsl2	172.327	1.579	0.402689	6.07943e-06	0.000135806
LOC101730916	76.4963	1.57354	0.485699	6.64551e-05	0.000974696
jph2	199.134	1.57201	0.334497	2.0913e-07	7.8124e-06
fmnl2	422.77	1.55867	0.286306	3.70921e-09	2.3471e-07
c4bpa	684.851	1.55817	0.342485	3.93253e-07	1.32823e-05
runx1	295.136	1.55304	0.356722	1.08348e-06	3.15737e-05
nudt1	53.0261	1.55131	0.463709	6.64476e-05	0.000974696
LOC116406950	524.378	1.54578	0.239353	1.01285e-11	1.21723e-09
LOC100487200	61.3791	1.54567	0.42731	2.65627e-05	0.000456037
ttll11	31.1851	1.54468	0.606629	0.000709105	0.00683235
s1pr3	83.7409	1.54211	0.35965	1.51003e-06	4.18036e-05
samsn1	46.5218	1.54095	0.5462	0.000289013	0.0033306
arhgap30	232.801	1.53968	0.348514	7.74575e-07	2.39208e-05
crispld2	4924.11	1.53652	0.288147	7.55505e-09	4.37037e-07
map3k8	147.321	1.53015	0.357073	1.59381e-06	4.38879e-05
LOC100127857	459.619	1.52549	0.345664	8.33159e-07	2.53762e-05
sall4	362.289	1.52502	0.268897	1.40031e-09	9.77881e-08
tyrobp	266.539	1.5232	0.372939	3.23739e-06	8.04316e-05
LOC108644477	151.4	1.52173	0.329395	3.06427e-07	1.07236e-05
bdkrb2	114.923	1.51705	0.401627	1.18546e-05	0.000234009
scimp	103.763	1.51218	0.459653	7.34197e-05	0.00106476
nufip1	366.522	1.51117	0.243192	5.19882e-11	5.23359e-09
rgs14	64.6927	1.51041	0.474094	9.82966e-05	0.00135457
asgr1	215.448	1.50934	0.38208	6.19566e-06	0.000138005
lbhd1	252.33	1.50653	0.326966	3.60858e-07	1.2346e-05
ugdh	2367.46	1.50542	0.180837	5.14025e-18	2.21359e-15
LOC100489587	857.415	1.50131	0.430994	3.1246e-05	0.000527102
LOC100486158	28.7058	1.5009	0.681312	0.00171098	0.0137042
LOC100491571	68.1638	1.4996	0.526212	0.000226246	0.00273081
mybl1	99.2436	1.49924	0.419308	2.17527e-05	0.000387623
endou	246.485	1.49773	0.582739	0.000694526	0.0067263
fgf2	92.5884	1.49763	0.458366	6.06611e-05	0.000906
MGC145260	460.447	1.49519	0.286486	1.2998e-08	6.9968e-07
cyp2c37	28.8958	1.49219	0.568256	0.000514976	0.00530829
LOC116408100	14.4403	1.49097	0.936052	0.00544036	0.0338043
LOC105945510	11.7503	1.49023	1.27608	0.0089608	0.0496672
myod1	76.5117	1.48644	0.411402	2.51942e-05	0.000436522
LOC100485014	736.296	1.47948	0.208439	9.66537e-14	1.57729e-11
ldha	1273.99	1.47712	0.178339	9.38069e-18	3.54705e-15
LOC116412271	57.2407	1.47393	0.811456	0.00292671	0.0208802
gprc5a	1040.28	1.4677	0.312437	2.07874e-07	7.78424e-06
LOC101734335	148.046	1.46379	0.556199	0.00049555	0.00515259
c8g	73.2221	1.46363	0.502633	0.000245591	0.00292202
gck	85.4642	1.45916	0.559157	0.000655297	0.00642572
plce1	296.514	1.45802	0.353163	2.69757e-06	6.8558e-05
grb10	524.727	1.45294	0.307654	1.88058e-07	7.11089e-06
LOC100496229	99.1451	1.45227	0.448994	8.17412e-05	0.00116581
twistnb	161.193	1.44964	0.293751	7.15497e-08	3.08121e-06
lgals9c	469.275	1.44905	0.280372	2.00418e-08	1.02883e-06
npm3	329.577	1.44694	0.296785	9.98605e-08	4.0848e-06
ckmt1b	146.309	1.44665	0.367405	5.72632e-06	0.000128684
a2m	170.636	1.44443	0.342637	1.93791e-06	5.17099e-05
LOC116412212	546.059	1.44382	0.401972	2.49495e-05	0.000433623
zfand2a	107.201	1.43883	0.368565	7.00527e-06	0.000152532
LOC733866	26.2776	1.43662	0.859255	0.00529018	0.0331101
plpp3	1296.65	1.43384	0.224315	1.44761e-11	1.65016e-09
cxcl9	37.0795	1.43344	0.717843	0.00245044	0.0181593
hsp90b1	6642.71	1.43125	0.331512	1.2268e-06	3.52204e-05
LOC101731820	1284.86	1.42818	0.211409	1.3728e-12	1.88341e-10
pwp1	480.849	1.42727	0.228084	4.10467e-11	4.21422e-09
gale	1268.77	1.42646	0.217428	4.99739e-12	6.24794e-10
scara3	1048.15	1.4242	0.278318	2.26243e-08	1.12418e-06
tnfsf13b	94.0881	1.42401	0.583923	0.000866345	0.00797562
mamld1	223.496	1.42002	0.327263	1.00755e-06	2.96959e-05
ap3b2	197.416	1.41862	0.296787	1.64334e-07	6.32175e-06
pfkfb4	3645.64	1.41618	0.247611	9.2398e-10	6.82117e-08
ugdhl	209.918	1.40859	0.262525	6.33818e-09	3.73615e-07
tpbgl	34.6545	1.40611	0.590037	0.000952584	0.00865138
cdcp1	914.263	1.40498	0.245749	9.95161e-10	7.27735e-08
LOC100491885	54.1777	1.396	0.560862	0.000751604	0.00713541
c1orf131	119.354	1.395	0.374112	1.79392e-05	0.000333867
LOC100491399	1893.29	1.39283	0.247452	1.40899e-09	9.7953e-08
avd	58.1387	1.39149	0.676208	0.00211038	0.0161731
ctf1	443.561	1.39083	0.208308	2.05481e-12	2.72698e-10
LOC101730941	16.6047	1.3892	1.20643	0.00816085	0.0463096
nhp2	673.839	1.38802	0.208365	2.84577e-12	3.73881e-10
LOC100145115	225.955	1.38781	0.345926	5.05307e-06	0.000116401
LOC100135070	413.92	1.38453	0.238662	6.06299e-10	4.69973e-08
capn14	160.248	1.38445	0.367585	1.59001e-05	0.000300608
stat3.1	802.378	1.38293	0.219054	2.19422e-11	2.36229e-09
rsl1d1	644.567	1.38126	0.238723	7.35188e-10	5.55982e-08
LOC100496654	54.0373	1.38107	0.577561	0.000854219	0.00788689
LOC100491454	125.545	1.37881	0.444856	0.000142027	0.00185808
ocm4.3	83.0027	1.37736	0.463307	0.000217699	0.00264912
fbxl21p	59.3269	1.3766	0.48487	0.000393889	0.00427324
fst	132.537	1.37623	0.334438	3.26164e-06	8.09043e-05
irf1	464.205	1.37521	0.287687	1.5595e-07	6.04956e-06
serpinb1	684.595	1.37098	0.25845	1.11474e-08	6.10663e-07
noc3l	515.495	1.3695	0.229522	2.32676e-10	2.02845e-08
rbm28	631.99	1.36829	0.19588	2.80822e-13	4.26822e-11
slc2a6	166.173	1.36593	0.389874	3.94639e-05	0.000637587
slc35e4	177.107	1.361	0.353894	1.02166e-05	0.000206182
LOC100493999	240.567	1.35785	0.367416	1.84995e-05	0.000342601
fam13a	1315.06	1.35054	0.296217	4.31103e-07	1.43421e-05
il1r1	754.575	1.35013	0.231971	4.87374e-10	3.89472e-08
fgr	233.138	1.34885	0.428412	0.000131358	0.00174055
brix1	368.12	1.344	0.218078	7.40108e-11	7.30822e-09
tnfrsf9	53.1854	1.34251	1.00587	0.00658903	0.0393035
csf2rb	384.253	1.33791	0.379972	3.30151e-05	0.000550358
dapp1	313.499	1.33516	0.372172	2.57567e-05	0.000444168
LOC100485040	115.126	1.33153	0.441087	0.000179361	0.00225334
wdr12	373.504	1.3311	0.25593	2.03339e-08	1.04038e-06
fbxo32	1811.42	1.33037	0.326971	3.65256e-06	8.9034e-05
msr1	103.395	1.32641	0.439801	0.000205464	0.00251207
LOC105948270	44.47	1.32639	0.548945	0.00110007	0.00968488
utp20	385.711	1.3249	0.267056	6.42687e-08	2.80664e-06
LOC100495802	33.3564	1.32264	0.629503	0.00187987	0.0147937
mylk3	2657.09	1.32222	0.249295	9.92578e-09	5.57534e-07
met	422.577	1.32079	0.270426	8.8597e-08	3.67251e-06
alox5ap	251.721	1.32069	0.310954	1.96332e-06	5.21188e-05
tmed10l	455.705	1.32042	0.263998	5.58574e-08	2.49555e-06
rasgrp4	313.332	1.31839	0.336404	7.33437e-06	0.000158584
LOC116410627	39.2595	1.31492	0.502923	0.000671881	0.00655105
fam20a	321.996	1.31431	0.310463	1.95119e-06	5.19747e-05
hgh1	278.367	1.31222	0.246493	1.03691e-08	5.77913e-07
slc44a5	120.016	1.31137	0.404836	8.97614e-05	0.0012582
rpf2	594.741	1.31086	0.23207	1.68582e-09	1.14628e-07
dram1	310.115	1.31038	0.447532	0.000277085	0.00323842
mrto4	673.584	1.30953	0.267885	9.89952e-08	4.06011e-06
znrf1	831.747	1.30879	0.233403	2.08912e-09	1.39003e-07
dyrk3	315.305	1.30808	0.257548	4.43101e-08	2.04446e-06
rnf150	149.087	1.30752	0.297039	9.06435e-07	2.71142e-05
rrp15	286.89	1.30717	0.246209	9.69056e-09	5.46301e-07
hjv	286.008	1.30465	0.304598	1.4575e-06	4.06395e-05
dph3	140.451	1.30323	0.295357	1.01783e-06	2.98852e-05
tbl3	343.283	1.30006	0.293025	9.07714e-07	2.71142e-05
acsl4	1703.18	1.29919	0.333801	8.2531e-06	0.000174554
npas2	51.5556	1.2982	0.612542	0.00243579	0.0181015
lrrc32	67.5783	1.29436	0.456795	0.000303636	0.00344602
tpm4	4800.31	1.29051	0.213586	1.43674e-10	1.32582e-08
ankrd22	467.153	1.28909	0.295008	1.07791e-06	3.14704e-05
tmem100	1162.2	1.28906	0.268506	1.41914e-07	5.58399e-06
tnfrsf12a	1345.38	1.28559	0.342583	1.42872e-05	0.000275491
creld2	239.898	1.28409	0.428585	0.000234673	0.00280886
scn4a	192.269	1.28088	0.278077	3.313e-07	1.14391e-05
il18bp	91.8547	1.27919	0.446359	0.00038027	0.00415164
setd4	145.186	1.2732	0.30063	2.47404e-06	6.36069e-05
lcp1	1402.08	1.27101	0.239719	1.10759e-08	6.08899e-07
ca2	678.576	1.26944	1.19427	0.00760751	0.0440565
umps	336.069	1.2693	0.22324	1.28002e-09	9.06125e-08
nip7	429.766	1.2656	0.235389	8.40043e-09	4.84134e-07
kcnj2	235.255	1.26467	0.363966	4.48315e-05	0.000710657
fgf10	50.6612	1.2632	0.443934	0.000361876	0.00397884
wars1	533.277	1.25999	0.255567	8.42393e-08	3.5293e-06
hsp90aa1.1	21.4256	1.25913	0.722441	0.00437109	0.0285326
tnfaip6	742.134	1.25306	0.194509	1.0979e-11	1.29929e-09
naf1	172.666	1.25223	0.279844	8.08087e-07	2.47139e-05
tmem101	146.794	1.25016	0.336958	2.11871e-05	0.000380608
hyou1	962.777	1.24961	0.289504	1.50588e-06	4.18036e-05
rac2	495.932	1.24943	0.319197	7.42426e-06	0.000160304
gfpt2	458.009	1.24836	0.293097	1.86878e-06	5.01241e-05
LOC100488380	226.149	1.24625	0.285913	1.19212e-06	3.43521e-05
utp3	595.778	1.2447	0.226011	3.9108e-09	2.44472e-07
snu13	1090.59	1.24449	0.234671	1.19066e-08	6.47678e-07
ras-dva1	1763.99	1.23981	0.431796	0.000296931	0.00339477
mst1	40.5627	1.23871	0.760888	0.00454501	0.0293728
cert1	1595.54	1.23713	0.187696	4.40142e-12	5.59305e-10
znf281	208.04	1.23411	0.304858	4.49078e-06	0.000105008
ppp4r4	40.7502	1.23137	0.545549	0.00156555	0.0128281
MGC147188	61.3788	1.22628	0.439076	0.000388746	0.00423225
bms1	600.539	1.22555	0.224911	5.48725e-09	3.27015e-07
ggt1	831.108	1.22467	0.289386	2.03752e-06	5.39038e-05
exosc9	352.626	1.22337	0.257975	2.25651e-07	8.25062e-06
emg1	203.045	1.22152	0.258296	2.14549e-07	7.97637e-06
wdr74	212.815	1.2212	0.290844	2.96314e-06	7.4574e-05
etf1	2099	1.22117	0.214809	1.34572e-09	9.48304e-08
stard4	63.113	1.21903	0.406175	0.000230812	0.00277386
pmm2	121.305	1.21877	0.451057	0.00054605	0.00556569
rrs1	262.953	1.21541	0.232422	1.75073e-08	9.13444e-07
plekho2	280.06	1.21503	0.399902	0.000200833	0.00246713
rcc2	969.364	1.20948	0.198694	1.21123e-10	1.13804e-08
igf2	561.322	1.20858	0.284075	1.83528e-06	4.93964e-05
best3	128.311	1.20795	0.37258	0.000100522	0.00138155
twnk	138.939	1.20785	0.296044	4.86363e-06	0.000112204
krr1	351.158	1.20725	0.22766	1.22065e-08	6.61671e-07
mmrn1	281.233	1.20597	0.292128	3.62011e-06	8.88016e-05
il4r	1137.03	1.20489	0.26738	6.22631e-07	1.99903e-05
pacrg	25.1362	1.20471	0.753758	0.00665007	0.039561
ccdc160	47.5282	1.2046	0.501161	0.00143316	0.0119454
mbd2	176.794	1.20429	0.336792	3.21946e-05	0.000540751
adgre5	206.682	1.203	0.309214	9.60984e-06	0.000197326
plekhn1	266.718	1.20276	0.37816	0.000119425	0.00160715
yrdc	536.614	1.19709	0.234819	3.68546e-08	1.72615e-06
LOC100496647	141.323	1.19668	0.439643	0.000500546	0.00519157
cebpz	589.485	1.1947	0.236988	5.13753e-08	2.33569e-06
spire2	25.1946	1.19406	0.794305	0.00596741	0.0363365
rims1	31.1848	1.19224	0.700014	0.00542636	0.0337444
ppdpfl	571.658	1.19199	0.385516	0.000166534	0.00212317
LOC100492579	207.252	1.19169	0.300392	7.11559e-06	0.0001545
noc2l	511.417	1.19133	0.239431	7.11682e-08	3.07331e-06
xirp1	947.138	1.1908	0.325881	2.30472e-05	0.000406205
itga2b.1	133.731	1.18847	0.472669	0.000832083	0.00774891
sla	167.48	1.18379	0.508232	0.00142047	0.0118739
ltbr	1112.48	1.18172	0.232284	3.75537e-08	1.7536e-06
urb2	201.046	1.18147	0.369123	0.000127869	0.00169867
pdcd11	657.728	1.17899	0.235312	5.41029e-08	2.43825e-06
LOC100496716	310.915	1.1789	0.323567	2.76088e-05	0.000472949
cdc42ep4	636.32	1.17836	0.285781	4.07683e-06	9.72355e-05
atp2c2	367.156	1.17753	0.341141	4.86863e-05	0.000760105
cd59	3828.61	1.17711	0.253689	3.36006e-07	1.15758e-05
LOC100496939	250.429	1.17668	0.235208	6.03885e-08	2.65967e-06
bach2	78.9744	1.17624	0.426507	0.000513557	0.00530072
capn7	818.427	1.17501	0.185785	2.95631e-11	3.09673e-09
aatf	233.806	1.1742	0.236937	8.04892e-08	3.39083e-06
hyal2	1216.63	1.17405	0.243715	1.2767e-07	5.1012e-06
polr1e	330.473	1.17127	0.233179	5.78273e-08	2.56142e-06
duoxa1	133.221	1.17071	0.392379	0.000283827	0.00329542
rarres1	3638.25	1.17047	0.200679	5.3048e-10	4.19593e-08
cyba	654.82	1.16972	0.270875	1.50818e-06	4.18036e-05
marchf3	190.949	1.16951	0.3118	1.57797e-05	0.000298697
pram1	477.142	1.16863	0.413405	0.000386378	0.00420943
utp25	333.261	1.16307	0.282476	4.3553e-06	0.000102149
dph1	171.011	1.16219	0.334417	5.22618e-05	0.000804679
pwp2	271.621	1.16175	0.249302	3.64132e-07	1.23797e-05
tsku	286.395	1.16089	0.262622	1.07456e-06	3.14318e-05
eif5	2258.29	1.15937	0.18049	1.53955e-11	1.72954e-09
sdf2	441.035	1.15736	0.262621	1.10791e-06	3.2225e-05
gldn	217.837	1.1544	0.30137	1.29812e-05	0.000252506
papss1	591.527	1.1544	0.295696	9.77863e-06	0.000200262
ccdc167	533.096	1.15314	0.270325	2.15146e-06	5.65325e-05
ninj1	91.2402	1.15314	0.388791	0.000264835	0.00311986
mfsd12	598.047	1.15266	0.358321	0.000118187	0.00159362
LOC100486597	513.505	1.15027	0.210486	5.01129e-09	3.04667e-07
clip2	626.634	1.15012	0.274428	2.81984e-06	7.14314e-05
utp15	507.27	1.14402	0.228395	6.33411e-08	2.77395e-06
fam167a	36.717	1.14348	0.599227	0.00421222	0.0276814
musk	141.169	1.13996	0.387999	0.000288121	0.00332659
dnttip2	634.913	1.13844	0.216821	1.75583e-08	9.13444e-07
ranbp1	1632.58	1.13833	0.189906	2.29767e-10	2.02391e-08
nop2	588.226	1.13695	0.189516	2.11754e-10	1.88668e-08
cdc42se1	823.394	1.13443	0.25864	1.21253e-06	3.48754e-05
glipr2	438.715	1.13329	0.199867	1.51247e-09	1.04213e-07
znf831	79.2886	1.13286	0.453916	0.00104074	0.00928881
ddx24	704.988	1.13032	0.223282	4.50648e-08	2.07311e-06
jpt1	1081.75	1.12736	0.2504	6.9562e-07	2.19785e-05
ppan	323.618	1.12731	0.236669	2.16366e-07	8.00555e-06
LOC101732142	342.905	1.12579	0.249644	7.22051e-07	2.25231e-05
chd7	183.6	1.12559	0.320991	4.85807e-05	0.000759221
chn1	152.046	1.12404	0.378539	0.000260007	0.00307467
nop58	1297.77	1.12295	0.188889	3.428e-10	2.82683e-08
anxa3	1346.34	1.12041	0.213911	1.77198e-08	9.18762e-07
heatr1	461.235	1.11998	0.273656	4.75144e-06	0.000109779
ppat	201.271	1.11823	0.293335	1.59788e-05	0.000301728
bcl2l10	1225.55	1.11766	0.350519	0.000132393	0.00175277
epor	50.3723	1.11672	0.7268	0.00623908	0.03768
slc3a2	7286.43	1.11548	0.245127	5.70533e-07	1.85041e-05
polr1c	172.873	1.11379	0.27846	7.49654e-06	0.000160968
gpx1	1541.91	1.11266	0.220403	4.9328e-08	2.24997e-06
lysmd1	180.699	1.11257	0.300266	2.09432e-05	0.000377099
ddx51	190.886	1.11219	0.255213	1.31476e-06	3.73994e-05
gmppb	543.377	1.11111	0.271081	4.51375e-06	0.000105343
LOC100496462	242.155	1.10999	0.254309	1.43709e-06	4.01426e-05
manf	1003.27	1.10987	0.332842	8.38226e-05	0.00119009
chn2	239.821	1.10945	0.249418	1.00427e-06	2.96556e-05
sdad1	520.676	1.10845	0.197254	2.37795e-09	1.56874e-07
dnajc3	511.583	1.10796	0.26865	4.29751e-06	0.000101099
sae1	462.327	1.10494	0.243362	6.87218e-07	2.1799e-05
grwd1	502.658	1.10407	0.220996	7.00373e-08	3.03293e-06
vmp1	2261.4	1.10086	0.272097	5.35915e-06	0.000122001
smap2	1694.8	1.098	0.24425	7.67476e-07	2.37489e-05
dennd1c	100.576	1.09299	0.542483	0.00286793	0.020565
rrad	495.334	1.0919	0.325128	7.88454e-05	0.00113075
smap1	855.737	1.09181	0.206968	1.4849e-08	7.91078e-07
slc4a2	172.699	1.09004	0.332343	0.00012012	0.00161301
adamts4	477.941	1.0891	0.447174	0.00125424	0.0107547
rrp12	610.11	1.08859	0.21236	3.48854e-08	1.64386e-06
LOC116410657	68.6768	1.08857	0.391014	0.000548426	0.00558623
trmt61a	149.212	1.08814	0.337583	0.000145339	0.00189185
il1rap	1480.94	1.08738	0.182691	3.1829e-10	2.66727e-08
eef1akmt3	152.716	1.08612	0.288767	2.00563e-05	0.00036409
rbm19	393.491	1.08603	0.242481	8.49472e-07	2.57452e-05
LOC101731250	172.234	1.08438	0.377381	0.000389277	0.00423506
rps6kb1	1012.48	1.0833	0.185391	6.23958e-10	4.78873e-08
LOC100490626	52.5056	1.08267	0.549412	0.00411822	0.0272143
dock11	149.481	1.08198	0.343843	0.000166726	0.00212388
bop1	360.378	1.08052	0.214056	5.32153e-08	2.40524e-06
nolc1	1030.41	1.07963	0.209341	2.50591e-08	1.22552e-06
ddx52	335.998	1.07816	0.264265	5.4813e-06	0.000124053
me2	304.003	1.07673	0.281284	1.49851e-05	0.000285749
tgm2	1816.58	1.07439	0.304593	4.2839e-05	0.000683264
chst11	175.953	1.07419	0.326418	0.00010071	0.00138291
fbl	1376.11	1.07368	0.17964	2.73936e-10	2.35935e-08
mphosph10	594.841	1.07356	0.200359	1.04728e-08	5.79859e-07
hspbp1	207.011	1.0735	0.272164	9.99288e-06	0.00020304
mybbp1a	815.402	1.07168	0.189579	1.97996e-09	1.32307e-07
slc22a16	107.671	1.07153	0.397008	0.000602512	0.00603797
entpd1	701.33	1.07139	0.253226	2.41585e-06	6.26304e-05
runx2	146.222	1.07074	0.555701	0.00508399	0.0320525
pkp4	486.288	1.07013	0.213634	6.51871e-08	2.83875e-06
ddx54	560.826	1.06975	0.213869	7.24709e-08	3.11223e-06
isyna1	1169.15	1.0663	0.204641	2.35974e-08	1.16879e-06
LOC101733172	49.5827	1.06581	0.610615	0.00548536	0.033975
nop9	158.237	1.06493	0.323298	0.000117945	0.00159277
pea15	882.763	1.06419	0.229148	3.91124e-07	1.32393e-05
sptbn5	28.0634	1.06316	0.628491	0.00642789	0.0385499
gart	249.284	1.06194	0.261415	5.92194e-06	0.000132479
nepro	156.415	1.06153	0.285581	2.37811e-05	0.000417972
gpatch4	234.037	1.06134	0.249732	2.69358e-06	6.8558e-05
ebna1bp2	694.357	1.0608	0.2044	2.56889e-08	1.25237e-06
mmp23b	114.339	1.06066	0.377218	0.000446926	0.00471019
krt12.1	245.709	1.05784	0.373252	0.000448254	0.00471777
trim29	10398.1	1.05534	0.202525	2.42912e-08	1.19551e-06
LOC100490200	104.789	1.05426	0.403685	0.000920629	0.00840054
imp4	309.191	1.05411	0.222029	2.5467e-07	9.16044e-06
b3gnt9	280.583	1.05389	0.237069	9.80853e-07	2.91306e-05
arntl2	861.02	1.05211	0.204422	3.18378e-08	1.51871e-06
nom1	350.351	1.05144	0.215616	1.32631e-07	5.25878e-06
nle1	362.304	1.04998	0.227621	4.87844e-07	1.59895e-05
trnt1	258.398	1.0494	0.256512	5.77098e-06	0.000129475
knop1	427.957	1.0493	0.22245	2.94029e-07	1.03364e-05
rrp9	222.848	1.04672	0.312406	9.31156e-05	0.00129934
wbp1l	408.402	1.04305	0.282686	2.56464e-05	0.000442758
ptx3	8167.21	1.04121	0.201199	2.76582e-08	1.33578e-06
plat	369.826	1.04109	0.294409	4.25024e-05	0.000679294
dtx3	47.698	1.04053	0.609312	0.00663188	0.0394831
omg	44.5164	1.03994	0.510504	0.00362723	0.0247613
synpo	867.216	1.03986	0.300605	5.71049e-05	0.000862862
tac1	46.8411	1.0388	0.500515	0.00317119	0.0221755
ppp1r3c.1	725.266	1.03612	0.19792	2.25873e-08	1.12418e-06
pnoc	36.0572	1.03535	0.522834	0.00380881	0.0257066
prss8l100494289	869.617	1.03459	0.392199	0.000795757	0.00749036
mapk13	1008.18	1.03394	0.243976	2.77256e-06	7.03487e-05
krt23	200.258	1.03373	0.333143	0.000188702	0.00234651
smagp	264.948	1.03351	0.250857	4.41818e-06	0.000103467
mettl1	167.955	1.03302	0.26036	8.54249e-06	0.000179207
LOC100488200	296.637	1.03259	0.314883	0.000133633	0.00176617
adam33	609.18	1.03249	0.316934	0.000126576	0.00168728
LOC100485259	737.72	1.03229	0.29186	4.38599e-05	0.000698828
pmepa1	225.131	1.03062	0.359942	0.000409633	0.00441931
emc9	78.409	1.02673	0.387227	0.000756944	0.00717911
rcc1	231.049	1.02602	0.271319	1.96534e-05	0.000358877
dcaf13	360.835	1.02467	0.221284	4.60619e-07	1.52621e-05
LOC101730343	277.275	1.02457	0.529464	0.00392661	0.0262956
urb1	151.488	1.02259	0.341762	0.000304098	0.00344874
ulk4	101.662	1.02198	0.323414	0.000171144	0.00216591
fcf1	428.914	1.02175	0.252804	6.54842e-06	0.000144754
itga2	2250.94	1.02112	0.281971	3.14821e-05	0.000530508
glrx2	787.305	1.02009	0.179328	1.71167e-09	1.15878e-07
pdia6	2391.23	1.01891	0.262619	1.1799e-05	0.000233315
phlda1	903.485	1.01792	0.325952	0.000191246	0.00237191
bud23	319.16	1.01426	0.215507	3.19342e-07	1.10755e-05
LOC100489773	205.935	1.01409	0.364318	0.000517782	0.00532726
osbpl9	1706.22	1.01274	0.260356	1.0985e-05	0.000219743
myh10	1315.6	1.01217	0.253814	7.69125e-06	0.000164622
polr1b	308.764	1.01173	0.268296	2.04899e-05	0.000370658
gpcpd1	1073.8	1.01169	0.278313	3.17192e-05	0.000533789
ccdc148	28.0065	1.00941	0.638606	0.00791747	0.0453266
eogt	186.468	1.00741	0.302083	0.000108138	0.00147446
fam214a	1429.19	1.00621	0.220631	6.26453e-07	2.00659e-05
itgb2	403.776	1.00375	0.291492	6.84568e-05	0.00100216
setd6	290.331	1.00238	0.253376	1.00351e-05	0.000203632
ogdhl	56.0906	1.00114	0.501982	0.00383523	0.0258174
thumpd3	205.467	1.00093	0.30525	0.000121247	0.00162463
id3	1618.97	-1.00038	0.168431	3.59232e-10	2.93115e-08
jarid2	1263.46	-1.00045	0.215522	4.08324e-07	1.37018e-05
ly75	130.08	-1.00064	0.336777	0.000296356	0.00339322
prom1	155.837	-1.00084	0.309127	0.000136066	0.00179221
ptgs2	2778.13	-1.00192	0.267857	2.1237e-05	0.000380622
sema3d	898.043	-1.00214	0.253474	8.7545e-06	0.000183265
LOC101730740	38.8249	-1.00489	0.519135	0.00406969	0.0269626
dmpk	131.526	-1.00506	0.375159	0.000708855	0.00683235
id2	1551.52	-1.00723	0.218745	4.80738e-07	1.58235e-05
timeless	617.395	-1.00795	0.212671	2.36778e-07	8.57656e-06
dennd2d	168.917	-1.00885	0.327216	0.000225547	0.0027275
gpr143	78.2694	-1.01247	0.402178	0.0011263	0.00986495
ttc39b	1052.71	-1.01329	0.316256	0.000145721	0.0018938
ccn3	277.252	-1.01391	0.284052	3.94816e-05	0.000637587
aox1	1721.51	-1.0152	0.297341	6.89078e-05	0.00100686
acot11	418.939	-1.01574	0.255427	8.12475e-06	0.000172309
dlx3	526.509	-1.0159	0.27028	2.08091e-05	0.000375121
btd	66.6987	-1.01795	0.426937	0.0014781	0.0122279
pcsk5	1050.73	-1.01985	0.247969	4.52547e-06	0.000105343
cpxm2	317.186	-1.02011	0.27376	2.13423e-05	0.000381186
sntb1	77.105	-1.0204	0.420103	0.00138238	0.0116473
ncapd2	117.174	-1.02178	0.333301	0.000231626	0.00278148
foxp2	223.249	-1.02205	0.341874	0.000277197	0.00323842
fanci	119.541	-1.02327	0.308155	9.61166e-05	0.00133282
LOC108647333	4597.76	-1.02489	0.296763	5.90616e-05	0.000886382
usp54	224.845	-1.02573	0.305355	7.88136e-05	0.00113075
col2a1	3774.78	-1.0258	0.403973	0.00100609	0.0090525
slc66a1	187.861	-1.02598	0.274805	2.14243e-05	0.000382211
ak4	237.282	-1.02668	0.306001	8.51772e-05	0.00120704
rgs22	77.9857	-1.0277	0.431236	0.00159181	0.0129952
nrdc	5342.11	-1.02785	0.252276	5.26011e-06	0.000120277
hapln1	242.272	-1.02795	0.252072	5.43716e-06	0.000123234
gsap	108.891	-1.02873	0.346223	0.000313072	0.00352217
plcl1	121.982	-1.02958	0.316676	0.000118213	0.00159362
spata1	32.7914	-1.02968	0.600917	0.00586152	0.035776
dhrs12	354.748	-1.02985	0.227998	7.10209e-07	2.22882e-05
utrn	902.924	-1.03067	0.266002	1.17256e-05	0.000232161
LOC100489834	48.0511	-1.03374	0.479442	0.00253246	0.0186394
gpr37	259.587	-1.03575	0.482988	0.00254042	0.0186832
rhou	652.083	-1.03728	0.22346	4.05006e-07	1.362e-05
pyroxd2	134.733	-1.03772	0.367474	0.000445874	0.00470551
tk1	34.0742	-1.03791	0.611855	0.00585292	0.0357376
siglec1	51.9631	-1.03915	0.440811	0.0016064	0.0131005
upk3a	1801.7	-1.03969	0.369132	0.00045876	0.00481528
top2a	225.829	-1.04042	0.353026	0.000312489	0.00352073
tob1	305.804	-1.04395	0.251512	3.78563e-06	9.18445e-05
ddr1	1396.15	-1.04628	0.331843	0.000160178	0.00205577
LOC100145144	45.8816	-1.04779	0.457625	0.0018811	0.0147959
LOC100498581	244.475	-1.04803	0.264036	8.14763e-06	0.000172558
LOC100485167	200.81	-1.04832	0.32107	0.000115287	0.00156232
sec14l1	572.816	-1.04843	0.294897	3.88809e-05	0.000631174
recql4	64.2817	-1.0489	0.419083	0.00102735	0.00919572
pde7a	254.722	-1.04975	0.27591	1.46323e-05	0.000280054
pde8a	329.716	-1.0511	0.24134	1.43183e-06	4.00679e-05
card18	317.12	-1.05134	0.308477	6.62427e-05	0.000974346
vwc2l	1876.83	-1.05169	0.279872	1.8666e-05	0.000344499
kiaa0825	45.928	-1.05359	0.463536	0.00195014	0.0152461
rapgef4	39.089	-1.05401	0.48108	0.00226262	0.017061
LOC116410241	52.5712	-1.05444	0.504693	0.00275855	0.0199282
cyp2r1	394.848	-1.05733	0.224905	2.902e-07	1.02249e-05
pard3b	204.55	-1.05762	0.270587	1.01225e-05	0.000204869
tpd52	2755.24	-1.05769	0.241074	1.29112e-06	3.69304e-05
abcc3	600.244	-1.05799	0.216699	1.15654e-07	4.68143e-06
muc4	6287.87	-1.06272	0.299767	3.93531e-05	0.000637504
LOC100498004	206.236	-1.06326	0.35429	0.000260277	0.00307551
kiaa1755	251.301	-1.06498	0.317656	8.03955e-05	0.00114873
crem	837.093	-1.06615	0.362802	0.000301516	0.00342778
igdcc4	74.5147	-1.06619	0.349677	0.000227514	0.00274082
tecpr2	352.516	-1.06652	0.221937	1.65731e-07	6.35972e-06
LOC594978	95.0267	-1.06837	0.558086	0.0042724	0.0280182
lonrf3	1293.84	-1.06964	0.177209	1.82382e-10	1.6506e-08
slc41a1	246.626	-1.07017	0.253979	2.61229e-06	6.66092e-05
plxnb3	555.655	-1.07219	0.257082	3.09979e-06	7.7635e-05
tmem35b	1784.51	-1.07344	0.225853	2.22194e-07	8.14343e-06
nuak2	324.946	-1.07401	0.270957	8.11228e-06	0.00017228
ctnnal1	133.774	-1.07507	0.30317	4.1484e-05	0.000665353
mcm9	72.7253	-1.07784	0.357798	0.000255758	0.00303136
gnb3	327.61	-1.07795	0.341079	0.00015066	0.00195128
gbp4	53.5639	-1.07895	0.486651	0.00212211	0.0162545
krt78.7	2814.54	-1.07901	0.364949	0.000284559	0.00329956
bmp7	715.125	-1.07925	0.256736	2.52824e-06	6.48929e-05
xilr2	43.0102	-1.07947	0.571749	0.00396254	0.0264426
LOC101733326	11046.4	-1.07987	0.319648	5.941e-05	0.000890747
adamts7	307.085	-1.08095	0.316718	6.12125e-05	0.000913356
ncapg2	58.7472	-1.08231	0.454418	0.00140103	0.0117499
col26a1	134.499	-1.0897	0.444647	0.00128152	0.0109461
coq10b	590.353	-1.08985	0.439345	0.00106214	0.00944176
lrrc39	204.317	-1.09109	0.319421	6.36641e-05	0.000943579
znf534	2471.18	-1.09125	0.264285	4.01636e-06	9.63863e-05
cmahp	149.609	-1.09139	0.444544	0.00127702	0.0109319
phr	106.015	-1.09338	0.32147	6.3593e-05	0.000943427
prkdc	273.192	-1.09358	0.269746	5.16754e-06	0.000118861
sgk1	1588.54	-1.09427	0.382379	0.000369481	0.00405957
tmprss2.4	207.499	-1.09502	0.370381	0.0002783	0.00324397
LOC100487502	50.6151	-1.09681	0.42541	0.000828823	0.00772654
LOC100491408	85.9939	-1.09754	0.442517	0.00105536	0.00939761
LOC116406436	170.503	-1.09891	0.286789	1.23179e-05	0.000242034
kera	2314.85	-1.09997	0.245244	7.40714e-07	2.30126e-05
e2f1	51.6546	-1.10003	0.566204	0.00344405	0.0237092
LOC101733930	60.2936	-1.10016	0.448553	0.00113079	0.00989622
LOC100497727	516.353	-1.10017	0.340356	0.000114386	0.00155282
plekha6	1167.23	-1.10035	0.243048	6.22802e-07	1.99903e-05
kif17	889.064	-1.10101	0.335032	9.3693e-05	0.00130444
haspin	95.3686	-1.10147	0.360617	0.000202448	0.00248107
ch25h	282.645	-1.10389	0.432444	0.000836051	0.00777522
arhgef4	631.122	-1.10483	0.330749	7.80988e-05	0.00112212
inpp5a.1	359.1	-1.10663	0.236291	3.14499e-07	1.0932e-05
dusp8	214.826	-1.10849	0.26967	4.13478e-06	9.84662e-05
e2f7	25.4389	-1.10955	0.76692	0.00698393	0.0411487
creb3l4	297.841	-1.11007	0.303919	2.38063e-05	0.000417972
wdr76	55.6918	-1.11056	0.445434	0.00106788	0.0094734
LOC100491716	55.6768	-1.11068	0.467586	0.00151329	0.012479
rab30	264.307	-1.11293	0.305649	2.65596e-05	0.000456037
lamp3	784.221	-1.11536	0.303017	2.28433e-05	0.000403347
tp53bp2	470.726	-1.11811	0.204722	5.10527e-09	3.09168e-07
cdc45	29.3509	-1.11823	0.574115	0.00333384	0.0230631
znf469	500.766	-1.12036	0.351662	0.000137037	0.00180194
kcna3	77.0477	-1.12232	0.780558	0.00714545	0.0418767
acsm3	220.534	-1.12964	0.292961	1.09788e-05	0.000219743
LOC108644855	25.9199	-1.13151	0.616014	0.00431148	0.0281946
prim1	130.07	-1.13193	0.323569	4.44454e-05	0.000706705
cdk2	105.537	-1.13449	0.349644	0.000104867	0.00143499
cbr1.1	47.8561	-1.13458	0.531331	0.00244351	0.0181339
col24a1	957.148	-1.13525	0.284632	6.42222e-06	0.000142234
wwc1	265.248	-1.13611	0.264428	1.76299e-06	4.76161e-05
LOC100498006	516.549	-1.13633	0.305909	2.01253e-05	0.000364915
prrt4	49.2994	-1.13717	0.552906	0.00271233	0.0197044
LOC100492852	534.383	-1.13754	0.348837	9.73948e-05	0.00134814
LOC101730220	398.603	-1.14013	0.33294	5.59674e-05	0.000847327
lrrc3c	43.3758	-1.14018	0.52647	0.00220991	0.0167613
kcna6	80.032	-1.14085	0.423384	0.000563566	0.00571612
adamts17	539.763	-1.14245	0.417907	0.000500639	0.00519157
LOC100488386	170.944	-1.14285	0.317138	2.98962e-05	0.000506537
hexb	3075.29	-1.14572	0.20038	1.06615e-09	7.75987e-08
nsun7	80.898	-1.14603	0.416661	0.000495965	0.00515345
LOC100496189	74.4062	-1.14675	0.465234	0.00108039	0.00955466
ciita	35.0663	-1.14899	0.522235	0.00203842	0.01573
LOC116407709	81.5456	-1.1493	0.432292	0.000624131	0.00619059
npnt	1219.43	-1.15429	1.30323	0.00876087	0.0489466
btg2	633.184	-1.15511	0.305042	1.43349e-05	0.000276068
snx29	63.5651	-1.15817	0.450849	0.00073781	0.00704327
trib1	465.436	-1.15854	0.348159	7.59947e-05	0.00109391
shisal1	31.5974	-1.15914	0.622825	0.00367627	0.0250195
LOC550107	193.804	-1.15941	0.308764	1.60004e-05	0.00030177
msh2	110.017	-1.16045	0.375512	0.000167702	0.00213105
zswim4	286.252	-1.16086	0.369986	0.000140877	0.00184617
atp2a3	868.295	-1.16094	0.273332	2.05839e-06	5.43632e-05
treh	128.035	-1.16121	0.352784	8.33772e-05	0.00118587
kiaa1217	1713.86	-1.16136	0.278316	2.85426e-06	7.20678e-05
LOC101731925	50.2265	-1.16217	0.49619	0.00140094	0.0117499
lvrn	50.1872	-1.16268	0.469133	0.000965498	0.00875328
p4ha1	152.46	-1.16275	0.418788	0.000421798	0.0045191
adamts10	701.77	-1.16456	0.285077	4.14946e-06	9.85132e-05
cadps2	111.198	-1.17087	0.328643	3.45209e-05	0.00057361
nxpe2	54.1541	-1.17169	0.406242	0.000314247	0.00353283
paqr8	556.78	-1.17239	0.222967	1.47164e-08	7.86717e-07
nrg1	255.261	-1.17425	0.288873	4.54076e-06	0.00010554
gclc	501.602	-1.17432	0.246363	1.88998e-07	7.12905e-06
ncaph2	100.897	-1.17523	0.424696	0.000443284	0.00468455
ptprt	31.0412	-1.17699	0.558415	0.00220688	0.0167466
dipk1a	202.296	-1.17735	0.385708	0.000186405	0.00232488
id4	223.798	-1.17901	0.280564	2.57919e-06	6.58733e-05
ccdc83	50.3707	-1.18029	0.481232	0.000966941	0.00876124
syne2	4235.44	-1.18185	0.23444	4.88546e-08	2.24081e-06
rapgef3	220.025	-1.18267	0.253286	2.81808e-07	9.9746e-06
per3	2725.82	-1.18437	0.750171	0.00517939	0.0324954
c1qtnf2	68.2576	-1.18523	0.421267	0.000431479	0.0045974
ncapd3	107.579	-1.18536	0.333119	3.28773e-05	0.000549241
aoah	403.683	-1.18539	0.265352	7.86456e-07	2.41842e-05
tmc8	113.143	-1.18677	0.320219	1.95338e-05	0.000357171
anks1b	28.3834	-1.18746	0.687273	0.00445917	0.0289612
LOC116410829	308.231	-1.18828	0.217332	4.35694e-09	2.69106e-07
muc5ac	30918.6	-1.1907	0.305502	8.79102e-06	0.000183675
pitpnm2	547.167	-1.19095	0.270692	9.611e-07	2.85987e-05
tmprss2.1	386.344	-1.19471	0.33286	2.8824e-05	0.000490514
plcb4	188.275	-1.19565	0.264501	6.02507e-07	1.95004e-05
tbx2	135.44	-1.20019	0.348108	4.92096e-05	0.00076596
prr5l	65.3475	-1.20033	0.389252	0.000177221	0.00223008
LOC100491137	15.9991	-1.2008	0.87564	0.00718915	0.042042
slc13a3	285.93	-1.20142	0.30628	7.47693e-06	0.000160968
LOC101733470	2399.57	-1.20365	0.3454	3.81487e-05	0.00062386
LOC100488482	371.99	-1.20368	0.396006	0.000187676	0.00233886
f2rl1	851.653	-1.20378	0.327672	1.99386e-05	0.000362803
slc2a2	83.8193	-1.20565	0.57879	0.00260314	0.0190451
hla-dqa1	846.682	-1.207	0.361662	6.86615e-05	0.00100421
LOC101734060	88.7975	-1.20816	0.400016	0.000197299	0.00243529
wnt7c	148.587	-1.20994	0.330208	2.05939e-05	0.000371673
nkx6-2	14.4699	-1.21166	0.958827	0.00889166	0.0495142
pappa2	48.9363	-1.21284	0.43957	0.000421683	0.0045191
LOC116410470	118.948	-1.21421	0.367227	7.38907e-05	0.00107059
pbk	53.1717	-1.21536	0.414257	0.000258215	0.00305814
thbs2	1460.67	-1.21912	0.211307	7.40624e-10	5.57373e-08
rora	114.667	-1.21943	0.34805	3.82769e-05	0.000624638
siah2	202.104	-1.22151	0.250058	9.8106e-08	4.03431e-06
sh3gl2	237.648	-1.22186	0.303261	5.24032e-06	0.000120001
tmtc1	273.29	-1.22385	0.347838	3.6623e-05	0.000604007
prss35	139.821	-1.22955	0.325612	1.39004e-05	0.000269372
LOC734092	97.3296	-1.22966	0.470596	0.000631089	0.00625161
fbln2	98.978	-1.23336	0.359649	4.84276e-05	0.000759124
rasgrf2	51.6756	-1.23391	0.52799	0.00130325	0.011083
diaph3	45.1192	-1.23763	0.480941	0.000728955	0.00698023
eps8l2	694.221	-1.2377	0.333286	1.73128e-05	0.000323765
mfsd8	82.0413	-1.23823	0.382427	9.72736e-05	0.00134766
lmbr1	777.722	-1.24122	0.291309	1.75283e-06	4.74244e-05
zbtb7c	248.704	-1.24247	0.329438	1.29565e-05	0.000252342
nox4	146.37	-1.24365	0.36245	4.59728e-05	0.000725781
apoe	12561.6	-1.24629	0.334069	1.52054e-05	0.000288177
fancd2	83.1616	-1.24671	0.367616	5.60267e-05	0.000847397
noct	237.81	-1.24889	0.457035	0.000440776	0.00466122
LOC105947164	43.0943	-1.24919	0.594678	0.00220233	0.0167275
LOC101732034	283.564	-1.25182	0.318576	7.13927e-06	0.000154797
mtmr11	421.034	-1.25219	0.250341	5.26918e-08	2.38854e-06
lbr	361.29	-1.25318	0.205804	1.08376e-10	1.03077e-08
LOC100493336	852.13	-1.25339	0.283099	8.21528e-07	2.50712e-05
sox2	88.1246	-1.25471	0.423997	0.000236238	0.00282157
gal3st4.5	348.248	-1.25646	0.240043	1.425e-08	7.64421e-07
agrn	974.239	-1.25766	0.332989	1.30455e-05	0.000253439
ccn1	5240.28	-1.2587	0.220421	8.45477e-10	6.2715e-08
vwa2	356.288	-1.26123	0.327605	1.01803e-05	0.000205769
snx20	45.6216	-1.26415	0.544905	0.0014219	0.011877
ism2	230.423	-1.26429	0.278043	4.90464e-07	1.60415e-05
LOC116411002	28.8532	-1.27136	0.648773	0.00281422	0.0202454
rapsn	140.553	-1.27357	0.294521	1.30107e-06	3.71464e-05
cadm4	172.995	-1.27358	0.290606	9.8294e-07	2.91368e-05
LOC779590	162.038	-1.27808	0.460948	0.000385498	0.00420279
creb3l1	283.231	-1.28269	0.493447	0.000605061	0.00605568
ush1c	75.9836	-1.28281	0.476974	0.000468414	0.00490664
ptprz1	1365.45	-1.28401	0.215793	2.44132e-10	2.1144e-08
glis1	132.649	-1.28435	0.357515	2.46778e-05	0.000429869
cfap99	14.9947	-1.28501	0.993179	0.0081945	0.0464495
cdo1	603.581	-1.28645	0.220033	4.7898e-10	3.84748e-08
cbr1	434.941	-1.28665	0.240728	8.78749e-09	5.00855e-07
kcna4	230.466	-1.29277	0.397733	8.49076e-05	0.00120432
cdc6	38.3808	-1.29288	0.589843	0.0016778	0.0135192
cep70	34.2538	-1.2936	0.572267	0.00132172	0.0112214
endov	93.2758	-1.29435	0.378811	4.77544e-05	0.000750088
lmx1a	26.1626	-1.29631	0.772839	0.00450855	0.0291841
nppc	16.398	-1.29683	0.849393	0.00571587	0.0350804
cadm1	310.901	-1.29689	0.299682	1.36093e-06	3.82913e-05
cd74	1635.07	-1.3058	0.238236	3.80519e-09	2.38834e-07
LOC116406542	92.3059	-1.30945	0.36206	2.18844e-05	0.000389522
tpk1	85.4539	-1.30988	0.366145	2.54129e-05	0.000439215
atp12a	46.006	-1.31134	0.56432	0.00124481	0.0107213
galnt18	137.047	-1.31157	0.416849	0.000117781	0.00159195
capn8.1	363.697	-1.31879	0.369026	2.61904e-05	0.000450644
liph	420.151	-1.32048	0.23765	2.4903e-09	1.629e-07
tmprss2.8	345.719	-1.32308	0.344432	9.75894e-06	0.000200123
vgll2	125.873	-1.32413	0.527552	0.00074729	0.00710315
clec3a	42.7333	-1.32465	0.478932	0.000377102	0.00412577
rbbp8nl	206.826	-1.32578	0.441687	0.000182726	0.00228575
LOC100036663	120.413	-1.32797	0.375908	2.98708e-05	0.000506537
tprn	223.152	-1.3316	0.311638	1.53907e-06	4.24559e-05
igfbp2	71.0265	-1.33167	0.413289	8.92033e-05	0.00125152
mki67	685.587	-1.33266	0.300303	7.40709e-07	2.30126e-05
bcam	1164.37	-1.33665	0.347105	9.0282e-06	0.00018762
LOC100485312	151.561	-1.33675	0.516335	0.000608575	0.00608211
itln2	215.006	-1.33922	0.352251	1.10986e-05	0.000221444
ier3	751.37	-1.34015	0.349826	9.43509e-06	0.000194253
LOC116412028	45.9671	-1.34216	0.637095	0.00189555	0.0148794
c4h16orf46	57.2673	-1.34676	0.395656	5.13208e-05	0.000795626
bcl6	2229.99	-1.34865	0.203768	3.10903e-12	4.05036e-10
slc27a2	133.798	-1.35338	0.499437	0.000426325	0.00456444
LOC100497498	2281.41	-1.35343	0.356824	1.0705e-05	0.000214973
slc18a1	51.0846	-1.35626	0.524135	0.000613782	0.00611927
pkn3	143.362	-1.3569	0.387516	3.27476e-05	0.000547666
ahnak2	3577.12	-1.35727	0.293911	3.08682e-07	1.07715e-05
epb41l4a	527.458	-1.35997	0.249123	3.35429e-09	2.13998e-07
mmp3	371.427	-1.36257	0.285222	1.4409e-07	5.65525e-06
mnd1	33.6907	-1.36431	0.575832	0.00111079	0.0097512
LOC105945897	222.081	-1.36732	0.328785	2.37036e-06	6.17609e-05
pck1	114.706	-1.36964	0.480249	0.000301586	0.00342778
egfl6	518.58	-1.37022	0.41289	6.26172e-05	0.000933418
LOC108645749	27.8525	-1.37408	0.6726	0.00220329	0.0167275
LOC105947373	12.1229	-1.37418	1.08624	0.00684579	0.0404923
LOC101733131	85.6616	-1.38013	0.352439	6.66927e-06	0.000146866
ankrd1	544.792	-1.38315	0.221608	3.65502e-11	3.77759e-09
vstm5	38.6329	-1.38645	0.538642	0.000616462	0.00613022
mab21l3	76.94	-1.3872	0.400305	3.82124e-05	0.000624244
dock4	498.496	-1.38889	0.261909	1.04004e-08	5.77913e-07
pola1	97.1323	-1.38946	0.3729	1.46052e-05	0.000280043
col7a1	4194.51	-1.39143	0.350703	5.27378e-06	0.000120412
fam169a	637.478	-1.39162	0.393328	2.79888e-05	0.000478931
ddx58	247.558	-1.39308	0.353606	6.69449e-06	0.000147004
pc	448.842	-1.39358	0.243268	7.67297e-10	5.74657e-08
LOC100497990	4158.93	-1.39534	0.886596	0.00398894	0.0265638
LOC116407730	38.0216	-1.39766	0.495484	0.000324911	0.00363952
sox14	97.2747	-1.4009	0.475852	0.000212727	0.00259473
slc7a3	2679.12	-1.40351	0.260434	5.66124e-09	3.34985e-07
LOC116407728	74.5659	-1.40628	0.580604	0.000879111	0.00807876
LOC100495056	24.2444	-1.40645	0.663217	0.00179719	0.0142662
LOC100170623	690.124	-1.40814	0.243525	5.55467e-10	4.3492e-08
LOC100486501	3518.17	-1.40817	0.369159	9.4876e-06	0.000195075
paaf1	69.7341	-1.41384	0.619986	0.00124908	0.0107342
cep126	113.627	-1.41592	0.350533	3.99259e-06	9.59646e-05
LOC101734744	24.3763	-1.4161	0.732813	0.002859	0.0205104
gpr26	20.161	-1.41759	0.834716	0.0035784	0.0244927
fanca	66.5575	-1.41829	0.397485	2.42692e-05	0.000425135
megf6	865.283	-1.4202	0.193869	1.82138e-14	3.66713e-12
sacs	1401.83	-1.42039	0.39032	1.89047e-05	0.000348221
ankrd37	18.9299	-1.42153	0.799752	0.00320076	0.022352
LOC116412232	430.6	-1.42174	0.265328	6.76627e-09	3.95839e-07
LOC101732788	860.376	-1.42203	0.324831	8.90695e-07	2.67606e-05
LOC100490181	21.0414	-1.42941	0.695193	0.00195521	0.0152549
cdkn2d	216.871	-1.42943	0.326779	1.01436e-06	2.98399e-05
ascl2	27.7841	-1.43126	0.868747	0.0038868	0.0260627
fam181a	20.6145	-1.43162	0.706159	0.00218996	0.0166671
man2a2	682.643	-1.43237	0.35031	3.12776e-06	7.82092e-05
slc4a11	803.566	-1.43336	0.269502	8.66418e-09	4.95649e-07
wnt10b	453.59	-1.43525	0.349683	2.90627e-06	7.32617e-05
per2	296.23	-1.43767	0.255566	1.37579e-09	9.65109e-08
ciart	390.505	-1.4397	0.352827	3.22204e-06	8.01786e-05
wnt3a	31.4219	-1.44468	0.609634	0.000924801	0.00842868
rgs2	4181.52	-1.44603	0.286624	3.43647e-08	1.62425e-06
LOC100170549	138.882	-1.44624	0.365579	5.72739e-06	0.000128684
tfap2b	382.752	-1.44678	0.349198	2.44797e-06	6.3078e-05
xrcc4	53.2253	-1.44683	0.431772	5.2155e-05	0.000804679
wnt10a	92.0043	-1.44735	0.373013	7.66928e-06	0.000164449
xdh	1601.09	-1.45291	0.305542	1.61758e-07	6.23814e-06
atf3	558.918	-1.45461	0.417717	3.24806e-05	0.000544965
LOC100490553	168.916	-1.4548	0.35285	2.3882e-06	6.21212e-05
fibin	1024.4	-1.4557	0.215155	1.05073e-12	1.46752e-10
dck.1	31.6111	-1.45848	0.580569	0.000694496	0.0067263
LOC100490513	23.8462	-1.46019	0.899876	0.00392058	0.0262666
c2cd4c	9.11421	-1.46317	1.64592	0.00802331	0.045831
sorl1	408.58	-1.46631	0.301532	8.89595e-08	3.6777e-06
LOC116411489	14.3857	-1.46848	0.937806	0.00445096	0.0289322
LOC100488102	356.466	-1.46872	0.376376	6.55467e-06	0.000144754
sema3b	1419.95	-1.46981	0.28776	2.47489e-08	1.21419e-06
LOC100496629	82.9509	-1.47265	0.379231	7.07199e-06	0.000153769
LOC116406735	10.3595	-1.4729	1.13821	0.00636112	0.038263
tfcp2l1	582.845	-1.47445	0.262801	1.56636e-09	1.06975e-07
idua	306.552	-1.47482	0.284481	1.80612e-08	9.33344e-07
LOC105948498	77.9197	-1.48082	0.355358	2.16979e-06	5.69175e-05
krt18.2	131.498	-1.48673	0.322084	2.81607e-07	9.9746e-06
depdc7	245.515	-1.4869	0.275635	5.15439e-09	3.10928e-07
g6pc	282.629	-1.49296	0.27625	4.92636e-09	3.00683e-07
cobll1	941.679	-1.49365	0.200044	6.365e-15	1.38976e-12
lonrf1	413.131	-1.49735	0.203701	1.51315e-14	3.08662e-12
LOC100490476	550.667	-1.49793	0.39382	9.82208e-06	0.000200886
tent5c	240.152	-1.50278	0.326353	2.89854e-07	1.02249e-05
gdf11	68.8232	-1.50616	0.449343	5.9527e-05	0.000891639
nrep	2356.6	-1.50886	0.248369	1.0548e-10	1.00942e-08
donson	49.5243	-1.51284	0.439407	3.66915e-05	0.000604493
nfkbia	2120.32	-1.51463	0.327517	2.64283e-07	9.4623e-06
LOC100497588	362.506	-1.51795	0.246158	4.73694e-11	4.79979e-09
col4a6	1159.07	-1.52122	0.32777	2.35457e-07	8.54867e-06
colgalt2	85.7947	-1.52399	0.3859	5.49107e-06	0.000124093
LOC100216241	67.3408	-1.5245	0.507417	0.00017098	0.00216561
col14a1	3607.16	-1.52631	0.363616	1.81845e-06	4.90286e-05
LOC100496989	1096.43	-1.53846	0.379856	3.40035e-06	8.39687e-05
tom1l1	624.918	-1.5394	0.222033	2.91505e-13	4.38757e-11
LOC100492690	869.781	-1.54051	0.306274	3.56322e-08	1.67396e-06
LOC100489478	413.931	-1.5418	0.378444	3.14265e-06	7.8455e-05
junb	7806.92	-1.54185	0.384792	4.02332e-06	9.6387e-05
snap91	68.7136	-1.54186	0.417073	1.46136e-05	0.000280043
rad18	10.3882	-1.54533	1.14799	0.00612199	0.0371319
LOC100494394	14.2158	-1.54606	1.13566	0.0050449	0.0318449
dpp4	435.012	-1.55559	0.55871	0.000370741	0.00407054
rfx2	528.026	-1.56321	0.194071	6.17374e-17	2.05052e-14
msln	3777.49	-1.56512	0.237817	3.395e-12	4.38605e-10
tbc1d9	57.5987	-1.56711	0.437106	2.23128e-05	0.000395332
LOC116408044	71.0132	-1.57388	0.409941	8.50456e-06	0.000178653
LOC100491349	389.416	-1.57891	0.31392	3.42737e-08	1.62425e-06
pof1b	1593.92	-1.58406	0.334986	1.53204e-07	5.98269e-06
nr1d1	165.918	-1.59535	0.476068	4.55395e-05	0.000720406
LOC733945	17.1532	-1.59594	0.801994	0.00200934	0.0155485
kiaa1324	569.758	-1.60133	0.402203	4.26453e-06	0.000100476
matn3	214.908	-1.60725	0.451715	2.30892e-05	0.000406301
wnt5b	60.0473	-1.60729	0.41882	7.96681e-06	0.000169423
kcnk5	419.547	-1.60743	0.208353	9.30123e-16	2.44402e-13
asap3	680.984	-1.60844	0.274223	3.06696e-10	2.58408e-08
LOC100485478	138.055	-1.61025	0.574173	0.000268909	0.00316226
plxdc2	199.343	-1.61813	0.343986	1.80826e-07	6.85413e-06
LOC101733045	243.618	-1.6189	0.316736	2.2349e-08	1.12128e-06
ier2	2897.42	-1.61939	0.36631	6.12904e-07	1.97955e-05
LOC101734194	177.055	-1.62845	0.323056	3.1452e-08	1.50494e-06
hspa2	973.809	-1.63666	0.338511	8.58547e-08	3.56838e-06
ppp2r3a	852.521	-1.63697	0.219861	6.87271e-15	1.45956e-12
sostdc1	274.559	-1.63938	0.27192	1.25058e-10	1.16794e-08
ednrb	61.4549	-1.64025	0.503008	7.24695e-05	0.00105394
LOC100496318	240.649	-1.64751	0.277779	2.08407e-10	1.8676e-08
sort1	826.53	-1.64951	0.332991	4.93446e-08	2.24997e-06
tmprss2.3	49.5675	-1.65203	0.5214	9.37276e-05	0.00130444
trpm6	37.6032	-1.65352	0.526227	8.92038e-05	0.00125152
tef	1118.58	-1.65386	0.212082	4.49554e-16	1.22271e-13
stk39	103.382	-1.66018	0.324007	2.22835e-08	1.12128e-06
LOC100488322	394.626	-1.66238	0.424824	5.59581e-06	0.000126276
cftr	22.3991	-1.66335	0.730502	0.00117954	0.0102164
LOC101733515	35.3074	-1.664	0.736727	0.00105853	0.00942043
klhl23	22.5466	-1.66628	0.644438	0.000502895	0.00521148
LOC101731739	66.944	-1.68816	0.622559	0.000326962	0.00365985
myadml2	38.7598	-1.69135	0.539609	0.000107321	0.0014659
hepacam	65.3601	-1.69177	0.398439	1.51842e-06	4.19609e-05
ifnlr1	208.683	-1.70648	0.313929	3.59482e-09	2.28404e-07
col4a5	1526.78	-1.70736	0.327982	1.27087e-08	6.86493e-07
aifm3	116.933	-1.70921	0.404837	1.61662e-06	4.43584e-05
LOC116407832	46.1243	-1.71167	0.467665	1.48378e-05	0.000283638
dlk2	109.149	-1.71231	0.436806	5.17702e-06	0.000118903
LOC105947701	226.617	-1.71404	0.407515	1.65288e-06	4.51136e-05
atad2	97.3284	-1.71446	0.449386	8.26742e-06	0.000174618
ppp1r13l	1225.8	-1.716	0.299518	6.77468e-10	5.14843e-08
LOC101730827	59.6209	-1.71725	0.610959	0.000259405	0.00306989
LOC594905	487.652	-1.71726	0.319653	5.20111e-09	3.1253e-07
tyms	53.8495	-1.72021	0.523671	5.8684e-05	0.00088328
LOC101734421	851.058	-1.72301	0.367852	1.77488e-07	6.76066e-06
rasal1	55.3306	-1.72411	0.431512	4.05059e-06	9.67585e-05
trim36	208.296	-1.73049	0.324604	6.84195e-09	3.98762e-07
LOC493204	37.3504	-1.7311	0.531197	7.22635e-05	0.00105193
dlx4	32.8312	-1.7325	0.591607	0.000181438	0.00227208
tmem116	87.4129	-1.7381	0.46837	1.29424e-05	0.000252342
LOC116408578	267.112	-1.73849	0.309422	1.21602e-09	8.68755e-08
LOC100490847	14.397	-1.74389	0.844147	0.00168093	0.0135374
frem3	95.7833	-1.74635	0.551773	8.2725e-05	0.00117767
LOC101733516	266.4	-1.75366	0.342875	2.07073e-08	1.05254e-06
cyp2e1	45.7609	-1.75506	0.504502	3.17457e-05	0.000533789
wnt7b	106.339	-1.75586	0.449748	5.41075e-06	0.000122815
tmem132c	147.726	-1.75729	0.423101	2.06512e-06	5.44482e-05
prkcb	215.811	-1.76194	0.277856	1.60433e-11	1.78935e-09
dio1	213.585	-1.77064	0.430846	2.43914e-06	6.30234e-05
LOC100486289	239.895	-1.78422	0.385949	2.41466e-07	8.726e-06
uhrf1	101.725	-1.78553	0.32541	3.09668e-09	2.00033e-07
mir133a	13.5944	-1.78624	0.847043	0.00148523	0.0122737
hsd11b2	15.1862	-1.78913	0.868001	0.00188715	0.014836
paqr9	38.6146	-1.78998	0.563845	8.02437e-05	0.00114762
sytl1	508.196	-1.79708	0.391149	2.5882e-07	9.28816e-06
LOC100495183	52.9349	-1.79785	0.458891	5.39136e-06	0.000122555
zfp36	4484.43	-1.80166	0.380544	1.32976e-07	5.259e-06
ccser1	96.8612	-1.80981	0.329563	2.77403e-09	1.80697e-07
tmc5	127.572	-1.81073	0.379458	1.29762e-07	5.17148e-06
LOC101733520	225.496	-1.81419	0.408342	5.28559e-07	1.7251e-05
oxtr	124.938	-1.81478	0.43331	1.67236e-06	4.54403e-05
LOC116407752	105.973	-1.81697	0.369789	6.07835e-08	2.66948e-06
dst	11546.4	-1.81964	0.337914	4.52512e-09	2.78385e-07
srcin1	65.0908	-1.83036	0.492817	1.48691e-05	0.000283886
hic1	674.506	-1.83448	0.43489	1.33356e-06	3.77956e-05
fyb2	139.438	-1.8497	0.502021	1.25377e-05	0.00024542
trpm8	71.1658	-1.84984	0.516204	1.81111e-05	0.000336662
slco2b1	214.563	-1.85632	0.41267	4.0486e-07	1.362e-05
LOC100494741	36.0735	-1.85826	0.622422	0.000151028	0.00195441
LOC100490986	35.0918	-1.85998	0.561353	5.19038e-05	0.000802676
LOC108648954	92.8499	-1.86595	0.417784	4.77837e-07	1.57951e-05
ankrd9	462.702	-1.86862	0.225498	8.65182e-18	3.35323e-15
LOC100496743	91.4946	-1.8688	0.397308	1.70527e-07	6.52761e-06
epb41l4b	161.705	-1.88004	0.32434	4.46042e-10	3.60156e-08
LOC116407708	23.0387	-1.88535	0.76849	0.000674281	0.00656619
LOC100494722	196.854	-1.88733	0.296889	1.23806e-11	1.44313e-09
jund	1385.09	-1.89337	0.26528	5.95201e-14	1.02527e-11
rrm2	164.441	-1.89358	0.330516	6.66975e-10	5.09365e-08
coro2a	490.559	-1.90601	0.393254	7.39239e-08	3.15714e-06
clip4	291.046	-1.90824	0.927843	0.00127963	0.0109361
arhgef19	1603.43	-1.91372	0.367825	1.17575e-08	6.41818e-07
LOC105945150	18.6757	-1.91791	0.674649	0.000225252	0.00272605
LOC100493237	52.1024	-1.92374	0.44986	1.16325e-06	3.36453e-05
LOC105947355	5686.54	-1.92632	0.28988	2.05803e-12	2.72698e-10
LOC496665	18.7576	-1.92689	1.1996	0.00381082	0.0257089
cyp2j2	74.9604	-1.92867	0.383945	3.31451e-08	1.57622e-06
LOC101732907	229.477	-1.92931	0.304107	1.50056e-11	1.69805e-09
muc22	217.295	-1.93682	0.303694	1.13587e-11	1.33405e-09
adh1a	265.377	-1.94089	0.332404	3.54292e-10	2.90613e-08
hspa12b	157.252	-1.94782	0.309086	1.81168e-11	1.99195e-09
LOC100498591	142.395	-1.95158	0.411909	1.23151e-07	4.94614e-06
LOC105945896	170.068	-1.95443	0.319492	5.89434e-11	5.85769e-09
LOC100493748	376.227	-1.95674	0.290051	9.32772e-13	1.33896e-10
tmprss2.5	508.421	-1.96234	0.271047	3.02293e-14	5.64633e-12
gpc1	524.76	-1.96542	0.270769	2.4154e-14	4.73999e-12
gda	18.0572	-1.97085	0.7663	0.000543097	0.00554653
trabd2a	8.95339	-1.98157	1.49811	0.00736222	0.0428762
LOC116409856	131.746	-1.98469	0.56163	2.13161e-05	0.000381158
LOC100487313	63.872	-1.98563	0.394759	2.78265e-08	1.33973e-06
kcne4	89.591	-1.98837	0.367217	3.7439e-09	2.35942e-07
dusp1	4483.93	-2.00105	0.940025	0.00103316	0.00924241
ppargc1a	154.549	-2.00617	0.381209	8.63217e-09	4.95646e-07
frem2	984.55	-2.01388	0.41742	7.80039e-08	3.31314e-06
fgfbp2	2237.55	-2.01458	0.394479	1.94996e-08	1.00433e-06
jun	1384.57	-2.02474	0.244521	6.83831e-18	2.78985e-15
itpr3	715.496	-2.03036	0.306078	1.86337e-12	2.51199e-10
parp14.1	87.4099	-2.04356	0.42409	8.52214e-08	3.55158e-06
ca7	68.7177	-2.05254	0.510622	3.63692e-06	8.8867e-05
LOC101733308	113.741	-2.05284	0.477139	8.96668e-07	2.68879e-05
papln	4026.71	-2.0583	0.366503	1.13751e-09	8.24056e-08
LOC108645874	149.437	-2.05831	1.36812	0.00259349	0.0189924
hes5.8	318.793	-2.08924	0.430785	7.27348e-08	3.11494e-06
psmb7.1	74.1494	-2.12801	0.517409	1.99223e-06	5.27959e-05
tox	71.8873	-2.14702	0.398983	4.19036e-09	2.60896e-07
slc52a3	127.25	-2.15519	0.302111	5.53968e-14	9.75929e-12
bicdl2	553.227	-2.16157	0.222034	1.21941e-23	1.35033e-20
dapk2	303.842	-2.17589	0.294314	8.33104e-15	1.74535e-12
LOC108645188	1237.14	-2.21271	0.376063	2.24197e-10	1.98612e-08
LOC100492806	9.41117	-2.21936	1.21498	0.00273078	0.0198014
trpm8b	943.992	-2.22491	0.288885	7.22481e-16	1.93114e-13
LOC116406488	127.192	-2.22753	0.31408	7.4643e-14	1.24429e-11
egr2	77.1927	-2.24938	0.607705	9.98106e-06	0.00020304
per1	476.254	-2.25153	0.304215	6.22534e-15	1.37873e-12
samd12	16.7631	-2.27133	0.82092	0.000308721	0.00349095
osgin1	54.5062	-2.27454	0.440225	1.55724e-08	8.21154e-07
efemp1	901.834	-2.30193	0.30748	4.05522e-15	9.24531e-13
fam43a	2425.44	-2.30786	0.409596	9.47006e-10	6.95803e-08
ablim3	174.905	-2.31098	0.359172	6.47385e-12	8.02913e-10
LOC116409837	183.494	-2.31836	0.416451	1.4208e-09	9.83336e-08
cdh9	8.68026	-2.32801	1.29822	0.00237924	0.0177418
mc1r	25.4347	-2.35726	0.625709	9.35887e-06	0.00019294
tmprss2.2	148.104	-2.37415	0.346715	3.86891e-13	5.76728e-11
mhc2a	201.019	-2.38779	0.338374	1.09235e-13	1.72136e-11
fam184a	41.3123	-2.39738	0.503563	1.15002e-07	4.66723e-06
cry2	292.118	-2.40608	0.253634	1.28193e-22	1.16904e-19
LOC100496133	50.9668	-2.41793	0.436046	1.91575e-09	1.2913e-07
dkk1	249.112	-2.4269	0.307606	1.66011e-16	5.0464e-14
LOC101733344	8.82674	-2.43282	1.32497	0.00318054	0.0222308
egr1	1993.8	-2.43759	0.733437	3.47369e-05	0.000575964
LOC101734942	202.853	-2.43876	0.304307	6.34877e-17	2.05052e-14
hlf	177.69	-2.4646	0.366339	1.02493e-12	1.4445e-10
LOC116411104	161.998	-2.47345	0.297429	5.05407e-18	2.21359e-15
cyp26b1	2398.8	-2.48409	0.293093	1.42912e-18	6.71383e-16
LOC100489802	1314.83	-2.50296	0.751416	3.4647e-05	0.000575089
LOC100491791	66.7173	-2.50844	0.382927	3.76768e-12	4.8273e-10
sik1	818.862	-2.51296	0.696329	1.24925e-05	0.000244843
tex14	15.2013	-2.53467	0.896696	0.000230516	0.00277386
LOC100496941	66.9669	-2.54297	0.629885	2.33427e-06	6.09229e-05
plch1	217.984	-2.57479	0.397233	4.68529e-12	5.90536e-10
papss2	440.443	-2.59558	0.318581	2.44579e-17	8.81793e-15
LOC105947503	35.4348	-2.61183	0.63627	2.21937e-06	5.81197e-05
lamb4	1403.23	-2.61902	0.364574	3.52609e-14	6.43118e-12
nr1d2	567.547	-2.62521	0.213958	6.63206e-36	2.05634e-32
dhrs3	637.345	-2.63531	0.285734	1.68984e-21	1.13903e-18
LOC116412195	131.941	-2.65271	0.381544	1.91991e-13	2.94697e-11
LOC100497279	4638.79	-2.68841	0.377547	7.20521e-14	1.2275e-11
snx31	331.103	-2.70074	0.375525	3.37798e-14	6.23437e-12
dbp	237.006	-2.72661	0.257872	2.60086e-27	4.48012e-24
LOC101733293	725.348	-2.73822	0.302574	8.19305e-21	4.88526e-18
grip1	150.052	-2.77899	0.335617	6.10822e-18	2.55934e-15
LOC100491186	121.76	-2.79113	0.438999	9.82768e-12	1.1903e-09
insm1	28.4429	-2.83207	0.643909	6.39101e-07	2.03868e-05
togaram2	10.3467	-2.83557	1.05819	0.000338409	0.00375813
klf4	864.152	-2.89902	0.22097	1.81699e-40	1.40844e-36
pitpnm3	66.8999	-2.90427	0.47629	5.75781e-11	5.75892e-09
faah.2	1543.86	-2.92693	0.226001	1.2307e-39	6.35984e-36
LOC100490489	53.9225	-2.93393	0.819349	1.42301e-05	0.000274731
LOC101733217	49.8582	-2.94021	0.622992	1.32385e-07	5.25878e-06
adamts18	72.0072	-2.94248	0.595164	3.87666e-08	1.8048e-06
LOC101733995	28.3062	-2.95069	0.884218	4.05197e-05	0.000651636
foxn1	276.421	-3.0153	1.04726	0.000120893	0.00162128
ccn4	75.3768	-3.02688	0.484692	2.25656e-11	2.40609e-09
LOC116406694	357.88	-3.05421	0.333366	2.6269e-21	1.62899e-18
LOC100490910	2458.63	-3.09366	0.395652	3.78821e-16	1.04873e-13
smc6.1	231.832	-3.1474	0.466047	7.23531e-13	1.05463e-10
LOC100492897	23.7067	-3.16524	0.858449	1.07375e-05	0.000215347
LOC100490728	49.3205	-3.226	0.522914	3.44433e-11	3.58372e-09
c11orf87	40.7448	-3.53406	0.629086	1.18482e-09	8.54337e-08
LOC116409567	314.166	-3.54531	0.882391	2.14402e-06	5.64325e-05
LOC101730532	120.771	-3.56901	0.419712	8.69379e-19	4.21187e-16
fos	6834.7	-3.64453	0.987146	7.2294e-06	0.000156533
nr4a1	1742.56	-3.73632	0.406162	1.87733e-21	1.21267e-18
slc26a4.1	12.4613	-3.74955	1.00253	1.20531e-05	0.000237131
inhbb	83.0081	-3.81253	0.590937	1.33941e-11	1.53814e-09
fosb	757.517	-3.88356	1.14892	2.05486e-05	0.000371288
nr4a2	265.05	-3.92601	0.374158	4.77786e-27	7.40712e-24
klf2	3444.71	-4.44793	0.776688	4.20068e-10	3.40959e-08
LOC101731079	44.8469	-5.11748	0.718215	1.46445e-13	2.27033e-11
LOC100487637	14.2855	-6.93424	2.68209	1.26537e-05	0.000247377
cyp26a1	538.583	-8.09131	0.509551	3.81524e-57	5.91477e-53

## Sheet: DEG of WT st61
Supplemental Table 3B. The 566 DEGs of wild-type (wt) tadpoles at stage 61 during wound healing (6hpa vs 0 hpa)
gene	baseMean	log2FoldChange	lfcSE	p-value	FDR
LOC100144983	13.5887	7.48765	2.71658	1.7378e-06	9.98014e-05
LOC101731191	8.19972	7.39448	2.8252	8.94336e-06	0.000404179
il11	51.671	6.45686	1.15317	9.88762e-09	1.09231e-06
LOC101732654	124.132	6.10762	1.65011	4.8432e-06	0.000237985
LOC100491214	80.9441	6.03923	1.28491	9.523e-08	8.05808e-06
LOC100497952	6.44406	6.02755	2.79979	0.000212971	0.00517242
slc28a3	38.0752	5.78867	1.12229	1.10292e-07	9.13819e-06
LOC116406577	119.61	5.66481	0.572003	3.57311e-24	7.10513e-21
arg1	236.562	5.58924	1.11021	1.68951e-08	1.75665e-06
mmp8	138.102	4.99199	1.29502	3.18985e-06	0.000168027
LOC100487732	444.4	4.98275	1.00206	2.31972e-08	2.36201e-06
LOC116409842	15.4041	4.98208	1.19075	4.48882e-06	0.000223151
prtn3	294.995	4.89314	0.792225	2.56936e-11	4.80864e-09
gatd3ala	118.198	4.68717	1.26197	5.59688e-06	0.000272279
LOC100170432	76.1112	4.64431	0.68541	1.20707e-12	3.00033e-10
LOC100498389	64.4088	4.58722	0.820205	1.56391e-09	2.03923e-07
LOC100493381	53.0896	4.50889	0.77943	8.47964e-10	1.19375e-07
hsp30c	40.6223	4.50633	0.837368	1.2738e-08	1.35997e-06
acod1lb	6.71447	4.49718	1.91095	0.00123997	0.020198
hspa1b	133.093	4.47527	0.406673	4.47201e-29	1.77852e-25
pglyrp1-like	233.889	4.42864	0.509377	1.76831e-19	1.65473e-16
MGC89221	19.249	4.29107	1.56068	0.000890745	0.0156678
hsp30e	109.769	4.24706	0.512529	1.52489e-17	1.01075e-14
olfm4	681.69	4.23826	0.968124	4.53761e-07	3.12486e-05
krt6b	91.5786	4.22864	0.395418	5.02609e-28	1.33258e-24
phyhdla.2	125.197	4.1852	1.3282	4.22446e-05	0.00146093
hsp30d	42.8506	4.14098	0.748464	5.66184e-09	6.43347e-07
tnfrsf9	53.1854	4.0987	0.729288	6.79175e-10	9.82211e-08
LOC100486192	239.162	4.08217	0.84293	4.49916e-08	4.21015e-06
il1r2	126.914	4.05269	1.35915	6.9969e-05	0.00220735
LOC594984	131.829	4.04434	1.24915	3.35266e-05	0.00120939
hspa1l	63.3727	4.04206	0.633118	1.14802e-11	2.34137e-09
LOC116412203	79.5427	3.9916	0.658756	1.04362e-10	1.71154e-08
mmp25	130.567	3.98976	0.559085	2.97061e-14	1.07401e-11
lyg2	487.596	3.98252	0.739134	2.93837e-09	3.54118e-07
LOC105947222	379.17	3.95385	0.405053	5.80122e-24	1.0254e-20
phyhdlb	54.1926	3.90917	1.79122	0.000480642	0.00970312
il18bp	91.8547	3.89228	0.450616	3.01441e-19	2.39766e-16
gatd3alb	116.935	3.87693	0.619445	1.57826e-11	3.06182e-09
phyhdla.1	25.6961	3.83563	1.10403	1.57852e-05	0.000635724
LOC100493054	471.712	3.82032	0.723244	5.24707e-09	6.00506e-07
LOC496767	215.914	3.78343	0.439523	2.561e-19	2.14423e-16
LOC100485706	55.3344	3.78313	0.600128	1.64134e-11	3.14583e-09
cxcr3	115.021	3.73151	0.402742	1.29453e-21	1.71611e-18
gdf15	8.84115	3.72641	1.36507	0.000661911	0.0124907
hsp70	307.28	3.70482	0.328448	1.36662e-30	7.75846e-27
ces3.1	10.5441	3.68534	1.29308	0.000447136	0.00922574
LOC100489058	69.7111	3.68404	0.509088	6.79669e-14	2.30046e-11
LOC116409561	20.807	3.59595	0.870759	2.9168e-06	0.000155186
cst7	62.432	3.53484	0.615158	4.27211e-10	6.35147e-08
ceacam19lm	42.0634	3.52997	0.748789	1.09434e-07	9.11453e-06
LOC733553	33.0808	3.5232	0.904668	1.10829e-05	0.000487034
LOC100490589	40.7453	3.49878	0.739943	1.59828e-07	1.27127e-05
pdcd1lg2	123.128	3.48692	0.48671	5.66305e-14	1.95843e-11
LOC116408799	28.6713	3.4823	0.864971	3.11928e-06	0.000164855
ncf1	252.909	3.48204	0.40001	1.5297e-19	1.6223e-16
LOC101730633	22.3131	3.46832	0.713427	6.71952e-08	5.8733e-06
LOC116408854	13.2472	3.46415	1.37744	0.000985815	0.0169173
LOC108648340	11.8621	3.42811	1.5408	0.000666354	0.0125361
LOC116412394	14.9926	3.42217	1.12903	0.000173559	0.00444602
sbk1l2	160.458	3.40536	0.514999	2.24623e-12	5.10471e-10
LOC101730257	9.70122	3.38691	1.36629	0.00066515	0.0125361
LOC100489571	11396.3	3.32112	0.391982	1.21332e-18	9.19122e-16
LOC101731222	441.57	3.30799	0.442448	3.16649e-15	1.2916e-12
hk2	121.471	3.30669	1.49309	0.000532867	0.0105305
txnrd1	71.617	3.29758	0.611714	2.60633e-09	3.18934e-07
slc2a3	183.733	3.27339	0.470753	1.78881e-13	5.57969e-11
LOC116412271	57.2407	3.27135	0.755533	6.58328e-07	4.32756e-05
cxcr2	23.9047	3.26689	0.821054	3.01257e-06	0.000159747
cxcl8	575.719	3.26204	0.391488	3.13366e-18	2.16741e-15
trpv4l.1	171.107	3.2431	0.479356	5.82395e-13	1.49431e-10
epx	1158.46	3.23281	0.373591	2.43412e-19	2.14423e-16
lep	468.635	3.20243	0.419589	1.06679e-15	4.71405e-13
LOC100493006	24.095	3.18003	0.868562	2.17922e-05	0.000833343
LOC100485773	26.5084	3.17031	0.690276	1.9652e-07	1.53247e-05
LOC101732593	308.824	3.16784	0.392406	3.3551e-17	2.13492e-14
LOC116406930	406.903	3.16028	0.22989	2.64528e-44	4.20812e-40
LOC100487808	43.6029	3.1515	0.733713	7.45681e-07	4.80255e-05
arc	12.9053	3.1097	1.29353	0.00164214	0.0248555
cebpe	77.4023	3.10435	0.517598	8.88113e-11	1.50299e-08
dhrs9	121.966	3.06283	0.618894	3.04051e-08	2.98571e-06
alox12b	141.905	3.01898	0.515808	2.06783e-10	3.22501e-08
krt61	1674.56	2.98313	0.320873	7.90913e-22	1.1438e-18
LOC100487726	108.034	2.96703	0.454091	2.76027e-12	6.01513e-10
acod1	143.892	2.96699	0.51178	2.71467e-10	4.19272e-08
LOC100496372	14.3815	2.93022	0.903965	5.55491e-05	0.00183716
jmjd7-pla2g4b	15.6682	2.91336	0.912613	8.64441e-05	0.00261934
LOC100495637	19.3303	2.9064	0.756622	7.95465e-06	0.000368929
LOC105947865	14.9957	2.88825	0.972164	0.000118253	0.00332951
xbg100485866	29.7421	2.87928	0.595833	7.94935e-08	6.87273e-06
krt78.1	69.5896	2.86972	0.404584	7.99734e-14	2.59636e-11
LOC101733979	28.8511	2.86387	0.706247	2.34883e-06	0.000128114
mmp9	2786.28	2.84984	0.361312	1.54835e-16	8.49352e-14
cat.1	375.605	2.82575	0.415077	4.75871e-13	1.3052e-10
aldh1a3	494.013	2.80618	0.426467	2.31816e-12	5.19397e-10
serpinf2	143.481	2.7695	0.494177	1.07041e-09	1.42088e-07
rgs20	9.59401	2.76436	1.2818	0.00149304	0.0231494
mmp7	2049.51	2.76052	0.35183	2.14656e-16	1.13825e-13
LOC100491339	212.118	2.75677	0.428348	5.2388e-12	1.11118e-09
ltb4r	180.658	2.72104	0.959967	0.00013884	0.00375625
tnfsf13b	94.0881	2.71684	0.597001	2.66577e-07	2.00034e-05
LOC100489120	120.138	2.70382	0.50626	4.01904e-09	4.66678e-07
ass1	296.738	2.6962	0.441371	4.47143e-11	7.81666e-09
ceacam19lx	27.7267	2.68579	0.656714	2.14876e-06	0.00011917
LOC100491742	8.84747	2.66332	1.13816	0.000686989	0.012782
il5ra	312.615	2.65964	0.383189	2.01006e-13	6.14923e-11
LOC100491943	28.314	2.65498	0.764582	1.90455e-05	0.000744414
avd	58.1387	2.62358	0.535614	4.24564e-08	4.02021e-06
LOC100491571	68.1638	2.61771	0.557397	1.70338e-07	1.34145e-05
krt17	4050.43	2.55896	0.334968	1.17837e-15	5.06635e-13
LOC116406460	42.9356	2.51344	0.673937	7.48154e-06	0.000351081
ncf2	274.399	2.48678	0.344911	2.47704e-14	9.1639e-12
LOC101732706	29.723	2.45952	0.693559	1.60007e-05	0.000642776
camp	31.0147	2.4494	0.685045	1.48712e-05	0.000611295
c3	126.79	2.42404	0.589022	1.72869e-06	9.96376e-05
rrad	495.334	2.42193	0.326159	6.20273e-15	2.34936e-12
LOC100492398	148.629	2.41376	0.300113	4.62784e-17	2.72666e-14
lypd3	21.3269	2.39996	0.837844	0.00024914	0.0058284
endoul2	21.3911	2.39374	0.764791	7.51928e-05	0.00235046
spnl	276.669	2.38738	0.335873	5.40444e-14	1.91053e-11
cybb	313.885	2.38144	0.385124	3.02333e-11	5.46535e-09
ncf4	161.765	2.37272	0.527475	2.96162e-07	2.19133e-05
il18rap	61.4658	2.37228	0.606222	3.77435e-06	0.000193062
cfb	419.792	2.34157	0.414952	8.00769e-10	1.13738e-07
LOC100490971	23.792	2.31452	1.04159	0.000961211	0.0165666
capn13	157.875	2.3035	0.292167	2.2392e-16	1.14657e-13
pla2g3	22.5944	2.27705	1.08268	0.00258926	0.0349651
mpo	732.84	2.26781	0.340392	1.61632e-12	3.89583e-10
kcnk3	35.2576	2.26413	0.730125	8.87308e-05	0.0026683
c5ar1	197.004	2.24813	0.357752	1.75964e-11	3.33243e-09
nme4	379.965	2.22274	0.359032	3.00495e-11	5.46535e-09
satpa	87.9759	2.20321	0.665576	3.28582e-05	0.00118797
LOC100488956	22.2955	2.20098	0.87075	0.000445878	0.00922371
stc1	18.8766	2.18636	1.00311	0.00143209	0.0224395
LOC105946710	10.7865	2.14451	1.00393	0.00109665	0.0184805
tcap	1348.34	2.13949	0.388793	1.97117e-09	2.4904e-07
tnfrsf11b	32.1173	2.13108	0.544523	4.20227e-06	0.000210882
LOC101732610	112.729	2.1137	0.439113	6.80784e-08	5.91799e-06
mmp9.1	528.019	2.09977	0.390139	3.65617e-09	4.37311e-07
steap4.1	36.3732	2.08339	0.632648	4.42004e-05	0.00151866
tnfaip2	556.796	2.07578	0.3705	1.12388e-09	1.47757e-07
LOC105948225	13.8715	2.07541	1.14772	0.00167263	0.0252689
hpx	22.9318	2.07111	0.732895	0.000198271	0.00489006
mmp13l	844.307	2.0655	0.978004	0.0010046	0.017184
ppp1r14c	259.15	2.0566	0.301806	4.99772e-13	1.34752e-10
lamb3	1981.3	2.04173	0.324136	1.55775e-11	3.05933e-09
gbp1	58.9344	2.03934	0.559791	1.15351e-05	0.000500002
LOC100493779	112.106	2.03862	0.400236	1.59091e-08	1.67604e-06
LOC100491166	35.6535	2.02657	0.712024	0.000181953	0.00458718
socs3l	312.687	2.01703	0.285807	8.49174e-14	2.70173e-11
LOC100489423	252.387	2.00277	1.35652	0.00247759	0.0337155
timp-1	6719.39	2.00022	0.292502	4.41565e-13	1.23235e-10
mmp19	708.295	1.99679	0.293594	5.60568e-13	1.46189e-10
LOC100490989	157.042	1.99621	0.551818	1.29023e-05	0.000547332
LOC116409839	13.3455	1.98897	1.06053	0.00228626	0.0317407
LOC100485381	42.5388	1.9841	0.44795	4.94656e-07	3.3485e-05
cyth4	289.694	1.97423	0.431791	2.31394e-07	1.76125e-05
LOC100488805	197.785	1.96749	0.380493	1.23066e-08	1.32279e-06
mmp13	40.3586	1.96722	0.703466	0.000179997	0.00454505
LOC116407070	17.6826	1.96579	0.892703	0.000999435	0.0171141
ripk3.1	64.8992	1.96528	0.641081	8.84696e-05	0.00266548
LOC105947909	8.28308	1.93691	1.35039	0.00403724	0.047886
vcam1	18.8907	1.92609	0.820081	0.000681579	0.0127188
adam28.2	359.253	1.91589	0.352023	2.80554e-09	3.40692e-07
LOC116406897	40.8082	1.91452	0.556641	2.7086e-05	0.00100439
LOC116410826	2644.08	1.87647	0.282746	1.86246e-12	4.35706e-10
ero1a	515.619	1.86736	0.310212	9.38037e-11	1.57077e-08
LOC101734335	148.046	1.85323	0.518778	1.49549e-05	0.000613152
LOC116408737	144.077	1.84958	0.28626	5.45547e-12	1.14192e-09
LOC101735287	50.033	1.82902	0.656574	0.000210741	0.00514181
mmp1	11927	1.82783	0.396037	2.02213e-07	1.56917e-05
LOC100496280	133.96	1.82166	0.534051	2.91578e-05	0.00107371
LOC100491454	125.545	1.81344	0.408242	4.38567e-07	3.03336e-05
LOC100493184	567.22	1.79025	0.308386	3.6071e-10	5.41337e-08
LOC101734769	43.9694	1.76863	0.54943	5.781e-05	0.0018948
il18r1	40.156	1.75396	0.604334	0.000162444	0.00421559
LOC105946696	14.7696	1.74469	0.999518	0.0021938	0.0309388
LOC100487948	40.1187	1.7365	0.605654	0.000173068	0.0044406
plek	185.215	1.73112	0.388393	4.19022e-07	2.94947e-05
LOC100135389	64.5428	1.72551	0.498741	2.4942e-05	0.000935795
foxp3	35.6616	1.72292	0.629146	0.000238182	0.00568065
pcsk6	233.22	1.69484	0.255508	1.8002e-12	4.27425e-10
cldn3	22.7117	1.6711	0.759706	0.000923763	0.0161486
LOC116412212	546.059	1.66852	0.341628	5.33013e-08	4.81771e-06
LOC100491172	25.1392	1.66515	0.704113	0.000723466	0.0132817
selp	136.467	1.66338	0.331093	2.65164e-08	2.65297e-06
cbm101731809provisional	12.6764	1.65872	0.938584	0.00228657	0.0317407
LOC100216128	38.4449	1.6516	0.546877	0.000113495	0.00322984
rims1	31.1848	1.65118	0.589608	0.000200467	0.00492896
LOC100485630	44.619	1.63074	0.795219	0.00120512	0.0198049
LOC548809	86.646	1.63071	0.49352	4.17551e-05	0.00144714
pstpip1	224.022	1.62838	0.426689	6.57278e-06	0.000313993
igsf3	489.47	1.62686	0.217434	4.69865e-15	1.86865e-12
MGC145260	460.447	1.61919	0.267191	7.68391e-11	1.31436e-08
prdm1	239.065	1.61325	0.365548	5.39995e-07	3.62458e-05
gpr87	16.164	1.5917	0.784719	0.00146721	0.0228156
sell	82.0928	1.56278	0.412367	7.89929e-06	0.000367433
LOC101730710	23.5264	1.5581	0.76646	0.00128264	0.0207648
LOC100485529	118.343	1.53634	0.483287	6.58077e-05	0.00209793
cxcl9	37.0795	1.52893	0.737324	0.00123642	0.0201939
ptafr	283.622	1.52111	0.354155	9.59071e-07	6.03039e-05
mbd2	176.794	1.51189	0.325118	1.78561e-07	1.39928e-05
sash3	129.077	1.50676	0.448021	3.68454e-05	0.00131127
csf2rb	384.253	1.47016	0.369405	3.62269e-06	0.000186504
serpine1	3635.09	1.45494	0.389623	9.7053e-06	0.000433685
LOC100488897	702.431	1.44976	0.36126	3.28321e-06	0.000171243
hmox1	756.773	1.44735	0.351627	2.17315e-06	0.000120036
slc44a5	120.016	1.44385	0.398607	1.47283e-05	0.000608566
LOC101734336	130.843	1.43649	0.321659	4.22318e-07	2.95958e-05
dusp10	120.564	1.43643	0.477964	0.000124628	0.00347822
LOC101731775	324.033	1.41991	0.382349	1.08552e-05	0.000478973
dcx	44.5217	1.40659	0.57014	0.000620853	0.0119282
lrrc32	67.5783	1.40083	0.481206	0.000197952	0.00488979
LOC116409841	42.0947	1.39992	0.458682	0.000114951	0.0032596
LOC100493556	58.2383	1.39089	0.444003	8.60856e-05	0.00261934
dsg1	1217.93	1.39042	0.289757	9.42648e-08	8.01906e-06
LOC101734480	81.0797	1.38412	0.36589	8.67165e-06	0.000395268
bcl3	117.334	1.38181	0.332394	1.75517e-06	0.000100076
ecm1	3961.72	1.35869	0.22087	4.97686e-11	8.60564e-09
LOC116408208	38.5807	1.35753	0.546733	0.000547844	0.0107727
LOC100498557	65.4097	1.3434	0.588972	0.000851676	0.0150874
klf17	462.359	1.34225	0.236752	9.10676e-10	1.25974e-07
iqch	70.2634	1.34051	0.456547	0.000156897	0.00411867
spib	274.992	1.33849	0.260849	1.79036e-08	1.84942e-06
slc7a11	605.674	1.33345	0.361336	1.25112e-05	0.000535021
adra2c	27.5924	1.33273	0.535322	0.00057927	0.0112791
inhba	209.002	1.33258	0.349735	7.88767e-06	0.000367433
hsph1	446.703	1.31022	0.265603	4.983e-08	4.58206e-06
LOC100497768	107.512	1.30986	0.597674	0.00109545	0.0184798
scimp	103.763	1.30563	0.429366	0.000120699	0.00338043
fmnl2	422.77	1.30492	0.276273	1.39856e-07	1.12365e-05
sh3rf2	87.5277	1.30279	0.424984	0.000108776	0.00310108
LOC100489587	857.415	1.30223	0.42707	0.000117352	0.00331344
LOC100498436	36.7314	1.30073	0.631546	0.00172501	0.0258394
LOC100127857	459.619	1.29766	0.336205	6.3208e-06	0.000303781
hephl1	97.5504	1.29552	0.452429	0.000212945	0.00517242
ccdc68	202.677	1.2914	0.311095	2.01636e-06	0.000113343
vsir	213.624	1.29051	0.358243	1.73923e-05	0.000686542
rab27b	1325.59	1.27586	0.164754	5.98112e-16	2.79846e-13
stat3.1	802.378	1.27458	0.211863	1.16279e-10	1.88752e-08
LOC101732056	23.6523	1.27169	0.835238	0.00353749	0.0438958
LOC100496394	1032.55	1.26568	0.283195	4.86278e-07	3.30586e-05
LOC101731123	50.4452	1.26429	0.517583	0.000647485	0.012233
il6st	988.308	1.26108	0.228207	2.07295e-09	2.59103e-07
atp7b	16.8734	1.25931	0.75158	0.00302079	0.0392925
celsr1	613.879	1.25342	0.19174	4.2933e-12	9.22944e-10
myo10.1	514.378	1.2526	0.389289	7.00724e-05	0.00220735
chit1	89.8858	1.25066	0.66109	0.00200667	0.0289937
lgals9c	469.275	1.25058	0.25402	5.55332e-08	4.99108e-06
LOC101734787	38.371	1.24638	0.525341	0.000786661	0.0141244
f2rl2	1699.73	1.23834	0.298833	2.08308e-06	0.000116273
slc11a1	45.4599	1.23074	0.544237	0.00102787	0.0175067
mybl1	99.2436	1.22509	0.454294	0.000348244	0.00761504
LOC116409763	87.999	1.21939	0.371351	5.94867e-05	0.00193917
tex9	131.233	1.21641	0.328302	1.28526e-05	0.000546682
fgl2	321.512	1.21617	0.372493	6.12291e-05	0.00198377
dsc3	2237.34	1.21494	0.296316	2.55704e-06	0.000137424
bcar3	603.037	1.21358	0.242167	3.39663e-08	3.31495e-06
bnc1	537.574	1.20534	0.241545	4.06455e-08	3.87179e-06
h6pd	472.399	1.20411	0.335675	1.96353e-05	0.000765586
asgr1	215.448	1.20229	0.368714	6.19228e-05	0.00200217
irf1	464.205	1.19985	0.281438	1.26981e-06	7.68065e-05
LOC108645212	42.7378	1.19826	0.562563	0.001326	0.0212427
brix1	368.12	1.19719	0.215555	1.97253e-09	2.4904e-07
cecr2	36.5001	1.192	0.745415	0.00365961	0.0447529
LOC100493453	202.635	1.18952	0.453149	0.000427333	0.00895654
tbl3	343.283	1.18925	0.293558	3.36988e-06	0.000174052
fmnl1	205.19	1.18537	0.385229	0.000117474	0.00331344
rrp15	286.89	1.18384	0.247123	1.14421e-07	9.38256e-06
impa2	207.436	1.17846	0.274325	1.1779e-06	7.26278e-05
mthfd1l	240.731	1.16616	0.288891	3.24371e-06	0.0001703
LOC101731820	1284.86	1.16463	0.209059	2.09841e-09	2.59103e-07
LOC108647421	82.1066	1.15429	0.728941	0.00361097	0.0443578
zfand2a	107.201	1.15429	0.339935	4.01264e-05	0.00139985
cass4	177.038	1.14632	0.294601	6.55903e-06	0.000313993
LOC108644477	151.4	1.14615	0.307155	1.25659e-05	0.000535921
f8	42.9424	1.14239	0.641938	0.00280016	0.0369974
pdcd11	657.728	1.1404	0.235026	8.67522e-08	7.45975e-06
socs1	165.9	1.13313	0.437736	0.00048938	0.0098545
dnttip2	634.913	1.13131	0.217729	1.51256e-08	1.60412e-06
ceacam8l	239.981	1.12834	0.385973	0.000187162	0.00467293
plekhn1	266.718	1.12693	0.370784	0.000133201	0.00364709
lamc2	2665.32	1.12476	0.338042	5.36399e-05	0.00178143
LOC101732585	41.6062	1.12193	0.548973	0.00173117	0.0259073
cnn2	4925.82	1.11274	0.221566	3.43147e-08	3.32852e-06
samsn1	46.5218	1.10657	0.528549	0.00158525	0.0242156
umps	336.069	1.10654	0.221652	4.49258e-08	4.21015e-06
ogdhl	56.0906	1.10416	0.493463	0.00118779	0.019601
lyar	195.036	1.10064	0.24584	5.36877e-07	3.61891e-05
nufip1	366.522	1.09827	0.242186	4.05866e-07	2.88237e-05
itga2b.1	133.731	1.09756	0.446763	0.000718249	0.0132397
polr1d	82.9416	1.09557	0.408354	0.000398758	0.00848054
sox11	164.86	1.09262	0.342095	8.39483e-05	0.00257809
LOC100487426	63.066	1.08982	0.4623	0.000891332	0.0156678
polr1b	308.764	1.08087	0.276731	6.69659e-06	0.00031895
mctp2	315.65	1.0798	0.25238	1.24521e-06	7.57479e-05
iffo2	181.034	1.07698	0.315328	4.00979e-05	0.00139985
LOC101733164	68.3354	1.07687	0.558226	0.00226213	0.0316096
pfas	186.802	1.06559	0.247316	1.18995e-06	7.30876e-05
polr1c	172.873	1.06542	0.279687	9.41555e-06	0.000423115
mybbp1a	815.402	1.05776	0.189573	1.86843e-09	2.4165e-07
pram1	477.142	1.05722	0.424286	0.000681994	0.0127188
LOC100489249	208.505	1.04678	0.264449	5.20444e-06	0.000254746
hyou1	962.777	1.0446	0.289302	2.05309e-05	0.000796598
runx1	295.136	1.04112	0.329006	9.88729e-05	0.00288839
hck	65.8755	1.0373	0.446596	0.00105139	0.0178501
ankrd22	467.153	1.03666	0.297521	3.28535e-05	0.00118797
LOC100496188	257.183	1.03544	0.25982	4.4183e-06	0.000220333
nolc1	1030.41	1.0354	0.208226	5.12047e-08	4.65465e-06
rgs14	64.6927	1.0353	0.456004	0.00117455	0.0194027
nhp2	673.839	1.03452	0.207153	4.56718e-08	4.24882e-06
wars1	533.277	1.03289	0.257603	4.18727e-06	0.000210795
wdr12	373.504	1.03202	0.261167	5.6628e-06	0.000274646
itgal	95.8513	1.0309	0.346806	0.000179619	0.00454274
ppan	323.618	1.0289	0.236783	1.038e-06	6.50097e-05
LOC100486268	124.137	1.02555	0.355284	0.00023437	0.005615
mrto4	673.584	1.02501	0.27316	1.16946e-05	0.000504168
trim29	10398.1	1.02416	0.203958	4.01673e-08	3.84929e-06
crp.4	124.903	1.02125	0.480313	0.00163286	0.0247385
twistnb	161.193	1.01994	0.322833	0.00010552	0.00301908
LOC733570	42.3323	1.01913	0.547313	0.00274627	0.0363761
lxn	167.073	1.01574	0.32848	0.000129453	0.00356906
rac2	495.932	1.01426	0.31552	8.58753e-05	0.00261934
LOC100495222	196.44	1.01358	0.453763	0.00130937	0.0210399
inf2	896.665	1.01339	0.199072	2.491e-08	2.50803e-06
mlkl	339.56	1.01035	0.330506	0.000143321	0.00381901
scube2	65.0981	1.00806	0.480759	0.00174018	0.0260176
gab2	89.6213	1.00679	0.318356	0.000101253	0.00293117
dram1	310.115	1.0067	0.44865	0.00129313	0.020821
lonrf3	1293.84	-1.001	0.180128	2.1011e-09	2.59103e-07
gmpr	794.677	-1.00478	0.243863	2.83668e-06	0.000151429
sorbs2	211.49	-1.00643	0.338116	0.000191573	0.0047481
bicdl2	553.227	-1.00674	0.219374	3.47437e-07	2.52376e-05
mlip	278.83	-1.00727	0.350433	0.000254993	0.00593914
cygb	568.641	-1.00889	0.316739	9.34915e-05	0.00277475
c3orf49	422.371	-1.00989	0.240287	1.94177e-06	0.000109928
spns2	346.103	-1.01023	0.28105	2.30473e-05	0.000870869
cyp1d1	256.185	-1.01835	0.275405	1.50811e-05	0.000616735
msrb3	605.12	-1.02099	0.213612	1.37573e-07	1.11092e-05
nr1d2	567.547	-1.02538	0.213979	1.2554e-07	1.02415e-05
cavin2	1483.65	-1.02768	0.251841	3.26532e-06	0.000170871
ctnnal1	133.774	-1.03268	0.299502	3.67172e-05	0.00130964
LOC116409535	157.008	-1.03343	0.312244	6.52175e-05	0.00208749
fat4	309.518	-1.03767	0.239583	1.07341e-06	6.69642e-05
LOC100493770	101.477	-1.0391	0.35975	0.000240728	0.00571566
slc30a10	243.768	-1.03947	0.299114	3.51129e-05	0.00125805
khdrbs2	26.3205	-1.03967	0.650224	0.00420305	0.0494393
lum	13420.5	-1.04019	0.322072	7.76008e-05	0.00240671
pank1	267.167	-1.04125	0.23513	7.04665e-07	4.59418e-05
ucma	583.701	-1.04503	0.309438	4.78459e-05	0.00161943
tox	71.8873	-1.04889	0.393359	0.000446765	0.00922574
LOC100493237	52.1024	-1.05008	0.457904	0.00115738	0.0192108
LOC779592	273.602	-1.05574	0.336178	0.000100015	0.00291399
fbxo40	70.629	-1.05786	0.367913	0.000244314	0.0057664
tal2	36.4547	-1.05794	0.568308	0.0026971	0.0360222
itga1	168.752	-1.05958	0.2886	1.55587e-05	0.000628194
mustn1	1131.89	-1.06025	0.240559	7.6782e-07	4.8858e-05
slc44a3	142.946	-1.06477	0.282404	1.12816e-05	0.000493043
slc29a1	88.3255	-1.06862	0.352026	0.000149244	0.00395002
c14orf28	64.0115	-1.07219	0.385212	0.000301426	0.0068306
ccn1	5240.28	-1.07571	0.222925	1.09029e-07	9.11453e-06
LOC100494783	78.2515	-1.07629	0.39094	0.000343958	0.00754715
wdr62	52.0148	-1.07929	0.612049	0.00344119	0.0430291
trim36	208.296	-1.07959	0.332838	7.50899e-05	0.00235046
fignl2	109.952	-1.08853	0.360639	0.000158112	0.00413691
foxd3	29.2709	-1.0891	0.631672	0.00329788	0.0417154
il34	271.7	-1.08977	0.253793	1.57601e-06	9.28564e-05
eln2	4469.62	-1.09141	0.195667	1.92542e-09	2.47012e-07
unc13c	38.1858	-1.09386	0.487903	0.00124047	0.020198
aoc3	103.173	-1.09465	0.308812	2.51257e-05	0.000940469
slc7a3	2679.12	-1.09503	0.265768	2.53398e-06	0.000136646
LOC101731497	75.0383	-1.09609	0.35722	0.000126414	0.0035096
arhgef19	1603.43	-1.10241	0.385667	0.000241625	0.00572842
slc26a4	138.875	-1.1029	0.324034	4.14404e-05	0.00143938
vim	5124.01	-1.10359	0.202426	3.77629e-09	4.46216e-07
c17orf67	559.139	-1.10471	0.202885	3.78672e-09	4.46216e-07
cav2	637.155	-1.10581	0.20835	8.1033e-09	9.0145e-07
capn8.1	363.697	-1.1105	0.384733	0.000220091	0.00532099
LOC116410229	25.5996	-1.11169	0.668274	0.0034433	0.0430291
wnt10a	92.0043	-1.11175	0.379792	0.00019052	0.0047356
LOC100490476	550.667	-1.11599	0.410343	0.000346907	0.00760138
klhl34	21.434	-1.11618	0.650185	0.00315068	0.0405182
emilin3	349.175	-1.11907	0.23183	9.38878e-08	8.01906e-06
tbx5	55.1655	-1.12024	0.406805	0.000315837	0.00705665
LOC100495335	198.244	-1.12596	0.454161	0.000671837	0.0126033
slc16a7	217.167	-1.13045	0.344573	6.3569e-05	0.00204294
ltc4s.1	185.212	-1.13556	0.276985	2.58285e-06	0.000138343
matn4	477.762	-1.13567	0.231933	6.69637e-08	5.8733e-06
LOC116406742	36.0164	-1.14863	0.474557	0.000753965	0.0136919
prkaa2	289.556	-1.15468	0.2871	3.8922e-06	0.000198452
ablim3	174.905	-1.1574	0.36715	9.50826e-05	0.00281148
slc6a6	135.464	-1.15883	0.28149	2.46081e-06	0.000133606
clec3a	42.7333	-1.16165	0.561858	0.00169966	0.0255802
mylk4	382.511	-1.16247	0.38075	0.000126176	0.00350911
tdrd6	605.069	-1.17005	0.328627	2.24996e-05	0.000852197
cd34	423.53	-1.17321	0.261622	4.7752e-07	3.26025e-05
tnxb	156.661	-1.17951	0.407311	0.000230774	0.00554554
prom1	155.837	-1.18267	0.299396	4.84707e-06	0.000237985
apoe	12561.6	-1.18381	0.340465	2.89688e-05	0.00106922
ppp2r3a	852.521	-1.191	0.220635	4.53934e-09	5.23275e-07
bbox1	240.211	-1.19276	0.269818	6.13342e-07	4.04857e-05
ankrd2	5049.62	-1.19306	0.192022	3.53499e-11	6.31849e-09
LOC116412125	47.838	-1.19803	0.458695	0.000456772	0.0093759
diaph3	45.1192	-1.21239	0.608426	0.00207302	0.0296295
comt	183.518	-1.21364	0.363065	4.96332e-05	0.00166927
c4h16orf46	57.2673	-1.22114	0.454239	0.000382413	0.00823198
kif4a	134.269	-1.22272	0.382519	7.76113e-05	0.00240671
LOC100490910	2458.63	-1.2231	0.42688	0.000206795	0.00505329
cdkn2d	216.871	-1.22346	0.27227	4.30557e-07	3.00408e-05
gpr17	63.0167	-1.22664	0.4442	0.000295508	0.00672524
plcl1	121.982	-1.23307	0.307024	3.74391e-06	0.000192123
LOC116409856	131.746	-1.23396	0.593572	0.00145992	0.0227468
sstr1	69.1759	-1.23595	0.623486	0.00170939	0.025678
cyp2j2	74.9604	-1.23676	0.364492	4.02189e-05	0.00140001
LOC105945896	170.068	-1.2399	0.297443	1.86311e-06	0.000105851
filip1l	1350.77	-1.23991	0.211834	3.15202e-10	4.82137e-08
paqr9	38.6146	-1.24722	0.668952	0.00256086	0.0347299
lrrc52	65.5605	-1.25934	0.383556	5.72699e-05	0.00188623
dok7	145.33	-1.2617	0.520925	0.00069384	0.0128794
hlf	177.69	-1.26598	0.379854	4.88637e-05	0.00164687
hspa12b	157.252	-1.26896	0.306319	2.14998e-06	0.00011917
LOC100487362	121.171	-1.27378	0.521011	0.00060887	0.0117263
adh1a	265.377	-1.27407	0.34801	1.43165e-05	0.000594638
LOC100496133	50.9668	-1.27861	0.465334	0.000312027	0.00698132
acsm3	220.534	-1.27889	0.282479	3.56022e-07	2.57436e-05
tspan7	611.713	-1.28989	0.307383	1.66512e-06	9.66743e-05
sostdc1	274.559	-1.29162	0.244189	7.75481e-09	8.74919e-07
LOC100489129	32930.6	-1.29377	0.825899	0.00308596	0.0399443
efemp1	901.834	-1.29396	0.312281	2.02384e-06	0.000113363
pln	50.9677	-1.2971	0.417721	0.00010283	0.00296883
fbln5	122.586	-1.29826	0.304702	1.21027e-06	7.40502e-05
LOC116412195	131.941	-1.31405	0.417041	8.62458e-05	0.00261934
kcna6	80.032	-1.31502	0.462474	0.000237657	0.00567666
amigo1	179.856	-1.31721	0.365424	1.77423e-05	0.000698623
creb3l1	283.231	-1.32477	0.51476	0.00044992	0.00927115
mettl21ep	40.9504	-1.32606	0.535603	0.000587175	0.0114051
vipr2	121.831	-1.33755	0.358852	1.11247e-05	0.000487524
fam43a	2425.44	-1.34114	0.429968	8.77033e-05	0.00265244
plch1	217.984	-1.35131	0.40705	4.59354e-05	0.00156811
shh	75.0099	-1.35302	0.454464	0.000145671	0.00386224
bcan	714.312	-1.36364	0.214952	1.36568e-11	2.75003e-09
slc26a10	185.536	-1.37083	0.26541	1.66692e-08	1.74456e-06
pck1	114.706	-1.37678	0.457239	0.000118708	0.00333052
myf6	150.045	-1.37699	0.313699	6.8728e-07	4.49928e-05
dck.1	31.6111	-1.37921	0.795294	0.00319671	0.0409117
rbm24	631.814	-1.39053	0.246458	1.07183e-09	1.42088e-07
kbtbd13	19.3183	-1.39089	0.753936	0.00230745	0.0319747
cdo1	603.581	-1.39345	0.211257	2.65134e-12	5.85799e-10
bche	130.956	-1.39816	0.365267	8.20925e-06	0.00037853
adgrb2	35.7442	-1.3986	0.594562	0.00079023	0.0141725
ddx58	247.558	-1.40889	0.323276	7.1343e-07	4.63234e-05
pdgfrl.1	83.374	-1.41446	0.389444	1.63742e-05	0.000654474
fbln2	98.978	-1.4176	0.399022	2.22674e-05	0.000845419
myos	31.5396	-1.43632	0.734882	0.00184386	0.0271845
snx31	331.103	-1.44297	0.388471	1.04841e-05	0.000464573
cav3	63.4078	-1.44404	0.463757	0.000100294	0.00291677
LOC105947164	43.0943	-1.44814	0.581088	0.000513247	0.0102174
tat	2347.53	-1.45699	0.28948	2.7212e-08	2.70555e-06
popdc2	60.9841	-1.47316	0.414878	2.11725e-05	0.000811595
dapk2	303.842	-1.47435	0.288315	1.85356e-08	1.90235e-06
faah.2	1543.86	-1.47727	0.220324	1.25174e-12	3.0635e-10
LOC116409837	183.494	-1.48209	0.406801	1.3033e-05	0.000549942
sema3b	1419.95	-1.49452	0.287704	1.17922e-08	1.27613e-06
grip1	150.052	-1.49535	0.334086	4.56998e-07	3.13359e-05
LOC101733131	85.6616	-1.49619	0.408116	1.4306e-05	0.000594638
col2a1	3774.78	-1.49927	0.401891	9.34125e-06	0.000420965
herc6	63.3246	-1.51475	0.637021	0.000622082	0.0119374
ereg	331.423	-1.53447	0.40771	8.53903e-06	0.000390341
p2ry4	38.228	-1.54743	0.472695	5.20328e-05	0.0017353
cdh7	22.1856	-1.56428	0.645854	0.000637079	0.0121519
prss12	95.7155	-1.56581	0.541653	0.00017393	0.00444835
lamb4	1403.23	-1.56718	0.374121	1.43061e-06	8.49184e-05
ankrd9	462.702	-1.57119	0.226475	2.50959e-13	7.39306e-11
glis1	132.649	-1.57349	0.342348	2.37129e-07	1.79631e-05
ankrd1	544.792	-1.57501	0.226818	2.34198e-13	7.02947e-11
col8a1	329.533	-1.57721	0.302784	1.04878e-08	1.15062e-06
rapsn	140.553	-1.57775	0.2796	1.00603e-09	1.36786e-07
gdnf	32.8857	-1.58012	0.572728	0.000289562	0.00659937
MGC69466	26.382	-1.58449	0.660841	0.00073886	0.0135101
rasgrf2	51.6756	-1.58907	0.480289	4.66671e-05	0.00158628
lrrc39	204.317	-1.58908	0.326074	6.49131e-08	5.76893e-06
LOC100488322	394.626	-1.59153	0.431181	1.08693e-05	0.000478973
sik1	818.862	-1.61935	0.779203	0.00113371	0.0188849
thbs2	1460.67	-1.62617	0.206772	2.30641e-16	1.14657e-13
slc22a31	77.2009	-1.63014	0.362369	3.80785e-07	2.72862e-05
vgll2	125.873	-1.6367	0.520247	7.52063e-05	0.00235046
slc52a3	127.25	-1.6527	0.431157	8.40911e-06	0.00038551
apln	113.946	-1.65434	0.313967	7.94741e-09	8.90334e-07
des	2835.68	-1.66198	0.330855	2.91396e-08	2.87921e-06
acan	104.755	-1.66226	0.765434	0.0020129	0.029055
crem	837.093	-1.66284	0.361876	2.07542e-07	1.59496e-05
cmpk2	33.131	-1.67575	1.05758	0.00242029	0.0332487
clec19a	587.783	-1.67938	0.356427	1.36946e-07	1.11092e-05
klhl23	22.5466	-1.68444	0.65876	0.000463909	0.00943133
c10orf71	305.728	-1.68583	0.296174	7.25942e-10	1.04039e-07
chrdl2	42.3904	-1.72383	0.893931	0.00314655	0.0404978
aldh3b1	225.985	-1.72927	0.253427	5.29153e-13	1.40296e-10
angptl7	1977.08	-1.74187	0.291767	1.35454e-10	2.1548e-08
nr4a2	265.05	-1.75555	0.409265	8.53444e-07	5.409e-05
hsd11b2	15.1862	-1.75772	0.78656	0.000976879	0.0167821
tppp3	724.992	-1.77938	0.310303	5.53442e-10	8.0772e-08
MGC75582	1547.82	-1.78593	0.259552	3.39501e-13	9.64426e-11
dusp8	214.826	-1.80373	0.272011	2.09683e-12	4.83426e-10
spats2l	112.008	-1.80489	0.315105	5.50991e-10	8.0772e-08
kcnmb2	118.718	-1.8084	0.43889	1.97934e-06	0.000111657
chad	962.706	-1.81031	0.243443	6.08779e-15	2.34936e-12
LOC116409567	314.166	-1.81319	1.12588	0.00226224	0.0316096
otos	424.61	-1.83452	0.23142	1.39872e-16	7.94674e-14
LOC100497103	1137.3	-1.85541	0.19886	6.58261e-22	1.04716e-18
snap91	68.7136	-1.86197	0.427371	7.65193e-07	4.8858e-05
LOC100497279	4638.79	-1.87999	0.384736	5.04492e-08	4.61233e-06
col11a2	950.555	-1.88566	0.333171	8.63127e-10	1.20444e-07
LOC100490728	49.3205	-1.8918	0.585917	6.25366e-05	0.00201383
LOC116406694	357.88	-1.89246	0.364657	1.06873e-08	1.16448e-06
LOC100494753	2028.37	-1.89681	0.767821	0.000419752	0.00885599
lmod2	66.2879	-1.91429	0.385998	3.66305e-08	3.53163e-06
fgfbp2	2237.55	-1.92391	0.398349	6.65986e-08	5.8733e-06
lrrc14b	51.9521	-1.93507	0.453872	1.13485e-06	7.02462e-05
myoc	648.885	-1.9633	0.337567	3.50111e-10	5.30435e-08
LOC108648954	92.8499	-1.98863	0.406918	4.88024e-08	4.51366e-06
col9a3	582.654	-1.98924	0.287788	2.95562e-13	8.54872e-11
ifit5	43.2061	-1.99093	0.818975	0.000463106	0.00943133
pappa2	48.9363	-1.99988	0.631323	0.000101342	0.00293117
plaat3	90.4515	-2.00812	0.711537	0.000160754	0.0041854
LOC100488932	1239.54	-2.01484	0.323581	2.67191e-11	4.94241e-09
slc18a1	51.0846	-2.05737	0.572292	1.54522e-05	0.000625481
cyp2e1	45.7609	-2.07482	0.614295	4.00497e-05	0.00139985
adamts18	72.0072	-2.08956	0.582048	1.51878e-05	0.000617922
egf	141.214	-2.09397	0.307662	6.01261e-13	1.51823e-10
LOC101732121	66.3739	-2.09562	0.751918	0.000226233	0.00546118
smim32	68.8543	-2.11439	0.353346	1.18619e-10	1.90604e-08
LOC100495056	24.2444	-2.14929	0.629554	3.20854e-05	0.00116533
msc	19.9779	-2.16359	0.802217	0.00033924	0.00747456
chadl	51.4451	-2.16539	0.49914	7.50556e-07	4.81446e-05
kcnn1	45.7726	-2.1708	0.457432	1.13018e-07	9.31552e-06
LOC116409456	17.3544	-2.21485	0.966981	0.000697375	0.0129299
LOC116411104	161.998	-2.24119	0.360798	3.96233e-11	7.00364e-09
cnmd	602.855	-2.24455	0.291658	8.83031e-16	4.0135e-13
lmx1a	26.1626	-2.26471	0.729688	9.32986e-05	0.00277475
angptl4	957.77	-2.26567	0.40437	9.77237e-10	1.34016e-07
ifit1b	57.0115	-2.26729	0.81248	0.000167574	0.00433459
myadml2	38.7598	-2.30671	0.503928	2.54757e-07	1.9207e-05
alpk2	106.13	-2.30782	0.456905	2.33113e-08	2.36201e-06
col9a2	827.704	-2.3469	0.291265	4.61831e-17	2.72666e-14
matn3	214.908	-2.36356	0.421515	1.06592e-09	1.42088e-07
col9a1	1966.1	-2.39191	0.259385	1.77611e-21	2.17341e-18
LOC101733619	155.619	-2.41282	0.380334	1.38433e-11	2.75275e-09
dhrs3	637.345	-2.42429	0.278644	1.67087e-19	1.65473e-16
matn2	366.058	-2.45344	0.240832	1.33105e-25	3.0249e-22
ppargc1a	154.549	-2.47912	0.415333	1.61506e-10	2.54379e-08
LOC100491186	121.76	-2.53801	0.54025	2.0694e-07	1.59496e-05
fos	6834.7	-2.58221	1.08199	0.000423664	0.0089031
esm1	51.9986	-2.62411	0.407125	6.37074e-12	1.31618e-09
kcna10	102.524	-2.63848	0.337142	2.87467e-16	1.38576e-13
cftr	22.3991	-2.73825	0.694585	4.5588e-06	0.000225923
dkk1	249.112	-2.75136	0.316341	1.43236e-19	1.6223e-16
ccn6	12.1268	-2.80653	1.13726	0.000986964	0.0169188
LOC100489891	17.3732	-2.85628	1.13954	0.000340211	0.00748557
nr4a1	1742.56	-2.90935	0.412247	7.8593e-14	2.59636e-11
kcne4	89.591	-3.04011	0.397593	1.46806e-15	6.14575e-13
cyp26b1	2398.8	-3.14172	0.292214	3.00044e-28	9.54621e-25
mir133a	13.5944	-3.38869	1.4626	0.00324019	0.0412897
abra	400.87	-3.39053	0.402023	2.16186e-18	1.56322e-15
klf2	3444.71	-3.5083	0.794901	3.77269e-07	2.71566e-05
LOC733474	25.1573	-4.04879	1.0599	8.81555e-06	0.000399538
cyp26a1	538.583	-6.1647	0.538909	1.46312e-30	7.75846e-27

## Sheet: DEG of TRDKO st56
Supplemental Table 3C. The 1171 DEGs of TRDKO tadpoles at stage 56 during wound healing (6hpa vs 0 hpa)
gene	baseMean	log2FoldChange	lfcSE	p-value	FDR
MGC89221	17.4988	7.60618	2.76037	1.38e-06	3.84e-05
il11	91.1539	7.04899	1.0193	1.35e-11	1.05e-09
LOC733553	58.1626	6.99727	1.31968	1.67e-07	5.74e-06
LOC100498389	142.919	6.14129	0.869994	2.03e-12	1.84e-10
slc28a3	123.904	5.78628	0.899223	7.08e-11	4.8e-09
arg1	461.298	5.60997	0.418361	2.17e-41	5.81e-38
jmjd7-pla2g4b	31.7753	5.58903	1.35027	1.94e-05	0.00037306
LOC101730916	19.864	5.54254	1.38493	2.76e-05	0.00049612
lep	888.685	5.49061	0.355834	2.24e-54	1.2e-50
LOC116408854	24.3919	5.48168	1.37216	3.03e-05	0.0005371
sbk1l2	101.209	5.32527	0.535305	6.45e-24	2.07e-21
xbg100485866	116.623	5.08124	0.882101	4.24e-09	2e-07
mmp8	562.855	4.81671	0.912339	5.18e-08	1.95e-06
tnfrsf9	98.4708	4.69804	0.825804	2.43e-09	1.22e-07
LOC100489571	11213.9	4.6741	0.292351	1.07e-58	8.63e-55
txnrd1	168.858	4.60803	0.715025	2.19e-11	1.64e-09
il10	12.5919	4.60003	2.57538	0.00086291	0.00873646
LOC734128	19.9856	4.57503	1.64985	0.00062232	0.0066221
mmp9.1	680.543	4.51837	0.37679	1.98e-34	1.77e-31
LOC100144983	37.332	4.49911	1.41773	0.00038826	0.00449789
pdcd1	14.2027	4.38495	1.47057	0.00055582	0.00605486
stc1	27.9348	4.36459	0.963406	6.73e-07	2.01e-05
steap4.1	36.6957	4.28006	1.08951	2.66e-05	0.00048269
olfm4	634.171	4.24011	0.48182	1.32e-19	2.91e-17
cnfn	10207.8	4.17202	0.240009	6.12e-69	9.84e-65
LOC100487732	651.682	4.16215	0.356909	7.58e-33	5.3e-30
pla2g3	33.106	4.1486	0.756183	6.39e-09	2.89e-07
LOC594984	139.714	4.12056	0.444448	2.31e-21	6.1e-19
il1r2	326.803	4.11987	0.405344	1.07e-25	3.83e-23
LOC101733954	48.327	4.10282	1.41763	0.00092194	0.0091612
LOC116406577	232.693	4.0764	0.356461	3.14e-31	1.74e-28
LOC100493381	167.859	3.95228	0.438679	2.27e-20	5.36e-18
ccl4	82.0218	3.95029	0.685552	5.8e-10	3.29e-08
lamc2	2283.71	3.92857	0.304904	2.82e-39	5.67e-36
il1b	1256.43	3.92627	0.818086	6.52e-08	2.44e-06
mmp1	8317.03	3.89591	0.323882	1.38e-34	1.31e-31
fosl1	376.17	3.89039	0.36837	3.41e-27	1.52e-24
mmp13l	208.004	3.88232	1.12162	1.86e-05	0.00036042
pglyrp1-like	790.099	3.87395	0.308131	9.66e-38	1.29e-34
aldh1a3	1065.48	3.87129	0.290715	1.21e-41	3.9e-38
LOC100486192	545.218	3.8579	0.302469	1.77e-38	2.85e-35
mmp19	676.447	3.85718	0.365341	2.51e-27	1.15e-24
lamb3	2354.16	3.8533	0.328073	4.16e-33	3.04e-30
cxcl8	956.186	3.83531	0.30649	3.8e-37	4.69e-34
ceacam19lx	107.069	3.82271	0.612738	2.12e-11	1.6e-09
LOC116409842	63.8955	3.80625	0.716652	1.18e-08	5.07e-07
LOC100485706	103.541	3.76649	0.502027	9.63e-15	1.17e-12
kcnk3	69.6153	3.75214	0.616897	8.79e-11	5.93e-09
ptchd1	15.0915	3.7256	1.09914	6.61e-05	0.00103194
LOC116409785	93.6834	3.72125	0.667681	1.25e-09	6.69e-08
LOC100489423	330.543	3.71993	0.432277	5.22e-19	1.06e-16
LOC101733873	518.206	3.67342	0.837409	4.37e-07	1.34e-05
ltb4r	249.285	3.65332	0.317504	8.08e-32	5e-29
azin2	6766.06	3.61055	0.746135	5.86e-08	2.2e-06
LOC116406466	19.4257	3.60377	1.05668	7.96e-05	0.00120079
cxcr3	346.258	3.58888	0.350635	8.92e-26	3.26e-23
tnfrsf11b	88.2097	3.58521	0.488944	2.28e-14	2.72e-12
pdcd1lg2	205.193	3.57826	0.411128	3.62e-19	7.55e-17
LOC100493054	1161.39	3.55193	0.327329	9.29e-29	4.66e-26
hsp30e	73.4822	3.53914	0.662386	5.02e-09	2.32e-07
avd	783.077	3.49677	0.339485	7.8e-26	2.91e-23
inhba	327.798	3.49649	0.306117	1.96e-31	1.16e-28
lypd3	42.5469	3.4927	0.739944	2.91e-07	9.37e-06
cxcl13	16.1993	3.49158	1.26847	0.00058279	0.00627747
mmp13	68.2794	3.47061	0.674902	3.8e-08	1.48e-06
camp	98.8	3.46666	0.495832	2.35e-13	2.46e-11
LOC101730594	17.6478	3.45375	1.49029	0.00290862	0.0233912
slc2a3	324.042	3.41285	0.290967	7.95e-33	5.32e-30
mmp25	307.623	3.40977	0.304208	4.6e-30	2.38e-27
krt17	8568	3.40823	0.345556	3.83e-24	1.25e-21
LOC101731191	24.6843	3.40745	1.14519	0.00044894	0.00508657
ceacam19lm	204.606	3.40175	0.363469	7.47e-22	2.03e-19
ripk3.1	191.529	3.39189	0.34918	1.82e-23	5.42e-21
LOC105947222	1113.31	3.38572	0.29237	2.74e-32	1.76e-29
spnl	622.993	3.38423	0.271305	7.23e-37	8.3e-34
ido1	40.4397	3.37925	0.876142	1.52e-05	0.00030429
dusp10	207.457	3.36887	0.391682	4.83e-19	9.95e-17
tnfsf13b	255.259	3.35278	0.363795	2.6e-21	6.75e-19
acod1	302.803	3.35214	0.326246	6.84e-26	2.68e-23
lyg2	1244.31	3.3395	0.270568	3.22e-36	3.45e-33
LOC101732654	412.391	3.33468	0.428871	6.49e-16	9.84e-14
LOC100170432	130.297	3.32973	0.405185	2.45e-17	4.19e-15
LOC116407773	13.5171	3.32886	1.2415	0.00058077	0.00627139
LOC116409561	29.3081	3.29097	0.833998	5.82e-06	0.00013368
LOC116408897	55.2051	3.28281	0.667231	8.28e-08	3.03e-06
LOC105947865	32.805	3.27	0.731769	5.86e-07	1.77e-05
serpine1	4057.63	3.26737	0.25774	4.99e-38	7.28e-35
socs1	217.46	3.26467	0.317846	7.13e-26	2.73e-23
hk2	396.006	3.24682	0.318975	2.15e-25	7.52e-23
hmga2	59.1271	3.23501	0.588801	3.88e-09	1.87e-07
LOC116412203	138.668	3.2263	0.378208	9.99e-19	1.98e-16
epx	2269.18	3.20858	0.335483	6.02e-23	1.76e-20
timp-1	7977.73	3.20494	0.248853	3.53e-39	6.3e-36
LOC100491943	69.1221	3.19713	0.604136	1.01e-08	4.4e-07
LOC100487726	346.97	3.18461	0.469116	6.49e-13	6.21e-11
LOC100488805	1282.98	3.1755	0.443814	6.46e-14	7.52e-12
LOC100491214	371.238	3.17527	1.25066	0.00047943	0.00537205
hsp30c	33.4286	3.16363	0.875386	1.56e-05	0.00031102
LOC101730257	31.6323	3.16298	0.886316	4.82e-05	0.00078322
dhrs9	202.667	3.15586	0.450971	9.52e-14	1.03e-11
hsp70	320.839	3.14674	0.822224	5.54e-06	0.00012864
prtn3	514.264	3.12674	0.352667	5.75e-20	1.32e-17
LOC101731222	974.858	3.08337	0.238873	2.35e-39	5.4e-36
LOC100491339	332.386	3.07092	0.297114	4.02e-26	1.66e-23
gbp5	27.867	3.05154	0.904581	4.86e-05	0.00078562
LOC101733979	27.3973	3.0474	0.882975	4.31e-05	0.00071404
LOC496767	440.853	3.02931	0.311416	1.45e-23	4.39e-21
serpinf2	256.003	3.02651	0.331462	4.37e-21	1.08e-18
selp	236.551	3.02555	0.345861	1.85e-19	4.01e-17
cst7	139.362	3.01336	0.40101	2.89e-15	3.77e-13
LOC101732593	764.828	2.99106	0.253583	2.39e-33	1.92e-30
LOC116406931	88.4318	2.98639	0.503397	2.31e-10	1.42e-08
LOC100498221	116.272	2.98274	0.37542	1.51e-16	2.48e-14
LOC100489058	47.0301	2.97338	0.688019	8.13e-07	2.38e-05
mmp9	7121.34	2.95131	0.286692	4.53e-26	1.82e-23
LOC100489120	214.885	2.94605	0.352841	4.04e-18	7.72e-16
LOC116407070	39.7923	2.93998	0.658419	7.31e-07	2.16e-05
il5ra	522.508	2.93985	0.246743	7.83e-34	6.62e-31
LOC100490589	98.5598	2.93569	0.546342	4.08e-09	1.94e-07
LOC101733140	14.2314	2.91628	1.36163	0.00252232	0.0208803
LOC116406930	647.21	2.91154	1.09433	0.00025114	0.00312084
LOC116406767	41.874	2.88863	0.592894	9.79e-08	3.52e-06
LOC100144987	7.62641	2.87903	1.51842	0.00323938	0.0255399
ncf1	624.049	2.86933	0.294624	1.38e-23	4.26e-21
duox2	12.6415	2.85837	2.71255	0.00443079	0.0318827
tff3.2	24.8955	2.84434	0.885383	7.01e-05	0.00108675
LOC105946711	12.4194	2.82772	1.29035	0.00134045	0.0125077
rgs20	12.0429	2.82296	1.11788	0.0007511	0.00775126
mmp7	4249.2	2.82075	0.25272	4.1e-30	2.2e-27
tnfaip2	1108.82	2.81271	0.230517	1.85e-35	1.86e-32
gpbar1	16.0817	2.80411	1.11581	0.00091211	0.00908601
msmb	42.1327	2.80122	1.09936	0.00162875	0.0146533
LOC116409752	45.7945	2.79564	0.550122	2.95e-08	1.17e-06
bcl2l10	1270.27	2.79337	0.260717	5.68e-28	2.69e-25
ccdc68	294.853	2.7844	0.357188	3.99e-16	6.28e-14
gbp1	76.6792	2.78423	0.470184	2.38e-10	1.46e-08
pstpip1	389.661	2.78228	0.27706	7.86e-25	2.63e-22
LOC116408799	54.8399	2.77161	0.551943	4.76e-08	1.81e-06
cyth4	548.269	2.76635	0.255548	1.89e-28	9.19e-26
cybb	709.092	2.74231	0.280256	8.03e-24	2.53e-21
LOC100493754	181.022	2.73382	0.605959	4.62e-07	1.42e-05
LOC116406460	136.263	2.72549	0.542736	3.23e-08	1.27e-06
plek	320.408	2.70775	0.283296	8.98e-23	2.58e-20
hsp30d	31.9883	2.69842	0.837434	7.07e-05	0.00109238
nox1	370.493	2.69821	1.25621	0.00095106	0.00939827
tns4	849.763	2.67014	0.296095	1.33e-20	3.2e-18
LOC100485773	83.8425	2.66336	0.539275	5.55e-08	2.09e-06
LOC116406427	24.9214	2.66178	0.834945	8.8e-05	0.00130403
ncf2	580.307	2.6516	0.320144	7.14e-18	1.32e-15
LOC100493006	34.0953	2.64771	0.658315	3.85e-06	9.35e-05
endoul2	51.3562	2.60937	0.557695	2.12e-07	7.08e-06
cebpe	216.228	2.60739	0.375268	2.86e-13	2.93e-11
LOC100485529	87.6066	2.597	0.467543	1.92e-09	9.76e-08
MGC107908	40.0663	2.58266	0.635311	2.84e-06	7.22e-05
LOC100485164	10.2177	2.56469	1.44059	0.00474114	0.0335745
il18rap	139.188	2.55763	0.388697	3.6e-12	3.2e-10
trpv4l.1	299.586	2.55578	0.32974	6.61e-16	9.93e-14
LOC100491172	62.4062	2.55158	0.480009	6.93e-09	3.12e-07
LOC100216128	81.17	2.52604	0.450178	1.36e-09	7.16e-08
LOC100493779	204.313	2.51813	0.330794	2.12e-15	2.82e-13
gprc5a	860.948	2.51542	0.388338	5.82e-12	4.93e-10
nfkbid	19.8002	2.5125	0.959452	0.00055998	0.00609101
npb	61.5293	2.49006	0.454867	3e-09	1.47e-07
ero1a	840.486	2.48756	0.218026	2.84e-31	1.63e-28
LOC100487948	98.6737	2.48656	0.438073	1.16e-09	6.23e-08
socs3l	440.279	2.47815	0.269058	2.7e-21	6.89e-19
g0s2	869.235	2.47647	0.278618	4.46e-20	1.04e-17
cyp27b1	131.565	2.47452	0.380478	5.26e-12	4.59e-10
LOC101733297	21.6896	2.4572	0.762264	7.06e-05	0.00109229
LOC116412419	636.52	2.44266	0.786292	7.68e-05	0.00117297
LOC101731775	597.044	2.43271	0.343029	8.8e-14	9.82e-12
nme4	435.762	2.4278	0.384782	1.68e-11	1.28e-09
hspa1b	153.882	2.42307	1.80478	0.00300655	0.0240344
LOC100485172	11.6078	2.4217	1.27789	0.00340156	0.0263785
LOC100491166	54.832	2.40311	0.529649	3.69e-07	1.16e-05
adam28.2	506.947	2.40294	0.296644	3.84e-17	6.49e-15
LOC100492398	134.785	2.39521	0.476089	4.26e-08	1.63e-06
ncf4	208.78	2.39324	0.306167	4.23e-16	6.61e-14
ppp1r14c	484.019	2.38998	0.275964	3.42e-19	7.24e-17
LOC100487808	106.03	2.37572	0.410249	4.74e-10	2.75e-08
cat.1	759.238	2.37366	0.284736	5.03e-18	9.5e-16
mthfd1l	336.882	2.37247	0.33432	9.11e-14	1e-11
ptafr	634.084	2.36988	0.258397	3.72e-21	9.34e-19
tnfrsf12a	1558.66	2.36343	0.323055	1.59e-14	1.9e-12
plekhn1	346.665	2.36297	0.287879	1.38e-17	2.49e-15
btg5.1	1066.54	2.3622	0.334269	1.01e-13	1.08e-11
fgl2	639.388	2.34591	0.226321	2.85e-26	1.2e-23
LOC116411558	544.793	2.32763	0.358053	5.83e-12	4.93e-10
LOC100496654	125.075	2.31682	0.431616	5.24e-09	2.41e-07
impa2	218.412	2.31334	0.310066	6.57e-15	8.32e-13
LOC116406897	24.6713	2.31203	0.818779	0.000223	0.00284373
LOC105946969	39.502	2.30018	0.641744	2.12e-05	0.00039976
acsl4	1894.79	2.28714	0.294113	4.74e-16	7.32e-14
LOC105946938	169.769	2.28635	0.613313	1.17e-05	0.00024538
prss8l100494289	1299.04	2.27755	0.320573	7.86e-14	8.83e-12
adamts4	305.571	2.27246	0.371964	6e-11	4.1e-09
LOC100490989	382.904	2.26974	0.269543	2.73e-18	5.36e-16
cbarp	52.8736	2.26764	0.603062	1.09e-05	0.00023073
cidea	202.263	2.26751	0.314325	4.62e-14	5.41e-12
LOC100491571	157.409	2.25761	1.05255	0.00103507	0.0100797
LOC105947633	12.2118	2.25245	1.19641	0.00264064	0.0216478
LOC101734769	97.4569	2.25165	0.471905	1.23e-07	4.34e-06
cxcr2	52.5596	2.21962	0.606376	1.37e-05	0.00027908
fst	160.987	2.21	0.386885	7.33e-10	4.05e-08
csf3	26.6977	2.20678	0.795575	0.00033416	0.00396845
hkdc1	790.139	2.20447	0.359473	5.61e-11	3.85e-09
cnn2	6150.69	2.20087	0.186607	2.91e-33	2.23e-30
LOC100495802	195.648	2.20016	0.451818	7.92e-08	2.92e-06
tex9	156.878	2.1878	0.317806	3.66e-13	3.63e-11
hpx	59.9422	2.18671	0.623111	3.3e-05	0.00057
LOC101732585	24.1268	2.17852	0.86364	0.00060079	0.00642709
LOC100271753	240.796	2.17617	1.7139	0.00336061	0.0261619
mpo	1265.19	2.17198	0.279157	5.01e-16	7.67e-14
myo10.1	546.025	2.16865	0.258875	3.54e-18	6.85e-16
LOC101730633	112.082	2.16607	1.41767	0.00303135	0.0242036
LOC100486268	239.855	2.15503	0.30258	7.6e-14	8.6e-12
LOC105947975	626.815	2.15071	0.833354	0.00044952	0.00508657
dusp5	1067.71	2.14821	0.658206	5.26e-05	0.00084336
LOC105946710	26.1752	2.14323	0.768903	0.0002939	0.00356404
samsn1	90.5703	2.141	0.403273	7.92e-09	3.5e-07
c5ar1	385.436	2.13933	0.337302	1.44e-11	1.12e-09
tnfrsf6b	373.523	2.13334	0.329397	5.71e-12	4.91e-10
alox12b	202.683	2.12795	0.457127	1.96e-07	6.61e-06
b4galt5	93.1436	2.12653	0.441616	9.86e-08	3.53e-06
slc2a6	231.233	2.12084	0.329404	8.34e-12	6.85e-10
LOC101732610	186.763	2.12018	0.340422	3.3e-11	2.37e-09
LOC101732706	71.369	2.11595	0.488029	9.35e-07	2.7e-05
LOC100496372	22.8804	2.11471	0.84348	0.00073008	0.0075683
tcap	1324.65	2.10625	0.242079	1.97e-19	4.22e-17
il18bp	170.504	2.08764	0.370885	1.2e-09	6.43e-08
cyp2c37	35.989	2.08496	0.564784	1.27e-05	0.0002625
LOC100491885	74.4112	2.07893	0.410116	2.97e-08	1.18e-06
scimp	217.981	2.07814	0.315259	3.02e-12	2.69e-10
il6st	1206.06	2.07251	0.198949	1.52e-26	6.58e-24
arc	12.2795	2.06432	1.16333	0.00301667	0.0241033
sbk3	307.247	2.05666	0.28388	3.09e-14	3.66e-12
MGC108470	485.928	2.05351	0.316479	6.14e-12	5.16e-10
LOC100127716	130.165	2.05165	0.404758	2.65e-08	1.07e-06
LOC108644477	228.638	2.04161	0.294317	2.66e-13	2.76e-11
pnoc	54.652	2.03876	0.609464	4.3e-05	0.0007134
rab27b	1923.65	2.03778	0.230288	5.93e-20	1.34e-17
ocm4	65.3137	2.03711	0.804376	0.00046681	0.00526363
sell	173.572	2.03385	0.353242	6.29e-10	3.55e-08
sema4b	989.313	2.0322	0.262729	7.52e-16	1.11e-13
LOC116409843	22.2379	2.02868	0.907036	0.00145981	0.0134266
ninj1	206.587	2.01922	0.284262	8.97e-14	9.94e-12
LOC116406732	72.2806	2.01572	0.428163	1.81e-07	6.18e-06
LOC100145115	316.553	2.01518	0.380629	7.4e-09	3.3e-07
LOC100486158	72.0716	2.00378	0.487122	2.42e-06	6.28e-05
LOC101733172	69.8513	2.00023	0.452266	6.66e-07	1.99e-05
aqp9	40.0294	1.99019	0.550445	1.86e-05	0.00036112
fap	1085.36	1.97955	0.251141	2.33e-16	3.74e-14
LOC100490971	54.6788	1.97668	0.617849	8.51e-05	0.00126336
LOC101733164	162.015	1.97406	0.33468	2.59e-10	1.58e-08
runx1	302.402	1.97155	0.265757	8.26e-15	1.02e-12
ints7	291.749	1.97085	0.309178	1.13e-11	9.03e-10
ces3.1	22.4361	1.96749	1.0485	0.00384558	0.0289283
LOC116409841	68.0237	1.96744	0.482245	3.05e-06	7.68e-05
rgs14	121.052	1.96023	0.37047	7.68e-09	3.41e-07
LOC100497768	108.301	1.95588	0.533396	1.32e-05	0.00027078
itga2b.1	148.945	1.9504	0.364227	5.37e-09	2.46e-07
vmp1	3282.63	1.94954	0.241036	4.44e-17	7.43e-15
tcim	627.042	1.93888	0.310909	3.21e-11	2.31e-09
LOC496737	17.3036	1.93109	1.14446	0.00290825	0.0233912
LOC100492795	55.0391	1.92609	0.51445	1.26e-05	0.00026085
il21r	22.9899	1.9248	0.799461	0.00097467	0.00960313
fmnl1	324.758	1.9208	0.281136	6.55e-13	6.23e-11
LOC101734336	239.28	1.91929	0.33658	8.28e-10	4.54e-08
met	607.849	1.9188	0.251766	1.69e-15	2.3e-13
inf2	1117.67	1.9068	0.274794	2.56e-13	2.67e-11
LOC105948225	74.8735	1.90617	0.578277	7.42e-05	0.00113702
c6.1	72.7823	1.90141	0.518578	1.85e-05	0.00035853
LOC100492375	92.4452	1.89815	0.532413	2.7e-05	0.00048881
smox	1994.39	1.89734	0.283453	1.53e-12	1.4e-10
LOC100489587	898.797	1.89526	0.763813	0.00056853	0.0061641
dennd1c	148.784	1.8946	0.345439	2.74e-09	1.35e-07
sash3	243.949	1.89231	0.294195	1.03e-11	8.38e-10
LOC101734335	111.329	1.86707	0.368278	3.07e-08	1.21e-06
lgals9c	499.148	1.8571	0.264478	1.63e-13	1.73e-11
iqch	50.0666	1.84963	0.601338	0.00012555	0.00175993
kctd14	106.041	1.84961	0.405499	3.48e-07	1.11e-05
LOC116410826	7501.09	1.842	0.630602	0.00017571	0.00231412
cass4	230.251	1.83882	0.286748	1.1e-11	8.81e-10
cdc42ep4	689.943	1.83624	0.221057	7.27e-18	1.33e-15
gck	98.6116	1.83164	0.600545	0.00014105	0.00193094
ras-dva1	1260.02	1.83013	0.354031	1.56e-08	6.57e-07
LOC100496188	350.461	1.81986	0.290104	2.58e-11	1.91e-09
plat	467.715	1.81936	0.326244	1.68e-09	8.61e-08
gpr65	161.231	1.81553	0.321817	1.28e-09	6.82e-08
gad1	588.426	1.81058	0.284685	1.59e-11	1.23e-09
LOC100494645	46.9731	1.80897	0.561793	8.05e-05	0.00121126
LOC101735287	124.238	1.79588	0.421291	1.4e-06	3.88e-05
cdcp1	1270.17	1.79158	0.228901	3.94e-16	6.26e-14
slc7a8	2131.52	1.78628	0.260096	4.84e-13	4.71e-11
hephl1	113.825	1.78509	0.469256	9.27e-06	0.00020119
cish	770.362	1.78056	0.319569	1.74e-09	8.91e-08
hmox1	984.023	1.76818	0.250548	1.27e-13	1.36e-11
crp.4	220.997	1.74988	0.289696	1.15e-10	7.47e-09
ceacam8l	415.478	1.74646	0.321096	3.93e-09	1.88e-07
epgn	1518.81	1.73879	0.327804	9.56e-09	4.17e-07
rhoh	64.4091	1.73706	0.469836	1.61e-05	0.000318
plxdc1	996.131	1.735	0.254682	6.94e-13	6.56e-11
upp2	530.071	1.7293	0.314958	2.96e-09	1.45e-07
rap2b	3988.96	1.72705	0.265066	5.5e-12	4.77e-10
stard4	90.7432	1.72455	0.380327	4.23e-07	1.31e-05
msr1	169.006	1.72335	0.40468	1.46e-06	4.03e-05
igsf3	606.833	1.72185	0.297896	5.52e-10	3.16e-08
igsf9b	22.6838	1.72182	0.741414	0.00107517	0.0104134
crispld2	6446.12	1.7198	0.289296	2.04e-10	1.27e-08
LOC116408467	21.728	1.71349	0.930492	0.00324615	0.0255556
arhgap30	376.388	1.71175	0.269979	1.65e-11	1.26e-09
rras	1172.4	1.71005	0.225099	2.51e-15	3.3e-13
slc7a11	858.425	1.70918	0.355722	1.09e-07	3.89e-06
fam189b	59.093	1.70543	0.493363	3.86e-05	0.00065402
LOC100491399	1867.82	1.69988	0.295869	6.5e-10	3.64e-08
LOC108648384	22.4958	1.69066	0.947548	0.00425643	0.031031
h6pd	703.578	1.6791	0.234431	6.8e-14	7.81e-12
endou	588.437	1.66554	0.46359	2.62e-05	0.00047675
rassf5	109.326	1.66046	0.364297	3.87e-07	1.21e-05
LOC101734072	84.9898	1.65936	0.468573	2.58e-05	0.0004699
tnip3	28.7545	1.65585	0.926485	0.00361865	0.0276352
fmnl2	557.433	1.64934	0.262764	2.77e-11	2.03e-09
dnase1l2	36.1492	1.64765	0.704621	0.00105435	0.0102407
LOC116411535	3578.57	1.64702	0.292425	1.36e-09	7.16e-08
cdh1	7794.13	1.64699	0.26287	4.07e-11	2.86e-09
asgr1	336.891	1.64436	0.257532	1.29e-11	1.03e-09
f8	67.6491	1.6434	0.541753	0.00015044	0.00203477
LOC100485014	1235.34	1.63516	0.198752	1.56e-17	2.79e-15
LOC101733339	1205.06	1.63026	0.255341	1.38e-11	1.08e-09
capn14	211.562	1.62829	0.406577	4.5e-06	0.00010736
arntl	666.063	1.62578	0.267625	1.02e-10	6.79e-09
pmepa1	288.147	1.62445	0.318423	2.36e-08	9.62e-07
vsir	420.524	1.61824	0.246028	3.95e-12	3.49e-10
ggt1	1138.72	1.61666	0.274091	2.92e-10	1.76e-08
krt23	262.779	1.6162	0.336883	1.13e-07	4.01e-06
LOC116412445	18.8043	1.61569	0.901895	0.00349101	0.0268322
rac2	899.468	1.61248	0.23269	3.49e-13	3.51e-11
socs3	2418.95	1.60808	0.320868	4.17e-08	1.6e-06
phlda1	952.977	1.60484	0.254138	2.11e-11	1.6e-09
steap4	1430.46	1.59769	0.675111	0.00089834	0.0089879
il1r1	1142.25	1.59209	0.267217	2.11e-10	1.31e-08
itln1al	51.0859	1.58285	1.03966	0.00774788	0.0481837
chst11	194.19	1.58271	0.303518	1.54e-08	6.5e-07
s1pr3	209.413	1.58055	0.328764	1.23e-07	4.34e-06
LOC105946554	24.2592	1.57668	0.768583	0.00220491	0.0186662
plekhg5	984.906	1.5732	0.205577	1.91e-15	2.58e-13
slamf8	38.2207	1.56664	0.682075	0.00138425	0.0128419
smap2	2193.81	1.56424	0.234785	2.26e-12	2.04e-10
klf9	203.421	1.56291	0.44083	2.6e-05	0.00047308
LOC100488956	57.8207	1.56112	0.503915	0.00014291	0.00195267
LOC101731123	119.558	1.56075	0.379644	3.19e-06	7.98e-05
LOC101735255	593.428	1.55975	0.264282	2.98e-10	1.79e-08
LOC101734480	98.2516	1.55514	0.397104	6.61e-06	0.00014921
mybl1	103.293	1.55304	0.375876	2.77e-06	7.05e-05
itga6	7997.8	1.55197	0.342048	4.35e-07	1.34e-05
lama3	4422.16	1.55194	0.248388	3.45e-11	2.47e-09
grb10	576.015	1.54518	0.222878	3.44e-13	3.48e-11
LOC101730941	27.4022	1.54473	0.719169	0.00189952	0.0166148
myod1	69.3738	1.54174	0.533993	0.00026558	0.00327254
sla	276.405	1.53909	0.259333	2.46e-10	1.51e-08
palld	1266.21	1.53855	0.264391	6.69e-10	3.73e-08
znf831	127.633	1.53797	0.351614	9.3e-07	2.69e-05
hck	109.061	1.53569	0.402901	1.05e-05	0.00022453
csf2rb	800.387	1.53202	0.207151	8.26e-15	1.02e-12
stat3.1	1385.69	1.52911	0.26201	4.46e-10	2.59e-08
arhgap45	294.811	1.52693	0.275783	2.59e-09	1.29e-07
LOC100491454	244.922	1.52577	0.312507	9.42e-08	3.4e-06
irf1	799.632	1.51836	0.312635	9.16e-08	3.32e-06
tmem100	1710.33	1.5156	0.200686	3.87e-15	5.01e-13
LOC101734787	62.8884	1.51466	0.51459	0.00023475	0.00295144
c4bpa	1621.75	1.51226	0.27108	2.01e-09	1.01e-07
stc2	198.443	1.51105	0.302988	5.01e-08	1.9e-06
c3	141.713	1.50761	0.501698	0.00018528	0.00242824
hpgd	632.161	1.50443	0.323432	2.56e-07	8.32e-06
f2rl2	2343.39	1.5034	0.189311	1.57e-16	2.55e-14
LOC100496647	148.651	1.50201	0.437829	4.24e-05	0.00070631
cfb	925.617	1.49901	0.266368	1.6e-09	8.25e-08
proser2	684.793	1.49848	0.306203	8.08e-08	2.97e-06
anpep	832.747	1.4887	0.315262	1.91e-07	6.46e-06
medag	36.6533	1.4883	0.600831	0.00088336	0.00888222
wdr4	574.436	1.47619	0.274175	6.68e-09	3.02e-07
hspa5	12971	1.47536	0.281411	1.34e-08	5.76e-07
hyou1	1299.72	1.47116	0.298524	6.86e-08	2.56e-06
LOC101730343	227.887	1.46975	0.344461	1.62e-06	4.39e-05
gale	1835.8	1.46666	0.259965	1.45e-09	7.6e-08
krt18	2829.15	1.46549	0.245476	1.81e-10	1.14e-08
pwp1	882.191	1.46462	0.249612	3.73e-10	2.19e-08
spsb4	80.583	1.46229	0.425696	4.35e-05	0.00072025
LOC116412103	55.3174	1.45751	0.508039	0.0003058	0.00369166
polr1d	209.463	1.45682	0.284361	2.69e-08	1.08e-06
LOC116408737	1142.4	1.45088	0.238612	1.04e-10	6.88e-09
ackr4	212.704	1.44852	0.324422	6.6e-07	1.98e-05
LOC101731820	2049.32	1.44617	0.314299	3.49e-07	1.11e-05
ptprc	861.87	1.44609	0.264445	3.93e-09	1.88e-07
myc	2057.59	1.44206	0.265581	4.69e-09	2.2e-07
prdm1	379.576	1.43884	0.247132	5.39e-10	3.09e-08
fbxo32	985.931	1.43411	0.381002	1.27e-05	0.00026182
clu	3714.94	1.43292	0.314375	4.35e-07	1.34e-05
lima1	5117.07	1.43238	0.247994	7.04e-10	3.9e-08
LOC116412212	786.927	1.43202	0.356971	5.06e-06	0.00011947
marchf3	256.187	1.43025	0.263082	4.87e-09	2.26e-07
entpd1	1073.9	1.42826	0.204916	2.98e-13	3.03e-11
scara3	1044.41	1.42761	0.231837	6.57e-11	4.47e-09
plk3	188.509	1.42668	0.342647	2.64e-06	6.77e-05
MGC145260	683.432	1.42538	0.243457	4.37e-10	2.55e-08
LOC100493556	89.2006	1.42522	0.434016	8.31e-05	0.00124501
plekhg3	1436.13	1.42385	0.263393	5.64e-09	2.57e-07
tyrobp	322.518	1.41975	0.261959	5.06e-09	2.34e-07
tmem265	647.525	1.4142	0.249304	1.3e-09	6.91e-08
yrdc	982.832	1.40918	0.273354	2.27e-08	9.28e-07
slc44a5	204.441	1.40285	0.354467	5.97e-06	0.00013623
osbpl9	2239.55	1.40223	0.236874	2.96e-10	1.78e-08
itga2	2130.38	1.39148	0.221797	2.93e-11	2.13e-09
ltbr	1494.22	1.38485	0.233745	2.9e-10	1.76e-08
c1h12orf43	235.135	1.37039	0.34056	5.18e-06	0.00012188
slc38a1	347.008	1.36951	0.339819	4.67e-06	0.00011127
fgr	352.469	1.36863	0.266372	2.7e-08	1.08e-06
plekho2	345.533	1.36858	0.260155	1.32e-08	5.69e-07
sbno2	1217.69	1.36532	0.207196	5.66e-12	4.89e-10
pacrg	38.7966	1.36325	0.59861	0.00147444	0.0135339
LOC100494903	145.497	1.36229	0.354976	1.08e-05	0.00022862
adamtsl2	154.42	1.35729	0.385371	3.78e-05	0.00064238
polr1b	533.981	1.35291	0.360438	1.47e-05	0.00029666
pfas	366.76	1.35228	0.306368	9.04e-07	2.63e-05
slco2a1	330.677	1.34644	0.26229	2.61e-08	1.05e-06
npm3	639.821	1.34433	0.268506	5.17e-08	1.95e-06
best3	117.215	1.34294	0.368557	2.22e-05	0.0004164
calca	29.0867	1.34134	0.610546	0.00180657	0.0159145
epor	76.4779	1.33902	0.559152	0.00105137	0.0102199
gpr183.1	48.9812	1.33681	0.541372	0.00101931	0.00996245
ptpn22	144.811	1.33626	0.32546	3.85e-06	9.35e-05
dcx	52.4215	1.33494	0.567887	0.00125996	0.0118879
uxt	339.697	1.33481	0.279287	1.6e-07	5.52e-06
ltb4r2	878.104	1.33173	0.258124	2.3e-08	9.38e-07
plpp3	1461.93	1.33137	0.265617	5e-08	1.9e-06
pram1	954.36	1.33029	0.213299	4.53e-11	3.16e-09
spib	478.015	1.32987	0.236231	1.78e-09	9.05e-08
LOC100493999	607.22	1.32797	0.242545	4.23e-09	2e-07
p2ry8	138.944	1.32627	0.364379	2.44e-05	0.00044932
pfkfb4	2839.82	1.32624	0.214372	5.33e-11	3.67e-09
trim29	11754.2	1.32464	0.220114	1.75e-10	1.11e-08
lcp1	1887.77	1.32207	0.217946	1.28e-10	8.2e-09
LOC733758	56.0751	1.32204	0.486792	0.00049371	0.00549751
LOC100486950	51.3418	1.31857	0.501825	0.00063714	0.00675303
LOC100493453	475.225	1.31774	0.227051	5.92e-10	3.35e-08
tbl3	639.53	1.31515	0.315624	2.65e-06	6.78e-05
brix1	750.824	1.31478	0.285449	3.77e-07	1.18e-05
chd7	269.162	1.3119	0.298274	1.09e-06	3.09e-05
il4r	1600.93	1.30795	0.210481	5.23e-11	3.62e-09
tekt2	24.2193	1.30341	0.697941	0.00369994	0.0281091
rfesd	89.5702	1.3019	0.369025	3.69e-05	0.00062955
LOC100496169	120.301	1.29719	0.383483	6.65e-05	0.00103731
rrs1	460.266	1.29682	0.277527	2.86e-07	9.2e-06
utp20	606.894	1.29644	0.29603	1.05e-06	2.98e-05
LOC116412271	75.8374	1.29594	0.49664	0.00069686	0.00729453
LOC101732101	30.7637	1.29583	0.711652	0.00438168	0.0316569
asb5	370.899	1.29417	0.327175	6.99e-06	0.00015633
il18r1	77.8422	1.29279	0.411263	0.00014595	0.0019891
wdr12	798.453	1.29023	0.245144	1.42e-08	6.03e-07
lif	103.667	1.29007	0.39551	9.49e-05	0.00138328
mfsd12	1002.67	1.28897	0.231149	2.47e-09	1.23e-07
mpzl3	276.673	1.2885	0.319567	5.03e-06	0.00011906
tagap	59.2629	1.28802	0.555645	0.00149644	0.0136541
litafd	441.199	1.28716	0.333602	1.13e-05	0.00023736
unc13d	271.47	1.2835	0.298416	1.61e-06	4.39e-05
csf3r	3282.08	1.28038	0.210386	1.19e-10	7.73e-09
noc3l	978.949	1.28011	0.221956	8.26e-10	4.54e-08
tnfsf11	107.752	1.27636	0.425	0.00023245	0.00293389
nufip1	831.17	1.27559	0.229964	3.03e-09	1.47e-07
capn13	268.306	1.27495	0.371003	5.41e-05	0.0008653
nptx1	22.8192	1.26953	0.742942	0.00483386	0.034032
luzp1	2447.97	1.26877	0.195168	8.35e-12	6.85e-10
fcho1	145.436	1.26635	0.37836	7.07e-05	0.00109238
slc9b2	69.6878	1.26453	0.4397	0.00034262	0.00405089
LOC100488380	296.275	1.26243	0.278466	5.77e-07	1.75e-05
LOC116408100	24.5768	1.26099	0.715114	0.00470661	0.0334184
b3gnt5	1490.48	1.26083	0.200957	3.51e-11	2.48e-09
fosl2	1584.98	1.25978	0.277092	5.4e-07	1.65e-05
jph2	158.369	1.25862	0.295401	2.01e-06	5.35e-05
itgb2	596.229	1.2538	0.247852	4.36e-08	1.66e-06
LOC100485969	252.383	1.25326	0.393379	0.00012599	0.00176257
ass1	574.98	1.25314	0.29369	1.91e-06	5.11e-05
slc19a1	123.831	1.25211	0.388732	0.00011198	0.0015965
tmed10l	659.452	1.25059	0.234277	9.76e-09	4.25e-07
gpr84	550.317	1.25	0.287838	1.33e-06	3.72e-05
kcnj2	300.982	1.24718	0.26371	2.33e-07	7.69e-06
LOC100492943	99.4244	1.24661	0.397431	0.00015743	0.00211459
fut7	82.9279	1.2449	0.396516	0.00014848	0.00201944
ankrd22	604.521	1.24417	0.282019	1e-06	2.87e-05
n4bp3	559.663	1.24337	0.245711	3.73e-08	1.45e-06
cecr2	53.3889	1.24294	0.477215	0.00075229	0.00775855
cxcl9	76.321	1.24062	0.58046	0.00221676	0.0187468
slc11a1	49.7587	1.23905	0.595394	0.00282149	0.0228622
nolc1	1592.17	1.23875	0.301317	3.87e-06	9.37e-05
rbm28	1101.15	1.2378	0.221451	2.45e-09	1.22e-07
cert1	1943.19	1.23712	0.272616	5.72e-07	1.74e-05
mbd2	297.496	1.23442	0.27584	7.75e-07	2.28e-05
gpsm3	169.486	1.23089	0.304274	5.29e-06	0.00012365
gipc2	2148.36	1.22987	0.210013	5.06e-10	2.92e-08
scn4a	233.926	1.22779	0.274931	8.2e-07	2.4e-05
alox5ap	370.91	1.22751	0.316758	1.06e-05	0.00022543
ikzf1	100.434	1.22737	0.394724	0.00016763	0.00222767
rcc2	1605.76	1.2272	0.303489	5.18e-06	0.00012188
lxn	253.901	1.22446	0.258256	2.19e-07	7.27e-06
noc2l	944.173	1.22126	0.267851	4.96e-07	1.52e-05
tyw1	710.55	1.21636	0.233345	2.03e-08	8.44e-07
slc3a2	7302.49	1.21561	0.200315	1.42e-10	9.08e-09
LOC100485381	71.9384	1.21497	0.418613	0.0003264	0.00389061
LOC100489249	362.879	1.21465	0.254425	1.91e-07	6.48e-06
ctf1	500.138	1.21247	0.226136	8.92e-09	3.92e-07
gprc5cl1	1578.15	1.20913	0.375626	0.00011735	0.00166131
rbm19	757.108	1.2087	0.250923	1.51e-07	5.24e-06
ripor2	341.448	1.2076	0.249375	1.35e-07	4.72e-06
bdkrb2	156.89	1.20673	0.292951	3.96e-06	9.57e-05
mall	2934.01	1.20082	0.249445	1.57e-07	5.43e-06
twistnb	334.097	1.2002	0.313595	1.3e-05	0.00026743
tgfa	422.055	1.1992	0.299455	6.04e-06	0.00013735
LOC100488427	45.9601	1.19874	0.565564	0.00270038	0.0220476
stk4	1325.32	1.19841	0.206239	6.35e-10	3.57e-08
cyba	1280.46	1.19788	0.204716	4.88e-10	2.82e-08
mybbp1a	1460.49	1.19739	0.275589	1.46e-06	4.03e-05
tgm2	1109.77	1.19595	0.296029	5.58e-06	0.00012929
map3k8	286.571	1.19462	0.269519	9.85e-07	2.83e-05
tnfrsf1a	2482.03	1.19296	0.216445	3.85e-09	1.87e-07
cebpb	3428.51	1.19279	0.304696	9.16e-06	0.00019951
LOC733726	213.308	1.19202	0.312495	1.33e-05	0.00027163
flrt2	781.399	1.19184	0.242604	9.8e-08	3.52e-06
fhl3	1800.23	1.19007	0.278503	1.72e-06	4.66e-05
hs3st1	362.438	1.18781	0.319778	2.02e-05	0.00038444
gadd45a	435.641	1.18765	0.286462	3.43e-06	8.5e-05
bc014685	272.934	1.18593	0.270567	1.26e-06	3.53e-05
LOC100488227	1269.07	1.18556	0.734461	0.00580459	0.0388132
bms1	1033.02	1.18447	0.27709	1.98e-06	5.26e-05
dock11	252.623	1.18349	0.31931	2.14e-05	0.00040375
r3hdml	376.983	1.1829	0.30094	8.68e-06	0.00019081
utp4	867.831	1.18096	0.259696	5.88e-07	1.78e-05
wars1	982.788	1.18053	0.268556	1.14e-06	3.22e-05
LOC100495212	243.297	1.18005	0.337894	4.83e-05	0.00078363
thumpd3	370.303	1.1788	0.298391	8.21e-06	0.00018133
ugdh	3245.42	1.17785	0.207374	1.5e-09	7.78e-08
tnfaip6	912.911	1.17777	0.302818	1.03e-05	0.00022022
LOC100216133	1826.88	1.17558	0.219463	9.32e-09	4.08e-07
LOC100494804	846.38	1.17461	0.260987	7.22e-07	2.14e-05
sall4	592.769	1.17383	0.243919	1.69e-07	5.76e-06
tgm1	5028.89	1.17091	0.323817	3e-05	0.00053176
rdh16	136.678	1.1703	0.346224	7.39e-05	0.00113392
dnttip2	994.251	1.17003	0.288851	5.39e-06	0.00012562
LOC100493950	230.366	1.16679	0.40692	0.00037705	0.00439106
LOC100135070	609.475	1.16607	0.215858	7.54e-09	3.36e-07
coro1a	535.341	1.16589	0.268679	1.57e-06	4.29e-05
rhpn1	72.929	1.16461	0.445188	0.00078443	0.00804086
spire2	44.0371	1.16407	0.640338	0.00463345	0.0330106
utp25	583.003	1.1627	0.300166	1.13e-05	0.00023699
LOC100486529	49.8061	1.16192	0.554895	0.00282359	0.0228656
rasgrp4	459.462	1.15941	0.231586	6.1e-08	2.29e-06
cldn6	2351.81	1.15851	0.211192	4.82e-09	2.25e-07
sema7a	609.222	1.1583	0.218835	1.39e-08	5.95e-07
LOC116409678	178.46	1.15616	0.309693	1.96e-05	0.00037473
ddx10	479.915	1.15601	0.268524	1.86e-06	5e-05
areg	543.747	1.15508	0.293724	8.36e-06	0.00018429
isyna1	1538.31	1.15447	0.288245	6.76e-06	0.00015175
nhp2	1190.06	1.15439	0.267675	1.77e-06	4.77e-05
smap1	1111.71	1.15242	0.223452	3.48e-08	1.36e-06
sdc4	2024.78	1.15163	0.222478	2.6e-08	1.05e-06
myoz1	404.83	1.14835	0.342706	7.99e-05	0.00120251
tmprss4	699.583	1.14705	0.386002	0.00027673	0.00338911
ccnl2	4339.15	1.14508	0.242253	2.6e-07	8.45e-06
clic3	1699.52	1.14288	0.328718	5.2e-05	0.00083332
leng9	155.312	1.14187	0.322681	4.24e-05	0.00070632
dram1	495.621	1.14008	0.264495	1.95e-06	5.19e-05
chn2	208.638	1.13987	0.283539	6.43e-06	0.00014538
map7d1	681.066	1.13966	0.267929	2.31e-06	6.07e-05
heatr1	645.271	1.13952	0.333145	6.33e-05	0.00099592
pwp2	592.539	1.13936	0.276636	4.23e-06	0.00010136
dapp1	493.993	1.13917	0.239311	2.21e-07	7.3e-06
hdac4	145.12	1.13838	0.314609	3.15e-05	0.00055214
pde7b	419.843	1.1383	0.228235	7.12e-08	2.64e-06
umps	733.439	1.13718	0.334105	6.87e-05	0.00106838
dsc3	1968.75	1.13402	0.27081	3.13e-06	7.83e-05
ccdc88b	355.98	1.13257	0.26973	3.05e-06	7.68e-05
tbxt	255.623	1.13235	0.392251	0.00036743	0.00431244
rad52	79.0854	1.13206	0.395077	0.0004083	0.00469279
grwd1	874.536	1.13175	0.228306	8.84e-08	3.21e-06
sox11	223.825	1.12831	0.312299	3.29e-05	0.00057
itga5	531.465	1.12728	0.309403	2.78e-05	0.00049813
LOC101733569	134.321	1.12647	0.384278	0.0003414	0.00403952
f5	36.267	1.12426	0.588918	0.00434035	0.0314857
papss1	794.176	1.12395	0.263928	2.34e-06	6.14e-05
mfsd9	136.055	1.12303	0.318317	4.42e-05	0.00072678
galnt6.1	472.755	1.12242	0.286138	9.63e-06	0.00020883
vav1	236.437	1.12109	0.297953	1.9e-05	0.00036679
LOC100496175	37.4932	1.12096	0.562548	0.00372053	0.0281716
rrp15	507.188	1.11841	0.269105	3.65e-06	8.92e-05
il1rap	2335.72	1.11823	0.231715	1.68e-07	5.75e-06
LOC100490023	441.695	1.11548	0.308844	3.34e-05	0.00057684
rnf149	646.87	1.11501	0.244127	5.8e-07	1.76e-05
lrrc32	97.4903	1.11429	0.398815	0.00051624	0.00570888
adcy7	616.242	1.1129	0.219218	4.1e-08	1.58e-06
mrto4	1346.69	1.11257	0.230177	1.62e-07	5.55e-06
dpagt1	405.229	1.11227	0.269	4.12e-06	9.9e-05
fstl3	189.225	1.1121	0.336125	0.00010044	0.00145386
rbms1	229.806	1.11179	0.329507	7.85e-05	0.00119218
cdc42se1	1246.23	1.11171	0.214757	2.78e-08	1.11e-06
pdcd11	1151.16	1.11044	0.300083	2.38e-05	0.00044098
mras	522.228	1.11016	0.297441	2.41e-05	0.00044477
tspan14	1256.71	1.10795	0.196152	2.01e-09	1.01e-07
lyar	355.512	1.10771	0.298255	2.24e-05	0.00041958
hspbp1	300.771	1.10194	0.255319	1.9e-06	5.08e-05
mapk6	850.737	1.09977	0.233949	3.07e-07	9.82e-06
plcb2	279.646	1.09613	0.302765	3.2e-05	0.00055906
urb2	414.452	1.0956	0.263945	3.51e-06	8.64e-05
ezr	6896.13	1.0929	0.235807	3.92e-07	1.22e-05
tsr1	1078.4	1.09268	0.278576	1e-05	0.00021538
nle1	762.55	1.09166	0.233371	3.66e-07	1.15e-05
chn1	178.138	1.09142	0.278937	1.07e-05	0.00022704
rsl1d1	1240.51	1.08936	0.232271	3.39e-07	1.08e-05
prps1	769.367	1.08924	0.269789	6.42e-06	0.00014519
ddx24	1313.1	1.08808	0.231599	3.56e-07	1.12e-05
fnip1	723.089	1.08747	0.246714	1.27e-06	3.56e-05
dph1	286.277	1.08649	0.318196	7.18e-05	0.00110629
zfand2a	188.722	1.0853	0.349786	0.00019942	0.00258407
dph2	336.729	1.08454	0.300295	3.47e-05	0.00059549
ski	459.679	1.08438	0.299255	3.27e-05	0.0005682
LOC100485259	774.916	1.08353	0.269334	6.68e-06	0.00015061
errfi1	734.337	1.08159	0.242113	9.39e-07	2.71e-05
fam13a	1218.59	1.08142	0.204025	1.46e-08	6.18e-07
calhm6	78.9128	1.08036	0.473926	0.00207265	0.0177712
LOC100488690	2836.49	1.0796	0.263745	5.2e-06	0.00012188
dhx37	309.574	1.07937	0.339317	0.00015889	0.00212754
fas	905.074	1.07695	0.269669	7.64e-06	0.00016976
tinagl1	809.926	1.07548	0.217931	1.03e-07	3.67e-06
casq1	325.66	1.07496	0.30469	4.86e-05	0.00078562
LOC100487200	112.838	1.07468	0.367291	0.00036945	0.0043173
slc7a5	671.379	1.07378	0.321503	9.36e-05	0.00136834
emp1	7330.74	1.07235	0.290071	2.54e-05	0.00046529
pik3r5	324.839	1.07184	0.250088	2.29e-06	6.03e-05
pes1	1760.58	1.07057	0.215081	8.28e-08	3.03e-06
slc35e1	367.56	1.07046	0.324852	0.0001109	0.00158251
dus3l	696.807	1.06886	0.235246	6.96e-07	2.06e-05
rrp1b	728.786	1.06516	0.294163	3.31e-05	0.0005722
utp15	1015.12	1.064	0.260105	5.2e-06	0.00012188
snu13	2329.87	1.06362	0.211714	6.96e-08	2.59e-06
polr1c	353.652	1.06145	0.338737	0.0001905	0.00248855
myo1f	676.504	1.06062	0.238479	1.07e-06	3.05e-05
znrf1	1051.55	1.05996	0.213865	9.29e-08	3.36e-06
manf	1267.76	1.05935	0.295841	4.17e-05	0.00069689
srpk3	1667.16	1.05813	0.185354	1.47e-09	7.69e-08
hyal2	704.452	1.05724	0.310391	7.66e-05	0.00117124
cda	249.528	1.05498	0.30821	7.1e-05	0.00109584
rab11a	4065.46	1.05464	0.195092	8.35e-09	3.68e-07
capn7	1191.43	1.05334	0.215045	1.22e-07	4.33e-06
fam83c	1029.31	1.04823	0.19944	2.09e-08	8.64e-07
rnf150	217.55	1.04815	0.273058	1.46e-05	0.00029503
ano5	344.374	1.04812	0.261591	7.63e-06	0.00016974
mst1	54.3552	1.047	0.555	0.00507005	0.0351447
dph3	299.663	1.04595	0.275973	1.9e-05	0.00036679
LOC116409763	72.447	1.04449	0.41564	0.00123428	0.0116593
LOC100498436	36.3895	1.04438	0.556352	0.00503298	0.034997
wdr75	1062.91	1.0432	0.243815	2.42e-06	6.28e-05
tnfrsf21	687.413	1.04284	0.310037	8.4e-05	0.00125364
ddx54	1032.09	1.04155	0.277673	2.11e-05	0.00039803
slc35e4	105.791	1.0404	0.355755	0.00037713	0.00439106
LOC101732056	45.4986	1.03964	0.560067	0.00539894	0.0366808
tmcc1	480.166	1.03904	0.258906	7.57e-06	0.00016897
LOC100495222	413.502	1.03885	0.384349	0.00072871	0.00756393
naf1	350.289	1.03823	0.323559	0.00015753	0.00211459
cbl	1262.04	1.03732	0.235839	1.45e-06	4.02e-05
fgf10	86.7314	1.03651	0.418193	0.00136788	0.0127194
MGC147188	111.654	1.03429	0.357284	0.00042781	0.00487862
tes	302.784	1.03375	0.260065	8.98e-06	0.00019581
slc22a16	106.317	1.03317	0.380585	0.00072535	0.00753392
twnk	255.074	1.03316	0.310705	0.00010639	0.00152497
ap3b2	196.802	1.03157	0.297896	6.59e-05	0.00103041
ctsv	8623.66	1.031	0.226495	6.94e-07	2.06e-05
cad	874.269	1.03031	0.281599	3.11e-05	0.00054665
lysmd1	253.152	1.02744	0.264263	1.31e-05	0.00026906
alg11	257.657	1.02708	0.270015	1.83e-05	0.00035559
arhgap25	258.65	1.02433	0.282449	3.77e-05	0.00064141
rrp12	1042.72	1.02292	0.310849	0.0001332	0.00184033
mylk3	1549.53	1.02275	0.29456	6.38e-05	0.00099896
nipal1	385.506	1.02146	0.363466	0.0005548	0.00604785
pkp4	690.478	1.01918	0.238153	2.48e-06	6.41e-05
pim3	320.396	1.01541	0.295281	7.22e-05	0.00111044
pkm	3930.82	1.01367	0.207295	1.37e-07	4.78e-06
npas2	66.466	1.01188	0.528835	0.0048392	0.0340439
fgfbp1	1806.41	1.01064	0.322743	0.00021042	0.0027005
prmt1	3964.48	1.00779	0.256043	1.16e-05	0.00024434
emg1	399.467	1.00705	0.248219	6.73e-06	0.00015115
nop2	982.226	1.00682	0.283837	4.74e-05	0.00077302
lbhd1	719.47	1.00628	0.249895	7.72e-06	0.00017105
aatf	496.343	1.0056	0.268397	2.38e-05	0.00044098
rrp7a	292.893	1.0056	0.282749	5.01e-05	0.00080677
utp14a	838.049	1.00524	0.256989	1.23e-05	0.00025586
sdc1	3630.6	1.00502	0.230087	1.59e-06	4.32e-05
specc1	632.471	1.00268	0.233438	2.38e-06	6.22e-05
itgal	193.189	1.001	0.327999	0.00028153	0.00343477
myo1d	1638.42	1.00052	0.26154	1.7e-05	0.00033365
plxnb3	477.427	-1.00081	0.28061	4.56e-05	0.00074726
rgs22	72.1974	-1.00109	0.488786	0.00385687	0.0289543
LOC101734770	174.049	-1.00207	0.30971	0.00014858	0.00201944
vegfd	242.925	-1.00216	0.351643	0.00050028	0.005563
cavin2	1603.46	-1.00351	0.250995	8.86e-06	0.00019363
csdc2	1988.98	-1.00445	0.193649	3.25e-08	1.28e-06
col7a1	3730.68	-1.00662	0.189803	1.57e-08	6.6e-07
cyp2d6	194.438	-1.0073	0.303438	0.00010944	0.00156315
LOC116408234	58.871	-1.00932	0.434623	0.00207223	0.0177712
gsap	117.233	-1.00953	0.360134	0.00057402	0.00621482
LOC100498016	48.6367	-1.00983	0.520254	0.00459823	0.0328375
LOC100496194	243.551	-1.01218	0.315291	0.00015723	0.00211459
trip13	35.6481	-1.01237	0.603616	0.00727925	0.0461574
fanca	69.3487	-1.01247	0.466835	0.00288831	0.0232862
pkn3	165.991	-1.01309	0.298648	8.48e-05	0.00126209
dock4	543.704	-1.01589	0.267644	1.78e-05	0.00034638
utrn	1012.93	-1.01737	0.211419	2.01e-07	6.76e-06
mettl7a	898.598	-1.01805	0.291446	5.69e-05	0.00090485
LOC108648793	98.7272	-1.01825	0.365718	0.00059091	0.00635101
rftn1	83.8258	-1.01875	0.40912	0.00132194	0.0123723
dut	107.166	-1.01947	0.381343	0.00080442	0.00821178
rhbg	1675.22	-1.02017	0.263408	1.37e-05	0.00027908
c7orf31	343.279	-1.02032	0.350006	0.00039351	0.00453907
pkr2	79.8611	-1.02053	0.427528	0.00174933	0.0154952
LOC116408733	283.705	-1.02284	0.26767	1.68e-05	0.00033056
acot11	519.478	-1.02578	0.230433	1.11e-06	3.14e-05
pitpnm2	507.101	-1.02614	0.315073	0.00013062	0.00181439
dsn1	115.46	-1.02752	0.32525	0.00018297	0.0024
kcnj16	301.273	-1.02809	0.360921	0.00048768	0.00544551
pc	392.074	-1.02819	0.263533	1.19e-05	0.0002486
papss2	303.186	-1.02972	0.314691	0.00012818	0.00178779
tlcd4	259.27	-1.03134	0.265689	1.27e-05	0.0002625
plcb4	214.867	-1.03299	0.289286	4.27e-05	0.00070959
crip3	44.0199	-1.0331	0.512777	0.0037613	0.0283873
znf395	375.637	-1.03364	0.346457	0.00031883	0.00381735
LOC116408578	562.183	-1.03377	0.246985	3.61e-06	8.85e-05
LOC100491716	42.3745	-1.03412	0.559029	0.00537921	0.0365777
usp54	230.233	-1.03527	0.299874	6.38e-05	0.00099896
ccl27	1172.12	-1.03533	0.230129	8.87e-07	2.59e-05
cxxc4	43.6964	-1.03604	0.534389	0.0044624	0.0320383
id4	218.324	-1.03631	0.288853	3.96e-05	0.00066591
agrn	781.42	-1.03894	0.211998	1.23e-07	4.34e-06
LOC100494424	65.7851	-1.03972	0.494873	0.00326282	0.0256367
slc2a12	61.7991	-1.04013	0.495741	0.00326199	0.0256367
tmc5	150.897	-1.0413	0.414983	0.0011945	0.0113704
barx2	315.673	-1.04499	0.421644	0.00129069	0.012135
ism2	355.615	-1.04526	0.254109	4.92e-06	0.00011667
LOC101733045	309.223	-1.04786	0.293908	4.41e-05	0.00072676
sts	63.0752	-1.0479	0.492206	0.00295733	0.0236999
LOC100490553	184.876	-1.04827	0.285182	2.83e-05	0.00050613
fen1	179.293	-1.04843	0.327763	0.00015601	0.00210296
LOC100492857	117.569	-1.04976	0.338402	0.0002122	0.00272118
chrd	59.1678	-1.05137	0.473113	0.00239729	0.0199687
LOC448216	87.4264	-1.05149	0.417257	0.00120219	0.0114108
srgap3	545.017	-1.05529	0.305812	5.99e-05	0.00094689
mcm2	327.103	-1.05597	0.366933	0.00042375	0.00483919
gpt	548.862	-1.05754	0.224754	3.22e-07	1.03e-05
LOC116408739	206.077	-1.05805	0.322519	0.00011531	0.00163672
dip2a	417.05	-1.05897	0.250808	2.91e-06	7.36e-05
LOC100486501	3439.46	-1.0592	0.236911	9.14e-07	2.65e-05
gnb3	461.13	-1.05935	0.264245	7.61e-06	0.00016955
LOC100170611	38.3313	-1.0613	0.603168	0.00602622	0.0399296
xdh	866.593	-1.06269	0.305595	5.86e-05	0.00093096
LOC100491025	76.429	-1.06276	0.428912	0.00129595	0.0121737
prkdc	335.589	-1.06283	0.262197	6.07e-06	0.00013795
fam120b	64.0064	-1.06293	0.449689	0.00173175	0.0153904
mprip	1810.23	-1.06487	0.222346	2.04e-07	6.84e-06
dhrs12	455.605	-1.06586	0.26689	7.71e-06	0.00017105
LOC101733930	101.955	-1.06714	0.455321	0.00171787	0.0153382
tmprss2.2	271.9	-1.06767	0.289094	2.56e-05	0.00046774
oscp1	40.8319	-1.06869	0.538775	0.00389555	0.0291451
cadm1	295.447	-1.06958	0.24641	1.73e-06	4.66e-05
opn8	38.7921	-1.07011	0.567211	0.00471459	0.0334365
gpr17	51.9674	-1.07164	0.473947	0.00210607	0.017981
mad2l1	49.8919	-1.0719	0.552202	0.00405529	0.0299726
lrrc39	165.502	-1.07194	0.396835	0.00067936	0.00712992
fam169a	398.61	-1.07374	0.337376	0.0001575	0.00211459
tmem35b	2635.95	-1.07429	0.277805	1.25e-05	0.00025975
serpinb11	1728.85	-1.0759	0.233726	5.17e-07	1.58e-05
syne2	4743.12	-1.07614	0.303523	4.62e-05	0.00075468
colgalt2	73.5997	-1.07648	0.490358	0.00242172	0.0201201
trpv4	159.245	-1.08015	0.346475	0.0001926	0.00250786
n4bp2l1	214.047	-1.08074	0.276622	1.08e-05	0.00022862
cyp2f1	132.763	-1.08121	0.354696	0.00025865	0.00319068
aoah	378.109	-1.08171	0.273413	8.9e-06	0.00019426
wnt7b	123.851	-1.08194	0.342414	0.0001706	0.00226171
foxp2	190.184	-1.08233	0.37882	0.00043392	0.00493787
muc22	341.772	-1.08377	0.253867	2.37e-06	6.2e-05
LOC116406511	255.871	-1.08503	0.354999	0.00022896	0.00289908
satb2	208.827	-1.08842	0.336452	0.00013101	0.00181643
dipk1a	256.122	-1.08878	0.285173	1.56e-05	0.00031096
hepacam	48.549	-1.08932	0.546747	0.00371475	0.0281594
LOC116408242	135.728	-1.09101	0.390849	0.00051086	0.00566102
LOC493382	161.766	-1.09209	0.370388	0.0003203	0.00382925
galnt18	156.424	-1.09273	0.290368	1.9e-05	0.00036679
adamts7	199.974	-1.09325	0.410407	0.00073219	0.00758531
LOC100496318	413.008	-1.09371	0.243185	8.02e-07	2.36e-05
LOC100497820	49.3522	-1.09534	0.569489	0.00422804	0.0309223
LOC100493770	86.8431	-1.09657	0.418418	0.00081678	0.00832744
top2a	193.687	-1.09769	0.420928	0.00083641	0.00848982
pask	87.6606	-1.09829	0.415381	0.00078156	0.00801918
myh7b	706.257	-1.09934	0.390776	0.0004738	0.00532377
gdpd2	1274.52	-1.1002	0.306261	3.59e-05	0.00061398
rapsn	95.8392	-1.10033	0.401706	0.00059491	0.0063781
rhcg	232.093	-1.10046	0.362174	0.00023577	0.00295733
lum	16586	-1.10107	0.279034	8.79e-06	0.00019294
mtmr11	511.154	-1.10198	0.234112	3e-07	9.63e-06
apoe	14000.1	-1.10303	0.296877	2.39e-05	0.00044123
LOC100485478	183.762	-1.10496	0.327101	7.95e-05	0.00120079
rhbdl2	201.2	-1.10882	0.344792	0.00013569	0.0018683
LOC100487313	81.3167	-1.10883	0.41603	0.0007173	0.00747439
tmem204	196.567	-1.11023	0.292165	1.71e-05	0.0003362
lrrc14b	54.8157	-1.11417	0.582037	0.00405434	0.0299726
LOC116406542	101.698	-1.11583	0.403218	0.00053826	0.0058996
cyp4f2	56.0647	-1.11896	0.527562	0.00271811	0.0221586
LOC100488386	136.276	-1.11948	0.371842	0.00025874	0.00319068
cyp1d1	430.367	-1.12047	0.294371	1.5e-05	0.00030206
tmtc1	294.64	-1.12108	0.315799	4.04e-05	0.00067859
LOC100489802	756.063	-1.12124	0.37193	0.00024875	0.00309496
fsd2	190.712	-1.12356	0.294568	1.46e-05	0.00029503
syt15	59.2852	-1.12371	0.492133	0.00183313	0.0161219
bbox1	319.028	-1.12617	0.326019	5.68e-05	0.00090393
mcm5	253.196	-1.12712	0.352919	0.00013843	0.00190045
depdc7	277.823	-1.12798	0.253905	1e-06	2.87e-05
LOC100493336	860.582	-1.12992	0.31436	3.23e-05	0.00056344
rrm1	209.906	-1.13073	0.267473	2.6e-06	6.69e-05
pcna	930.757	-1.13081	0.216977	2.79e-08	1.11e-06
kntc1	79.1177	-1.13272	0.474172	0.00141275	0.0130686
LOC101732034	345.523	-1.13671	0.268718	2.55e-06	6.6e-05
foxc1	37.45	-1.1378	0.582794	0.00385373	0.0289543
per2	372.97	-1.13885	0.259063	1.18e-06	3.33e-05
LOC100486185	112.839	-1.14232	0.457104	0.00105479	0.0102407
LOC116412232	617.016	-1.144	0.311219	2.47e-05	0.000453
LOC100494139	77.7705	-1.1449	0.471633	0.00130661	0.012256
bmp7	786.138	-1.14696	0.210213	6.17e-09	2.8e-07
snx20	75.1186	-1.1504	0.467369	0.00109719	0.0105912
aifm2	450.749	-1.1507	0.345804	8.5e-05	0.00126336
foxm1	29.6598	-1.15114	0.656695	0.00500301	0.0348741
pclaf	143.605	-1.15575	0.319075	2.95e-05	0.00052527
upk3a	2913.07	-1.15772	0.305642	1.44e-05	0.00029074
shisal2b	28.1657	-1.16688	0.66089	0.00489466	0.0342829
phr	148	-1.16711	0.366387	0.00013484	0.00185977
cdk2	140.09	-1.16756	0.3107	1.74e-05	0.00033986
ppm1h	112.832	-1.1695	0.353458	9.06e-05	0.00133642
sncaip	77.5696	-1.17105	0.393657	0.00026636	0.00327461
ccna2	151.889	-1.17206	0.516812	0.00172085	0.0153385
tmprss2.7	136.423	-1.17211	0.385998	0.00021676	0.0027752
ak4	230.956	-1.17419	0.319017	2.27e-05	0.00042431
prim1	178.669	-1.17555	0.339061	5.17e-05	0.00082974
LOC100493237	52.4962	-1.18104	0.471184	0.00100299	0.00983289
cadm4	180.638	-1.18155	0.310749	1.41e-05	0.00028495
pdgfd	247.748	-1.18177	0.288034	4.12e-06	9.9e-05
cpxm2	333.424	-1.1907	0.247539	1.6e-07	5.53e-06
tmprss2.4	266.801	-1.19156	0.277831	1.85e-06	4.98e-05
asap3	858.362	-1.19402	0.275278	1.47e-06	4.04e-05
LOC100490476	1174.42	-1.19531	0.246515	1.3e-07	4.57e-06
LOC100497588	269.494	-1.19734	0.288877	3.36e-06	8.34e-05
klf4	662.202	-1.19959	0.252877	2.23e-07	7.35e-06
tpx2	195.327	-1.20132	0.337899	3.51e-05	0.00060262
LOC100496311	532.563	-1.2021	0.386805	0.00016731	0.00222727
dlx4	33.3184	-1.20572	0.617617	0.00334182	0.0260915
LOC100170623	721.91	-1.20743	0.229136	1.43e-08	6.08e-07
LOC116411093	33.6798	-1.20873	0.704388	0.00515099	0.0354877
sgk2	187.381	-1.21256	0.379147	0.00012164	0.00171296
LOC100488102	486.013	-1.21268	0.33822	3.08e-05	0.00054332
chtf18	61.8997	-1.21693	0.435605	0.0004493	0.00508657
sox18	104.117	-1.21928	0.400128	0.00020302	0.0026257
pot1	57.9556	-1.22177	0.473378	0.00078567	0.00804086
lvrn	57.4513	-1.22254	0.486359	0.00093429	0.00925531
jund	1070.18	-1.22407	0.234614	2.06e-08	8.53e-07
fbln7	796.183	-1.22989	0.224573	3.89e-09	1.87e-07
cdc6	61.0162	-1.2307	0.480282	0.00080293	0.00820703
LOC108644855	33.8522	-1.23251	0.59535	0.00255345	0.0210837
rdh7.1	104.362	-1.23272	0.407145	0.0002055	0.00264586
haspin	95.8425	-1.2355	0.426633	0.00030824	0.00371275
tgm5	658.203	-1.23697	0.334827	2.25e-05	0.00042067
aifm3	104.84	-1.23998	0.359374	5.1e-05	0.00082167
mc1r	38.4554	-1.24008	0.658914	0.00354928	0.02717
kcnmb1	57.7127	-1.24096	0.51157	0.00117223	0.0111916
ttc39b	1067.72	-1.24191	0.229072	5.95e-09	2.71e-07
slc4a11	855.367	-1.24224	0.296474	2.64e-06	6.77e-05
LOC101733001	47.5504	-1.24272	0.500947	0.00098494	0.00968122
epb41l4a	396.786	-1.24296	0.273951	5.31e-07	1.62e-05
pole	126.223	-1.24489	0.356575	4.37e-05	0.00072165
fbln2	113.068	-1.2453	0.395625	0.00014108	0.00193094
LOC101730266	46.8594	-1.2473	0.541133	0.00150277	0.0136884
fbxo40	61.1392	-1.24777	0.426518	0.00029363	0.00356404
tmem14a	619.472	-1.24778	0.263321	2.15e-07	7.18e-06
kcna6	69.4428	-1.24843	0.461162	0.0005321	0.00584399
khdrbs2	25.5398	-1.24941	0.744301	0.00520698	0.0357393
LOC100493748	73.915	-1.25906	0.454938	0.00045992	0.00519325
LOC780339	118.493	-1.2595	0.391563	0.00011355	0.00161718
rbbp8nl	259.957	-1.26312	0.363521	4.42e-05	0.00072678
LOC101734284	34.0409	-1.26346	0.654657	0.00303222	0.0242036
nrep	801.34	-1.26394	0.305008	3.2e-06	7.98e-05
btc	49.9229	-1.26637	0.48929	0.0007504	0.007749
gdpd3	1622.23	-1.26729	0.27005	2.53e-07	8.24e-06
pts	128.502	-1.2675	0.337015	1.52e-05	0.00030393
s1pr5	252.353	-1.26998	0.269675	2.5e-07	8.15e-06
dkk1	184.129	-1.27022	0.448854	0.00035629	0.00419913
lmx1a	27.3971	-1.27517	0.997945	0.00761131	0.0476426
ppfia2	53.9538	-1.27693	0.524247	0.0010638	0.0103219
ncapd2	119.564	-1.27821	0.371744	4.98e-05	0.00080303
prr5l	83.4401	-1.28552	0.412144	0.00014881	0.00201944
cyp2j2	91.623	-1.28699	0.426916	0.0002097	0.00269343
ppargc1a	112.389	-1.29156	0.452103	0.00032685	0.0038931
LOC594905	651.663	-1.29635	0.233643	2.83e-09	1.39e-07
LOC116406578	332.859	-1.29911	0.312835	2.88e-06	7.31e-05
bcam	790.721	-1.30162	0.239026	4.73e-09	2.21e-07
ung	61.8541	-1.30571	0.432978	0.00020329	0.0026257
uhrf1	115.858	-1.31261	0.325045	4.8e-06	0.00011433
donson	43.4855	-1.31406	0.506208	0.00067398	0.00708271
LOC108647843	552.146	-1.32031	0.239596	3.3e-09	1.6e-07
poc5	24.4677	-1.3207	0.701251	0.00343145	0.0265119
xrcc4	36.8563	-1.32274	0.579457	0.00149563	0.0136541
dusp1	3727.5	-1.32283	0.325112	3.6e-06	8.84e-05
dck	83.8589	-1.32783	0.438531	0.00019246	0.00250786
scx	111.251	-1.32904	0.427344	0.00014354	0.0019596
LOC100488482	483.67	-1.3292	0.330973	5.06e-06	0.00011947
aurkb	120.295	-1.33435	0.41569	0.00010095	0.00145867
ccne2	44.0592	-1.33483	0.510594	0.00062661	0.00666339
eps8l2	756.563	-1.33484	0.305511	1.08e-06	3.06e-05
tfap2b	400.833	-1.33533	0.257396	1.97e-08	8.25e-07
abtb2	99.3927	-1.33548	0.411564	9.27e-05	0.00135927
tef	1110.63	-1.33893	0.22372	2.02e-10	1.26e-08
cblc	276.176	-1.33934	0.298006	6.25e-07	1.88e-05
LOC100485312	156.725	-1.34082	0.326193	3.51e-06	8.64e-05
esco2	44.2218	-1.34258	0.51284	0.0005829	0.00627747
sycp2	92.6873	-1.34531	0.416057	9.79e-05	0.00142016
gdf11	47.9848	-1.34668	0.530272	0.00078067	0.00801525
LOC105945150	22.8754	-1.34747	0.772323	0.00398281	0.0295592
LOC100127750	119.29	-1.34914	0.360669	1.54e-05	0.00030772
pax9	187.064	-1.35047	0.277017	9.6e-08	3.46e-06
diaph3	42.9546	-1.35126	0.576938	0.00120104	0.0114108
lyrm7	70.0352	-1.35163	0.425054	0.00011515	0.00163586
LOC101731925	83.184	-1.35352	0.381195	3.19e-05	0.00055689
kcna4	154.594	-1.35794	0.321592	2.07e-06	5.49e-05
plxdc2	189.783	-1.35962	0.346092	7.12e-06	0.00015901
stk39	139.918	-1.35992	0.328904	3.04e-06	7.67e-05
LOC116407545	50.7972	-1.36145	0.505611	0.00052672	0.00580077
LOC100496785	229.111	-1.36931	0.300149	4.32e-07	1.34e-05
LOC493204	24.1385	-1.37484	0.780229	0.00387281	0.0290109
c4h16orf46	60.3045	-1.38778	0.428918	9.21e-05	0.00135207
LOC100494722	239.201	-1.39005	0.28321	7.81e-08	2.89e-06
LOC101733769	14.4463	-1.39817	1.07189	0.00745227	0.0468942
idua	369.767	-1.40413	0.271687	2.18e-08	8.93e-07
LOC100491349	767.966	-1.40831	0.249025	1.4e-09	7.33e-08
glis1	140.776	-1.41073	0.34954	4.36e-06	0.00010416
LOC100498591	143.769	-1.41075	0.346689	3.83e-06	9.33e-05
chst14	159.543	-1.4144	0.337374	2.3e-06	6.06e-05
shisal1	67.8192	-1.41637	0.470889	0.00018827	0.00246547
chaf1b	34.1048	-1.41775	0.663565	0.00179587	0.0158637
rab30	304.541	-1.41963	0.276809	2.52e-08	1.02e-06
wnt10b	518.959	-1.42142	0.276591	2.16e-08	8.88e-07
ankrd1	585.507	-1.42204	0.344258	2.57e-06	6.62e-05
atoh8	87.5366	-1.42625	0.389576	1.95e-05	0.00037394
cyp2e1	55.6585	-1.42722	0.454187	0.00011935	0.0016851
fzd8	120.018	-1.42811	0.341343	2.22e-06	5.87e-05
hsd17b2	88.5063	-1.42966	0.527802	0.00043499	0.00494655
lgi4	162.631	-1.43003	0.382164	1.37e-05	0.00027908
mcf2	21.2643	-1.4312	0.79957	0.00362981	0.0276941
g6pc	204.896	-1.4319	0.357477	4.81e-06	0.00011444
LOC105946208	21.7167	-1.43243	0.831353	0.00387145	0.0290109
cbr1	577.933	-1.43677	0.227183	2.28e-11	1.7e-09
LOC550107	256.321	-1.43923	0.29496	8.56e-08	3.12e-06
LOC100498493	32.3338	-1.44083	0.70283	0.00227173	0.0191512
LOC100496629	113.975	-1.44311	0.38862	1.62e-05	0.00031905
trim59	67.3621	-1.44403	0.464627	0.00013049	0.00181439
LOC779590	231.643	-1.44527	0.308971	2.36e-07	7.76e-06
mfsd8	80.4098	-1.44652	0.394587	1.96e-05	0.00037473
itprid1	78.2886	-1.4501	0.464325	0.00013048	0.00181439
gpr37	244.02	-1.45266	0.405079	2.46e-05	0.00045138
cyp2b6	27.7751	-1.45377	1.02428	0.00696551	0.0446437
ablim3	147.853	-1.45614	0.354305	3.07e-06	7.7e-05
cobll1	858.2	-1.46002	0.254553	8.61e-10	4.71e-08
gal3st4.5	337.05	-1.46534	0.23477	3.81e-11	2.68e-09
wnt5b	109.202	-1.4711	0.432894	4.78e-05	0.0007786
eppk1	9912.25	-1.47603	0.234509	2.97e-11	2.15e-09
LOC101731984	55.3131	-1.47765	0.527659	0.00032627	0.00389061
LOC116412188	247.694	-1.48151	0.333282	6.85e-07	2.04e-05
sorl1	449.225	-1.48313	0.318034	2.45e-07	8.02e-06
LOC105947701	162.462	-1.48356	0.356699	2.42e-06	6.28e-05
myf5	48.5212	-1.48594	0.474388	0.00011898	0.00168143
frem2	658.121	-1.48692	0.232184	1.31e-11	1.03e-09
LOC101733516	842.858	-1.48881	0.221581	1.52e-12	1.4e-10
tyms	66.6599	-1.48946	0.439161	4.84e-05	0.0007842
LOC101732907	238.784	-1.4949	0.394526	1.1e-05	0.00023149
cldn8.3	93.5426	-1.49711	0.432567	3.94e-05	0.000663
epas1	267.645	-1.50206	0.344145	9.83e-07	2.82e-05
egfl6	509.112	-1.50214	0.395273	1.03e-05	0.00022031
kiaa1324	770.754	-1.50299	0.256038	3.62e-10	2.14e-08
acp3	117.073	-1.50421	0.439032	4.38e-05	0.00072216
lmbr1	860.912	-1.51039	0.223847	1.28e-12	1.19e-10
LOC734092	144.908	-1.51303	0.430605	3.06e-05	0.00054045
sema3b	1063.97	-1.51532	0.196204	9.35e-16	1.33e-13
lamb4	1091.59	-1.51545	0.293945	1.99e-08	8.3e-07
aadacl3	266.723	-1.51731	0.354125	1.36e-06	3.8e-05
krt18.2	221.556	-1.52686	0.290114	1.14e-08	4.9e-07
dlk2	81.8753	-1.53303	0.375934	3.42e-06	8.48e-05
fancd2	96.7003	-1.53476	0.428216	2.37e-05	0.00044056
sntb1	81.9503	-1.53489	0.387373	5.45e-06	0.00012684
LOC108645749	35.1942	-1.53603	0.596173	0.00056417	0.00612917
mmp3	381.427	-1.53614	0.291958	1.07e-08	4.64e-07
dapk2	294.442	-1.53665	0.327393	2.03e-07	6.82e-06
mki67	922.685	-1.53882	0.253253	1e-10	6.69e-09
efemp1	969.407	-1.54068	0.306322	3.74e-08	1.45e-06
LOC101732334	101.22	-1.55571	0.429715	1.96e-05	0.00037473
col22a1	495.175	-1.55645	0.246998	2.38e-11	1.77e-09
ankrd9	334.214	-1.56591	0.274116	8.89e-10	4.84e-08
jun	1456.41	-1.58324	0.260056	8.88e-11	5.97e-09
LOC101731824	190.82	-1.5838	0.437363	2.04e-05	0.00038735
sox21	72.0015	-1.58654	0.530509	0.00017198	0.00227566
LOC116411489	57.5373	-1.58772	0.480233	6.61e-05	0.00103194
col2a1	2993.95	-1.59117	0.206621	1.11e-15	1.54e-13
sacs	1588.65	-1.60292	0.338243	1.56e-07	5.43e-06
LOC100496941	61.4367	-1.60312	0.498439	8.35e-05	0.0012496
slc52a3	84.0943	-1.60508	0.378145	1.57e-06	4.29e-05
LOC101734421	821.73	-1.60978	0.267442	1.26e-10	8.12e-09
tom1l1	910.887	-1.61173	0.208641	8.65e-16	1.24e-13
LOC116410860	14.148	-1.61562	0.990385	0.00415032	0.0304804
col4a6	870.685	-1.61586	0.217232	8.11e-15	1.02e-12
sox14	102.751	-1.61636	0.466211	3.49e-05	0.00059854
tox	68.2168	-1.6185	0.435491	1.36e-05	0.00027772
LOC105947355	7229.35	-1.62137	0.230687	1.64e-13	1.73e-11
cdca7	208.241	-1.62479	0.44583	1.74e-05	0.00033986
LOC100489478	305.481	-1.632	0.2823	5.64e-10	3.21e-08
krt50	1311.81	-1.6321	1.16552	0.00496026	0.0346528
LOC101734194	328.722	-1.6333	0.264648	5.13e-11	3.57e-09
sytl1	575.307	-1.63925	0.360711	3.6e-07	1.13e-05
itpr3	762.153	-1.63993	0.247333	2.55e-12	2.29e-10
LOC100491408	162.484	-1.64601	0.377409	9e-07	2.62e-05
ddx58	146.234	-1.65226	0.376924	8.24e-07	2.41e-05
coro2a	382.261	-1.65372	0.305788	4.73e-09	2.21e-07
LOC100486289	340.181	-1.65531	0.323084	2.17e-08	8.91e-07
vgll2	87.996	-1.65798	0.418141	4.99e-06	0.00011815
man2a2	449.639	-1.65944	0.305389	3.99e-09	1.9e-07
rora	129.143	-1.66165	0.3113	6.97e-09	3.13e-07
sort1	923.826	-1.66261	0.28306	3.11e-10	1.86e-08
ccn6	22.5471	-1.66614	0.93341	0.00341256	0.0264383
col4a5	1059.76	-1.6686	0.216653	9.99e-16	1.41e-13
LOC108645188	1267.37	-1.67204	0.222622	4.54e-15	5.83e-13
atad2	111.427	-1.68268	0.429786	5.95e-06	0.00013597
hes5.6	37.7026	-1.69213	0.600664	0.00028447	0.00346534
LOC100490513	83.0329	-1.69651	1.94567	0.00521226	0.0357603
siglec1	64.1566	-1.69846	0.488542	3.15e-05	0.00055214
cdc45	33.5327	-1.70201	0.557593	0.00013602	0.00187123
cry2	306.042	-1.70302	0.260086	4.54e-12	3.98e-10
fyb2	160.61	-1.70449	0.360779	1.62e-07	5.55e-06
pof1b	1715.84	-1.70484	0.305176	1.75e-09	8.92e-08
gpc1	331.165	-1.7074	0.263758	7.27e-12	6.05e-10
cpne7	14.1725	-1.70856	1.0256	0.00379028	0.0285926
igfbp2	80.8436	-1.71034	0.365649	2.01e-07	6.77e-06
LOC100485083	107.813	-1.71064	0.516223	5.52e-05	0.00088176
tk1	48.1931	-1.71154	0.508727	4.92e-05	0.00079509
tmprss2.8	386.732	-1.71727	0.293446	3.4e-10	2.03e-08
hspa12b	167.106	-1.71949	0.322385	6.98e-09	3.13e-07
ppp2r3a	884.366	-1.72254	0.25815	1.84e-12	1.68e-10
c5h1orf115	57.6521	-1.72493	0.485609	2.35e-05	0.00043704
tmprss2.5	1085.29	-1.72883	0.243637	9.53e-14	1.03e-11
mhc2a	243.115	-1.72965	0.374827	2.72e-07	8.76e-06
fgfbp2	2294.27	-1.7311	0.227452	2.08e-15	2.79e-13
LOC101733293	999.873	-1.73114	0.306301	1.09e-09	5.91e-08
gucy1a2	17.6515	-1.76185	0.899133	0.00215453	0.0183231
nxpe4	571.876	-1.76764	0.383889	2.65e-07	8.59e-06
LOC100491420	45.3292	-1.76879	0.63745	0.00033817	0.00400836
col14a1	3039.8	-1.76922	0.205688	5.65e-19	1.14e-16
tfcp2l1	778.957	-1.77368	0.275878	9.15e-12	7.47e-10
prkcb	232.199	-1.77907	0.283884	2.63e-11	1.94e-09
trpm8	124.859	-1.78012	0.421249	1.53e-06	4.18e-05
nr4a2	100.872	-1.78084	0.496028	1.95e-05	0.00037394
sostdc1	361.46	-1.78583	0.353997	3.05e-08	1.21e-06
LOC100492690	694.6	-1.78772	0.265505	1.32e-12	1.23e-10
pitpnm3	75.6099	-1.79313	0.422154	1.46e-06	4.03e-05
dst	15083.9	-1.79387	0.333882	5.39e-09	2.47e-07
dio1	287.557	-1.794	0.370134	8.3e-08	3.03e-06
LOC116406488	218.382	-1.7955	0.288504	3.49e-11	2.48e-09
fam83a	1650.65	-1.79618	0.24208	9.6e-15	1.17e-12
hes5.8	592.383	-1.80019	0.847468	0.00128069	0.0120481
creb3l1	274.823	-1.80232	0.358652	3.35e-08	1.31e-06
rasgrf2	51.9387	-1.81712	0.478084	8.84e-06	0.00019363
LOC101732997	558.048	-1.81832	0.280438	6.27e-12	5.25e-10
cdo1	785.596	-1.83081	0.327932	1.6e-09	8.25e-08
nppc	14.7267	-1.83233	1.09817	0.0032988	0.0257932
per1	506.848	-1.83698	0.282958	5.81e-12	4.93e-10
kcne4	59.5342	-1.83749	0.469587	5.62e-06	0.0001298
slc27a2	154.085	-1.85402	0.3723	4.25e-08	1.63e-06
LOC101731739	58.4976	-1.86566	0.756987	0.00087735	0.00884396
fam184a	47.0979	-1.86807	0.570458	5.74e-05	0.00091258
cep126	186.217	-1.87391	0.31638	2.09e-10	1.29e-08
oxtr	267.5	-1.87637	0.32146	3.7e-10	2.19e-08
tbx2	121.194	-1.88525	0.367114	2.03e-08	8.44e-07
grip1	96.9978	-1.89569	0.380255	3.92e-08	1.52e-06
LOC116408365	48.5505	-1.90208	0.633553	0.0001487	0.00201944
LOC100494741	76.8036	-1.9056	0.484268	5.71e-06	0.00013139
npnt	809.898	-1.9056	0.31626	1.11e-10	7.26e-09
tmem132c	122.039	-1.90652	0.341303	1.6e-09	8.25e-08
LOC100490986	54.2828	-1.91334	0.524796	1.54e-05	0.00030705
LOC116406694	241.015	-1.91749	0.346833	2.09e-09	1.05e-07
slc18a1	85.1798	-1.93451	0.43771	6.27e-07	1.89e-05
klhl23	18.6235	-1.9374	0.816055	0.00087891	0.0088531
hes2	483.372	-1.94271	0.240711	4.92e-17	8.15e-15
papln	3087.51	-1.94618	0.236732	1.9e-17	3.35e-15
adh1a	376.623	-1.95644	0.324246	1.05e-10	6.91e-09
LOC100496743	87.0997	-1.95984	0.492755	3.93e-06	9.52e-05
gda	18.14	-1.96541	0.920037	0.00138197	0.0128281
LOC105945896	160.546	-1.98596	0.311823	1.33e-11	1.05e-09
arhgef19	1931.65	-1.99722	0.315779	1.63e-11	1.25e-09
nr1d2	596.933	-2.00402	0.27313	1.42e-14	1.72e-12
LOC100496989	965.287	-2.00585	0.269265	5.88e-15	7.5e-13
LOC116409567	136.665	-2.00851	0.379831	7.92e-09	3.5e-07
rrm2	195.772	-2.00859	0.358166	1.26e-09	6.75e-08
clip4	286.805	-2.01927	0.33995	1.81e-10	1.14e-08
LOC101733308	144.279	-2.03819	0.326133	2.81e-11	2.05e-09
foxq1	710.036	-2.0465	0.343247	1.51e-10	9.59e-09
LOC116411104	168.235	-2.05962	0.4238	7.05e-08	2.62e-06
hspa2	921.209	-2.08531	0.255224	2.2e-17	3.8e-15
LOC100488322	437.345	-2.08793	0.30122	2.81e-13	2.9e-11
LOC100497990	3044.92	-2.1062	0.231002	6.01e-21	1.46e-18
LOC116408364	19.1915	-2.10936	0.839154	0.00060192	0.0064349
smc6.1	428.568	-2.13777	0.313702	5.98e-13	5.75e-11
kcna3	44.1653	-2.16581	0.575878	9.26e-06	0.00020119
LOC100496627	60.0175	-2.18024	0.636095	4.61e-05	0.00075391
trim36	334.744	-2.19147	0.32303	7.29e-13	6.85e-11
ccn4	73.2412	-2.19273	0.406707	4.15e-09	1.97e-07
slco2b1	177.803	-2.19488	0.343874	1.04e-11	8.42e-10
hic1	721.903	-2.20915	0.270532	2.13e-17	3.72e-15
LOC100496133	218.376	-2.23645	1.04106	0.000934	0.00925531
epb41l4b	179.634	-2.24684	0.327638	4.62e-13	4.52e-11
LOC733945	36.0424	-2.25518	0.579084	5.58e-06	0.00012929
atp13a-like	14.1928	-2.25819	0.93869	0.0006889	0.00721592
egr1	1988.16	-2.25923	0.295199	1.24e-15	1.71e-13
cyp26b1	3305.52	-2.25966	0.237777	1.29e-22	3.56e-20
dbp	219.868	-2.30201	0.323302	6.61e-14	7.64e-12
LOC101734942	194.367	-2.30662	0.298716	7.58e-16	1.11e-13
pou3f1	336.093	-2.30879	0.300675	1.09e-15	1.52e-13
LOC100490728	41.6309	-2.31112	0.526477	6.64e-07	1.99e-05
gpr26	10.3001	-2.31453	1.16079	0.00184343	0.0162037
plch1	232.158	-2.32596	0.389362	1.37e-10	8.74e-09
LOC101730243	33.8644	-2.36585	0.815712	0.00015039	0.00203477
hlf	159.457	-2.3839	0.424759	1.15e-09	6.2e-08
adamts18	69.5932	-2.3933	0.507388	1.38e-07	4.8e-06
LOC100497279	5268.81	-2.39864	0.31204	7.76e-16	1.12e-13
parp14.1	98.9263	-2.4001	0.415004	4.15e-10	2.43e-08
nr4a1	925.167	-2.40703	0.35239	5.76e-13	5.57e-11
ca7	86.5458	-2.45257	0.493246	4.11e-08	1.58e-06
LOC116408240	22.4107	-2.4581	0.848635	0.00019227	0.0025076
tmem116	181.772	-2.47201	0.532409	1.84e-07	6.25e-06
faah.2	1412	-2.49499	0.323717	7.49e-16	1.11e-13
LOC101730827	41.7032	-2.49814	0.742103	3.7e-05	0.00063068
LOC100492897	13.7174	-2.51776	1.13558	0.0009303	0.00923289
inhbb	38.0087	-2.52091	0.643467	5.61e-06	0.00012975
LOC101733217	69.5534	-2.53257	0.676352	8.85e-06	0.00019363
dhrs3	672.145	-2.53772	0.26651	1.05e-22	2.97e-20
LOC100498396	9.46362	-2.56411	1.38045	0.00206699	0.0177701
hunk	332.65	-2.56441	0.276464	1.15e-21	3.08e-19
osgin1	70.9796	-2.59176	0.429295	9.09e-11	6.08e-09
insm1	43.7599	-2.6259	0.510748	1.66e-08	6.95e-07
LOC101733995	28.5477	-2.64369	0.883368	0.00012392	0.00174044
LOC100491791	54.7908	-2.72507	0.478056	6.77e-10	3.76e-08
LOC116412195	209.562	-2.75126	0.331198	6.23e-18	1.16e-15
ascl2	43.0286	-2.78459	0.605853	2.48e-07	8.12e-06
LOC116407728	72.8981	-2.78602	0.509984	2.81e-09	1.38e-07
snx31	447.603	-2.7872	0.392963	7.03e-14	8.01e-12
LOC100491186	113.484	-2.86542	0.416993	3.55e-13	3.54e-11
LOC100490489	76.2599	-2.88477	0.790002	1.56e-05	0.00031102
msc	30.9342	-3.04052	0.727688	1.62e-06	4.39e-05
foxn1	348.185	-3.32844	0.379293	9.81e-20	2.19e-17
klf2	1591.17	-3.33759	0.330543	2.92e-25	9.98e-23
alx4	8.34476	-3.52803	1.68008	0.00443483	0.0318974
c11orf87	59.0361	-3.52844	0.586956	1.04e-10	6.86e-09
LOC101731079	80.6685	-3.71806	0.577908	7.84e-12	6.49e-10
fos	4187.35	-3.95075	0.283906	2.71e-45	1.09e-41
b4galt1.1	10.3478	-4.11514	1.55903	0.00167092	0.0149823
cyp26a1	358.124	-7.8836	1.15248	4.06e-13	4e-11

## Sheet: DEG of TRDKO st61
Supplemental Table 3D. The 1134 DEGs of TRDKO tadpoles at stage 61 during wound healing (6hpa vs 0 hpa)
gene	baseMean	log2FoldChange	lfcSE	p-value	FDR
il11	91.1539	10.2562	2.74108	1.83027e-11	1.48498e-09
il10	12.5919	7.91737	2.80661	1.12879e-06	3.29156e-05
LOC100489735	22.8185	7.1912	1.42532	1.9072e-07	6.82145e-06
MGC89221	17.4988	6.87959	2.67496	8.7793e-06	0.000195555
acod1la	62.9098	6.43731	0.739927	1.03726e-18	1.62424e-16
LOC100498389	142.919	6.21329	0.545678	4.81542e-31	2.28499e-28
ces3.1	22.4361	5.9488	1.10807	4.2584e-08	1.80688e-06
LOC100497952	133.083	5.94852	1.66972	7.4203e-06	0.00016938
lep	888.685	5.53036	0.339773	1.49697e-60	1.17206e-56
acod1lb	30.3221	5.49256	0.903937	1.04575e-10	7.40967e-09
LOC116412445	18.8043	5.29208	2.38114	0.000163032	0.00233144
LOC116409842	63.8955	5.20544	0.643387	6.98909e-17	9.77163e-15
LOC100144983	37.332	5.17643	0.839071	1.1117e-10	7.84149e-09
LOC100485172	11.6078	5.04721	1.48462	0.000137878	0.0020349
arg1	461.298	4.96809	0.288011	1.103e-67	1.72719e-63
LOC101731191	24.6843	4.88133	0.853013	2.02562e-09	1.15342e-07
LOC733553	58.1626	4.83002	0.661543	3.53794e-14	3.71816e-12
tnfrsf9	98.4708	4.82367	0.527419	3.355e-21	6.82284e-19
LOC116408854	24.3919	4.80563	0.988618	2.0139e-07	7.15093e-06
mmp8	562.855	4.75741	0.443001	5.38972e-28	1.7224e-25
LOC101732654	412.391	4.75512	0.402337	2.19259e-33	1.27162e-30
LOC108648340	140.572	4.72003	1.66822	9.31738e-05	0.00146634
LOC100485706	103.541	4.57597	0.442904	3.87019e-26	1.04489e-23
LOC100489571	11213.9	4.51969	0.292092	3.05605e-55	1.59516e-51
sbk1l2	101.209	4.46227	0.678109	1.3081e-11	1.08955e-09
phyhdla.1	165.329	4.41131	0.982244	2.78057e-07	9.42445e-06
LOC100491214	371.238	4.41057	0.957461	1.78553e-07	6.47212e-06
LOC101730257	31.6323	4.38977	0.688007	2.02874e-11	1.63753e-09
LOC100487732	651.682	4.36209	0.334919	9.69534e-40	1.01213e-36
LOC100493054	1161.39	4.35817	0.319599	1.49268e-43	2.12489e-40
LOC100493381	167.859	4.34083	0.356946	7.5453e-35	5.37054e-32
phyhdla.2	369.277	4.33552	0.884833	3.92481e-08	1.6838e-06
phyhdlb	315.255	4.29622	0.920574	1.24206e-07	4.67535e-06
LOC100486192	545.218	4.27256	0.286548	1.10688e-51	4.33315e-48
LOC116406577	232.693	4.26744	0.311221	5.90167e-44	1.02683e-40
pdcd1lg2	205.193	4.24694	0.350007	3.03956e-35	2.37982e-32
cxcl13	16.1993	4.24442	1.11738	1.28251e-05	0.000270658
il1r2	326.803	4.21028	0.351919	2.80327e-34	1.82902e-31
pla2g3	33.106	4.18207	0.800931	3.5119e-08	1.51914e-06
LOC594984	139.714	4.1755	0.373135	7.96588e-30	3.11844e-27
LOC100486694	19.8242	4.169	1.0491	3.67407e-06	9.24957e-05
LOC100170432	130.297	4.07033	0.381329	1.14871e-27	3.45916e-25
pglyrp1-like	790.099	4.02827	0.290457	6.58987e-45	1.28989e-41
LOC101733979	27.3973	3.99398	0.829636	9.52129e-08	3.7088e-06
hsp30d	31.9883	3.9756	0.879546	7.3962e-07	2.25325e-05
cxcl8	956.186	3.95868	0.305575	6.01296e-40	6.7255e-37
gatd3ala	522.86	3.94052	0.813445	5.40263e-08	2.22047e-06
ceacam19lx	107.069	3.88466	0.538475	3.53776e-14	3.71816e-12
cebpe	216.228	3.88154	0.358577	1.67525e-28	5.8295e-26
hk2	396.006	3.86616	0.30045	3.72205e-39	3.64273e-36
LOC100485773	83.8425	3.86269	0.485181	8.19129e-17	1.12515e-14
cxcr3	346.258	3.84884	0.322304	3.23453e-34	2.02598e-31
hsp30c	33.4286	3.83738	0.941028	3.41031e-06	8.6411e-05
mmp13	68.2794	3.79811	0.468012	1.91822e-17	2.78124e-15
LOC100489423	330.543	3.74525	0.389343	5.23066e-23	1.27979e-20
lyg2	1244.31	3.74235	0.264488	8.12433e-47	2.12032e-43
mgam	131.221	3.74081	1.3796	0.000180638	0.0025506
prtn3	514.264	3.69032	0.341948	2.08005e-28	6.9301e-26
epx	2269.18	3.68608	0.33257	8.63473e-30	3.29783e-27
LOC101730594	17.6478	3.66974	0.880918	2.70252e-06	7.0649e-05
mmp25	307.623	3.64204	0.27456	2.37905e-41	2.86566e-38
LOC496767	440.853	3.62797	0.308645	2.05784e-33	1.23937e-30
kcnk3	69.6153	3.6022	0.628102	5.76696e-10	3.63082e-08
LOC101732706	71.369	3.58282	0.459707	7.40013e-16	9.49825e-14
LOC105947222	1113.31	3.5486	0.284037	4.02552e-37	3.50198e-34
ctsw	9.19583	3.53671	1.37707	0.000533454	0.00608846
hpx	59.9422	3.50728	0.511837	4.09147e-13	4.02945e-11
serpinf2	256.003	3.50602	0.315201	6.6628e-30	2.6752e-27
slc28a3	123.904	3.49507	0.457371	2.00771e-15	2.43712e-13
LOC100496372	22.8804	3.47634	0.764986	4.03413e-07	1.31332e-05
tnfsf13b	255.259	3.46305	0.365818	1.18371e-22	2.76654e-20
LOC116412203	138.668	3.44371	0.337277	1.26256e-25	3.29508e-23
olfm4	634.171	3.42085	0.365213	4.53131e-22	9.99378e-20
LOC100490589	98.5598	3.41001	0.455792	5.36023e-15	6.12671e-13
ceacam19lm	204.606	3.38078	0.321357	3.31287e-27	9.78798e-25
LOC101733297	21.6896	3.35935	1.44544	0.00294215	0.0230818
vcam1	21.9089	3.34935	0.780683	9.79312e-07	2.89887e-05
LOC101730633	112.082	3.34775	1.1495	0.000108568	0.00165536
mmp19	676.447	3.34073	0.356964	5.13964e-22	1.1178e-19
LOC116408799	54.8399	3.32996	0.504674	2.66562e-12	2.46988e-10
ncf2	580.307	3.31464	0.310001	6.64075e-28	2.07975e-25
tnfaip2	1108.82	3.30848	0.223104	4.39395e-51	1.3761e-47
cst7	139.362	3.29451	0.349614	2.62278e-22	5.95218e-20
LOC100491339	332.386	3.28696	0.288462	2.88264e-31	1.45611e-28
LOC101731222	974.858	3.26353	0.233846	1.5245e-45	3.41031e-42
camp	98.8	3.25501	0.415636	3.96295e-16	5.12858e-14
LOC100489058	47.0301	3.24812	0.692206	1.75086e-07	6.37599e-06
il18rap	139.188	3.24604	0.359712	1.2516e-20	2.30575e-18
mmp9.1	680.543	3.23718	0.339188	7.75567e-23	1.8684e-20
capn13	268.306	3.21799	0.359265	1.88105e-20	3.38567e-18
LOC100216128	81.17	3.21478	0.433335	6.77618e-15	7.689e-13
LOC100498107	508.973	3.20317	1.11127	0.000120826	0.0018175
ncf1	624.049	3.199	0.285389	2.06144e-30	9.22288e-28
aldh1a3	1065.48	3.1825	0.288025	1.46786e-29	5.34542e-27
acod1	302.803	3.17829	0.286341	5.86662e-30	2.41751e-27
slc2a3	324.042	3.17311	0.264512	2.41605e-34	1.64491e-31
phyhdla	340.097	3.15674	1.01492	6.46519e-05	0.00109211
mmp9	7121.34	3.15513	0.285238	1.15295e-29	4.29859e-27
batf	12.4046	3.15123	0.984678	7.13677e-05	0.00118078
arc	12.2795	3.14954	1.33759	0.00125218	0.0118549
cxcr2	52.5596	3.13954	0.523272	1.26197e-10	8.74392e-09
spnl	622.993	3.13358	0.252758	1.92073e-36	1.58298e-33
hsp30e	73.4822	3.12631	0.651222	8.80123e-08	3.46278e-06
LOC105948087	45.2103	3.11827	0.786792	4.26929e-06	0.000104621
LOC100493006	34.0953	3.09514	0.619946	3.9929e-08	1.70833e-06
cybb	709.092	3.09506	0.269597	9.37654e-32	4.89424e-29
satpa	343.735	3.07391	1.04038	0.000107632	0.00164314
selp	236.551	3.06516	0.349368	7.79123e-20	1.32612e-17
ccl4	82.0218	3.06217	0.560254	1.79375e-09	1.04031e-07
LOC100489120	214.885	3.04081	0.323693	5.89907e-22	1.26539e-19
il5ra	522.508	3.0351	0.236854	8.67128e-39	7.98727e-36
LOC100488956	57.8207	3.01555	0.457288	2.64385e-12	2.46429e-10
LOC101732593	764.828	2.99142	0.247012	5.04547e-35	3.76224e-32
LOC101734841	28.1438	2.99132	0.742788	2.03475e-06	5.49347e-05
LOC100487726	346.97	2.9721	0.425153	1.65559e-13	1.69444e-11
cat.1	759.238	2.96769	0.279006	4.88151e-27	1.41555e-24
cbarp	52.8736	2.96625	0.642797	2.68343e-07	9.19237e-06
LOC116412271	75.8374	2.96029	0.501752	3.09697e-10	2.00394e-08
trpv4l.1	299.586	2.95778	0.327194	1.18043e-20	2.20052e-18
plek	320.408	2.95564	0.260798	3.87171e-31	1.8946e-28
LOC100491172	62.4062	2.95542	0.486748	6.76277e-11	4.8801e-09
LOC101733954	48.327	2.95146	0.687683	9.34907e-07	2.77793e-05
hsp70	320.839	2.94852	0.827906	1.40502e-05	0.00029374
LOC100488427	45.9601	2.94836	0.57657	1.90265e-08	8.72197e-07
cbm101731809provisional	47.4417	2.94187	0.598879	4.20457e-08	1.78911e-06
LOC101731775	597.044	2.93118	0.331944	5.18135e-20	9.01498e-18
ltb4r	249.285	2.91973	0.279494	1.00798e-26	2.76912e-24
ncf4	208.78	2.91659	0.286588	2.03884e-25	5.2338e-23
socs3l	440.279	2.91385	0.262383	3.88961e-30	1.64615e-27
pstpip1	389.661	2.90452	0.265158	6.31267e-29	2.24659e-26
LOC116408897	55.2051	2.90063	0.476436	7.56247e-11	5.40734e-09
LOC116409841	68.0237	2.87413	0.470718	5.73967e-11	4.18035e-09
LOC105946969	39.502	2.84519	0.617351	2.54754e-07	8.82564e-06
LOC100487808	106.03	2.84341	0.362598	3.62616e-16	4.73184e-14
LOC101730916	19.864	2.83315	0.890087	9.5132e-05	0.00148836
LOC100491454	244.922	2.82831	0.296463	7.90758e-23	1.87613e-20
mmp1	8317.03	2.82138	0.323646	2.09498e-19	3.41722e-17
gatd3alb	792.484	2.82061	0.682049	1.65919e-06	4.57418e-05
LOC100498221	116.272	2.81252	0.370861	2.67403e-15	3.14831e-13
LOC116406466	19.4257	2.80578	0.828777	4.33591e-05	0.000775069
alox12b	202.683	2.78996	0.430407	4.63324e-12	4.12227e-10
LOC116407070	39.7923	2.78398	0.542768	1.92135e-08	8.77154e-07
dcx	52.4215	2.77123	0.618518	3.91543e-07	1.28536e-05
LOC100495222	413.502	2.72458	0.356459	1.30259e-15	1.60608e-13
LOC105947865	32.805	2.7151	0.636124	1.17788e-06	3.39677e-05
LOC105946710	26.1752	2.70671	0.744626	1.2326e-05	0.000262603
mmp7	4249.2	2.70409	0.251783	4.08292e-28	1.33197e-25
cyth4	548.269	2.69927	0.238409	6.64468e-31	3.06026e-28
ripk3.1	191.529	2.69001	0.287993	6.47794e-22	1.37078e-19
c5ar1	385.436	2.68716	0.322725	5.55971e-18	8.53525e-16
LOC100492795	55.0391	2.68101	0.486177	2.52096e-09	1.38511e-07
LOC116409561	29.3081	2.68003	0.749992	1.76576e-05	0.000357235
LOC105946711	12.4194	2.67857	1.93244	0.00758087	0.0468834
hspa1b	153.882	2.66135	1.66682	0.00199784	0.0170301
cfb	925.617	2.63515	0.259916	2.09588e-25	5.29346e-23
LOC100487948	98.6737	2.6307	0.395973	1.71837e-12	1.61125e-10
sell	173.572	2.62521	0.347098	2.37313e-15	2.8367e-13
adam28.2	506.947	2.61025	0.288477	1.05032e-20	2.0222e-18
socs1	217.46	2.6079	0.28642	5.69219e-21	1.12828e-18
LOC101734336	239.28	2.5857	0.316198	1.78662e-17	2.61465e-15
rhoh	64.4091	2.56473	0.418126	4.77045e-11	3.50706e-09
sash3	243.949	2.56284	0.271698	2.51783e-22	5.79804e-20
il18bp	170.504	2.5478	0.363978	1.90291e-13	1.92243e-11
timp-1	7977.73	2.53822	0.248857	1.25548e-25	3.29508e-23
LOC100486158	72.0716	2.53517	0.45181	1.05338e-09	6.36865e-08
padi2	143.836	2.52749	0.409811	4.34013e-11	3.22095e-09
c3	141.713	2.52743	0.483798	9.50843e-09	4.66748e-07
ass1	574.98	2.52634	0.273332	1.70916e-21	3.52154e-19
LOC116412394	10.0235	2.51949	1.33089	0.00224572	0.0185963
LOC101734769	97.4569	2.51936	0.429688	2.69988e-10	1.76893e-08
LOC101732610	186.763	2.49154	0.324346	1.18989e-15	1.4906e-13
ptafr	634.084	2.48226	0.24785	7.39358e-25	1.83772e-22
lrrc75b	9.89042	2.46827	1.16191	0.00153323	0.0138844
hephl1	113.825	2.45686	0.473287	9.04296e-09	4.46699e-07
MGC107908	40.0663	2.44721	0.595407	2.6297e-06	6.88603e-05
LOC100486242	55.496	2.41376	0.640692	8.86382e-06	0.000196751
upp2	530.071	2.39992	0.317523	2.61406e-15	3.10103e-13
stc1	27.9348	2.39125	0.819913	0.000236376	0.00313945
LOC100491943	69.1221	2.38928	0.483236	4.26941e-08	1.80688e-06
avd	783.077	2.38828	0.265924	1.6483e-20	3.00124e-18
LOC101733140	14.2314	2.38759	1.0156	0.000822148	0.00857125
trpc2	25.7138	2.36902	0.707439	4.9531e-05	0.000873429
tns4	849.763	2.35046	0.295165	1.25096e-16	1.67426e-14
serpine1	4057.63	2.33972	0.258884	1.05895e-20	2.0222e-18
csf3	26.6977	2.33071	0.724813	6.39099e-05	0.00108191
mpo	1265.19	2.32862	0.277267	2.69485e-18	4.17809e-16
LOC105947909	15.048	2.32249	0.880384	0.000402076	0.00485063
ido1	40.4397	2.31195	0.547915	1.51154e-06	4.21161e-05
LOC108644477	228.638	2.30758	0.279154	9.53173e-18	1.4215e-15
rgs20	12.0429	2.2917	1.19968	0.00258864	0.0208858
LOC101735287	124.238	2.27018	0.413944	2.34533e-09	1.31162e-07
tnip3	28.7545	2.27014	0.744392	0.000102263	0.00157767
ceacam8l	415.478	2.26123	0.309504	1.73507e-14	1.89996e-12
LOC108648784	15.5212	2.25393	0.855115	0.000436383	0.00517676
LOC105946696	36.6356	2.25358	0.565193	3.46004e-06	8.75294e-05
noxo1.1	684.421	2.25132	0.70088	5.86258e-05	0.0010055
spon2	453.261	2.25054	0.329511	5.52015e-13	5.30307e-11
LOC100485630	60.565	2.24005	0.567474	3.62072e-06	9.12994e-05
zc3h12a	1228.29	2.23485	0.363874	4.95207e-11	3.62357e-09
gfi1	18.6859	2.23483	0.759404	0.000162298	0.00232732
myo10.1	546.025	2.23351	0.255688	1.53218e-19	2.55239e-17
scimp	217.981	2.22692	0.293842	1.94396e-15	2.37816e-13
fgr	352.469	2.22383	0.254475	1.69372e-19	2.79178e-17
bhlha9	320.283	2.20885	0.340222	5.29951e-12	4.63604e-10
cyp27b1	131.565	2.20849	0.373972	2.62939e-10	1.73627e-08
LOC116406654	16.315	2.19966	0.975896	0.0010669	0.0105007
LOC100496654	125.075	2.19818	0.388281	9.38876e-10	5.72057e-08
trex2	175.829	2.19727	0.313304	1.7663e-13	1.79601e-11
LOC100491764	56.1606	2.19701	0.492374	4.62207e-07	1.48924e-05
dusp10	207.457	2.191	0.353404	4.02035e-11	2.99784e-09
fosl1	376.17	2.18084	0.363614	1.44129e-10	9.89873e-09
LOC101734787	62.8884	2.17815	0.454538	1.00813e-07	3.89318e-06
LOC116411467	41.5193	2.17739	0.574207	7.92221e-06	0.000178752
cnr2	32.9313	2.16884	0.669616	5.6842e-05	0.00097812
prdm1	379.576	2.16344	0.242653	3.22063e-20	5.66651e-18
iqch	50.0666	2.15858	0.541434	4.02463e-06	0.000100193
r3hdml	376.983	2.15317	0.303141	8.47966e-14	8.73572e-12
ggt1	1138.72	2.1432	0.267595	7.52422e-17	1.04267e-14
il4i1	22.0804	2.13831	0.782708	0.000270827	0.00349907
samsn1	90.5703	2.1326	0.387011	2.06963e-09	1.16998e-07
fmnl1	324.758	2.12926	0.264672	6.05834e-17	8.54663e-15
rgs14	121.052	2.12795	0.343395	3.93112e-11	2.94533e-09
mfsd2a	348.6	2.1217	0.30658	3.03893e-13	3.01181e-11
LOC101734060	252.22	2.11538	0.429587	5.12429e-08	2.11993e-06
tnfrsf6b	373.523	2.10652	0.323171	5.21175e-12	4.58487e-10
map3k12	32.2175	2.10004	0.629137	5.74634e-05	0.000987727
tcap	1324.65	2.08281	0.243896	9.48299e-19	1.49994e-16
LOC100485529	87.6066	2.08214	0.450801	2.59706e-07	8.95756e-06
endoul2	51.3562	2.07629	0.507611	2.57721e-06	6.75989e-05
LOC100491571	157.409	2.07503	1.01514	0.00135623	0.0126112
slamf8	38.2207	2.0694	0.538791	6.71685e-06	0.000154675
gbp1	76.6792	2.06627	0.407626	2.33923e-08	1.04957e-06
LOC100490989	382.904	2.06409	0.249624	9.63596e-18	1.42349e-15
myod1	69.3738	2.06385	0.53437	6.30995e-06	0.000146165
il6st	1206.06	2.05297	0.196008	8.11031e-27	2.26785e-24
il18r1	77.8422	2.04885	0.382024	5.77378e-09	2.96431e-07
pnoc	54.652	2.02847	0.674869	0.000145146	0.00212217
jmjd7-pla2g4b	31.7753	2.02825	0.63405	8.18887e-05	0.00131652
LOC548809	108.956	2.02063	0.36614	2.29796e-09	1.28974e-07
LOC101733399	116.094	2.01773	0.403287	2.99784e-08	1.31494e-06
arhgap30	376.388	2.01661	0.260636	7.60021e-16	9.67575e-14
LOC116406460	136.263	2.00907	0.464861	9.33052e-07	2.77769e-05
alox5ap	370.91	1.99975	0.305518	3.89357e-12	3.54474e-10
h6pd	703.578	1.99471	0.225889	7.29364e-20	1.25507e-17
rsad2	15.1642	1.98975	1.17515	0.00272018	0.021677
MGC145260	683.432	1.98853	0.23917	6.54786e-18	9.95466e-16
LOC101734335	111.329	1.9854	0.336418	2.45948e-10	1.63191e-08
dram1	495.621	1.98373	0.251476	2.05477e-16	2.72675e-14
LOC100493779	204.313	1.97263	0.332786	1.88536e-10	1.2836e-08
mst1	54.3552	1.9659	0.488421	3.2367e-06	8.28162e-05
fap	1085.36	1.96539	0.24655	1.14897e-16	1.551e-14
irf1	799.632	1.96388	0.308486	1.21172e-11	1.01467e-09
rrad	581.382	1.9599	0.250626	3.28184e-16	4.31852e-14
s1pr3	209.413	1.95741	0.324426	1.16838e-10	8.16769e-09
vav1	236.437	1.95304	0.279523	1.95755e-13	1.96495e-11
ptprc	861.87	1.94437	0.257738	3.03336e-15	3.54473e-13
LOC101733520	213.401	1.9442	0.37287	1.28471e-08	6.05941e-07
lcp1	1887.77	1.94239	0.214806	1.10301e-20	2.08097e-18
igsf9b	22.6838	1.93971	0.782277	0.000750769	0.00800837
LOC116409843	22.2379	1.93902	0.732482	0.000392059	0.00474439
txnrd1	168.858	1.93674	0.431206	4.91419e-07	1.57365e-05
fgl2	639.388	1.93586	0.216466	2.72104e-20	4.84191e-18
slc2a6	231.233	1.9307	0.309269	3.07663e-11	2.37325e-09
LOC101731623	151.959	1.924	0.294703	4.4958e-12	4.04596e-10
LOC101733172	69.8513	1.92337	0.412495	2.07748e-07	7.34342e-06
coro1a	535.341	1.91616	0.263818	2.51845e-14	2.71975e-12
gng2	80.0478	1.91211	0.397915	9.62522e-08	3.73998e-06
LOC101732054	33.6352	1.89837	0.557205	3.95967e-05	0.000717774
rassf5	109.326	1.89441	0.340586	1.87496e-09	1.07941e-07
LOC100491885	74.4112	1.88476	0.405112	2.19614e-07	7.72796e-06
LOC101731123	119.558	1.8827	0.346207	3.49585e-09	1.88115e-07
LOC100124990	104.497	1.88063	0.371596	3.03242e-08	1.32639e-06
cd40lg	15.3628	1.87401	0.93846	0.00174571	0.0153807
ero1a	840.486	1.86813	0.205706	7.88166e-21	1.54274e-18
gpsm3	169.486	1.86027	0.286431	5.62015e-12	4.88922e-10
ninj1	206.587	1.85895	0.273393	7.45774e-13	7.12078e-11
slco2a1	330.677	1.85613	0.259443	7.15736e-14	7.47181e-12
lgals9c	499.148	1.85195	0.254309	2.24764e-14	2.44416e-12
limk1	114.045	1.85137	0.354219	1.17629e-08	5.63289e-07
MGC147188	111.654	1.85062	0.36077	2.1489e-08	9.78186e-07
irf7	151.757	1.84781	0.292719	2.05637e-11	1.65132e-09
impa2	218.412	1.84675	0.296666	3.48372e-11	2.66105e-09
vsir	420.524	1.84668	0.239815	9.52318e-16	1.20261e-13
nudt1	76.0349	1.84099	0.473827	7.26262e-06	0.000166265
hck	109.061	1.8306	0.372924	5.90269e-08	2.41964e-06
rac2	899.468	1.82589	0.228589	9.44512e-17	1.2861e-14
slc44a5	204.441	1.82132	0.343812	6.61409e-09	3.38464e-07
LOC101732056	45.4986	1.81373	0.522613	3.19866e-05	0.000596994
usp18	51.2634	1.81085	0.662449	0.000329498	0.0041211
cass4	230.251	1.80831	0.275672	4.06388e-12	3.6784e-10
LOC116407702	10.5965	1.80324	1.38492	0.00566506	0.0379261
asgr1	336.891	1.80315	0.243087	8.81852e-15	9.86352e-13
LOC108647421	163.392	1.80245	0.344044	1.00437e-08	4.86915e-07
ogdhl	59.6951	1.80112	0.435401	2.4864e-06	6.53263e-05
slc7a11	858.425	1.79824	0.351473	2.33821e-08	1.04957e-06
il21r	22.9899	1.79767	0.697107	0.000501062	0.00580335
tnfrsf12a	1558.66	1.79647	0.323499	1.96346e-09	1.12622e-07
LOC116406763	37.4779	1.79616	0.55525	7.25106e-05	0.00119516
csf3r	3282.08	1.79546	0.207837	3.83344e-19	6.18844e-17
LOC101733164	162.015	1.79369	0.317737	1.24396e-09	7.4065e-08
lrrc32	97.4903	1.78963	0.395586	4.69139e-07	1.50847e-05
LOC101732106	15.9552	1.78493	0.90398	0.00186309	0.0161272
plekho2	345.533	1.77596	0.249453	8.06489e-14	8.36345e-12
LOC101731998	97.4805	1.77328	0.355371	4.18884e-08	1.78728e-06
LOC116409752	45.7945	1.76957	0.49025	1.92573e-05	0.000385122
mmp13l	208.004	1.76903	1.52939	0.00488161	0.034004
nfkbid	19.8002	1.76515	0.857452	0.00169516	0.0150224
LOC101732940	32.657	1.76485	0.59994	0.000175664	0.00248484
cyfip2	66.3428	1.76429	0.448074	4.93896e-06	0.000119167
LOC100492630	93.7287	1.76257	0.379278	2.67459e-07	9.18452e-06
csf2rb	800.387	1.7621	0.19992	9.13808e-20	1.53864e-17
medag	36.6533	1.76073	0.556558	9.60914e-05	0.00150098
LOC116410833	9.56143	1.75534	1.32983	0.00571428	0.0381577
LOC100494903	145.497	1.75266	0.331342	9.70191e-09	4.74757e-07
LOC116412103	55.3174	1.75241	0.458405	8.08619e-06	0.000181928
rhog	630.489	1.737	0.239314	3.1134e-14	3.31651e-12
spib	478.015	1.7283	0.225069	1.22655e-15	1.52433e-13
dock11	252.623	1.72665	0.303002	9.52262e-10	5.77964e-08
LOC116411535	3578.57	1.72614	0.290756	2.18068e-10	1.47187e-08
f2rl2	2343.39	1.72284	0.189	5.6377e-21	1.12828e-18
spi1	505.234	1.71796	0.276261	3.6647e-11	2.78571e-09
LOC100497768	108.301	1.70286	0.517945	5.5102e-05	0.000952364
inhba	327.798	1.69871	0.27047	2.34599e-11	1.84602e-09
LOC101731250	289.265	1.69829	0.288581	2.76426e-10	1.80357e-08
bcl3	188.85	1.69739	0.283182	1.56633e-10	1.07106e-08
LOC105948225	74.8735	1.69616	0.41462	3.14901e-06	8.07042e-05
LOC101733530	57.2489	1.69096	0.474765	2.11182e-05	0.000417011
ccdc88b	355.98	1.6891	0.255947	3.27915e-12	3.00282e-10
itgal	193.189	1.68585	0.302689	2.00734e-09	1.14719e-07
lypd3	42.5469	1.68548	0.499654	5.17773e-05	0.00090388
pram1	954.36	1.67785	0.206044	3.02667e-17	4.34812e-15
adap2	260.81	1.67751	0.300481	1.71768e-09	1.00738e-07
rnf208	29.1017	1.66932	0.644782	0.000501785	0.00580563
prf1	50.6003	1.66798	0.540271	0.000121556	0.00182415
pmepa1	288.147	1.6523	0.309617	6.97206e-09	3.54466e-07
unc13d	271.47	1.64952	0.282918	4.45642e-10	2.84829e-08
sox11	223.825	1.64931	0.319047	1.60464e-08	7.50063e-07
msr1	169.006	1.64766	0.36906	5.35764e-07	1.69828e-05
LOC116410440	52.3204	1.64476	0.448371	1.68264e-05	0.000343974
steap4.1	36.6957	1.62699	0.587629	0.000355701	0.00436856
ikzf1	100.434	1.62677	0.358741	3.83672e-07	1.26483e-05
acsl4	1894.79	1.62403	0.295379	3.02793e-09	1.64633e-07
LOC100493453	475.225	1.6154	0.215484	5.09396e-15	5.86517e-13
LOC116406767	41.874	1.61239	0.496967	7.84604e-05	0.00127449
LOC100488056	25.3167	1.60455	0.649871	0.000748164	0.00799693
fut7	82.9279	1.59938	0.371787	1.1152e-06	3.25802e-05
myo1f	676.504	1.59883	0.231712	4.43129e-13	4.33685e-11
runx1	302.402	1.59347	0.247308	9.38882e-12	7.97482e-10
ackr4	212.704	1.58865	0.323899	6.29188e-08	2.54586e-06
siglecl2	63.2134	1.58794	0.445556	2.60939e-05	0.000502588
LOC101730941	27.4022	1.58632	0.61398	0.00058728	0.00657812
f8	67.6491	1.57984	0.499666	9.66246e-05	0.00150702
marchf3	256.187	1.57519	0.253711	4.48561e-11	3.31321e-09
socs3	2418.95	1.56802	0.320446	7.36453e-08	2.94187e-06
kcnj2	300.982	1.56083	0.258007	1.16267e-10	8.16425e-09
mthfd1l	336.882	1.55829	0.312921	5.13095e-08	2.11993e-06
map3k8	286.571	1.55402	0.247939	3.05187e-11	2.36581e-09
gdf7	9.24167	1.55366	1.38989	0.0069805	0.0442552
LOC108645212	98.6125	1.55231	0.380511	3.38784e-06	8.5981e-05
nox1	370.493	1.55194	1.6891	0.00656851	0.0423103
hmga2	59.1271	1.54741	0.491245	0.000102437	0.00157846
LOC100493997	10.3459	1.54483	1.35499	0.00652992	0.0421137
LOC100491166	54.832	1.54092	0.482597	0.000105231	0.00160919
dennd1c	148.784	1.53482	0.325389	2.03731e-07	7.21771e-06
LOC100494645	46.9731	1.5345	0.495628	0.000136311	0.00201939
dgkk	459.648	1.53038	0.284314	5.60515e-09	2.88721e-07
stat3.1	1385.69	1.52055	0.25971	3.64452e-10	2.33891e-08
evi2a	40.0075	1.51289	0.522315	0.000228685	0.00305544
a2m	257.524	1.51247	0.265717	1.13667e-09	6.8196e-08
LOC108648819	22.6949	1.51192	0.708037	0.00175814	0.0154525
tyrobp	322.518	1.51133	0.245714	6.08197e-11	4.40915e-09
itgb2	596.229	1.51016	0.241287	3.34669e-11	2.56891e-09
LOC100144966	120.282	1.50618	0.561743	0.000411224	0.00493437
plekhn1	346.665	1.50609	0.276783	4.63196e-09	2.43396e-07
LOC100486268	239.855	1.50487	0.282918	8.80361e-09	4.36252e-07
fst	160.987	1.5018	0.392957	9.42377e-06	0.000207548
sla	276.405	1.50058	0.244496	7.28827e-11	5.23519e-09
LOC100496188	350.461	1.5	0.281531	7.7534e-09	3.89136e-07
LOC100496169	120.301	1.49936	0.325992	3.4542e-07	1.15575e-05
LOC101732564	135.404	1.49764	0.332834	5.43272e-07	1.7186e-05
isyna1	1538.31	1.49178	0.286482	1.61974e-08	7.54868e-07
cyba	1280.46	1.49028	0.199612	7.45435e-15	8.39767e-13
clu	3714.94	1.48895	0.312722	1.55558e-07	5.73148e-06
plcb2	279.646	1.48418	0.291681	3.05972e-08	1.3346e-06
etv6	653.659	1.4821	0.23048	1.10052e-11	9.26506e-10
igsf3	606.833	1.48183	0.295878	4.52806e-08	1.89844e-06
LOC108645141	881.626	1.47248	0.294071	4.53423e-08	1.89844e-06
gfy	40.4781	1.47037	0.645119	0.0012613	0.0119124
p2rx1	435.28	1.46851	0.264987	2.58104e-09	1.41316e-07
themis2	209.727	1.46618	0.301373	9.4165e-08	3.67713e-06
nhsl2	275.49	1.46293	0.339258	1.30185e-06	3.7109e-05
LOC116407699	60.6199	1.46124	0.480287	0.000155649	0.00224844
ptpn22	144.811	1.45849	0.301385	1.06525e-07	4.05858e-06
ppp1r14c	484.019	1.45758	0.261393	2.19994e-09	1.23917e-07
mlkl	646.919	1.44986	0.327038	7.94071e-07	2.39727e-05
lacc1	196.773	1.4489	0.318567	4.3072e-07	1.3993e-05
ptchd1	15.0915	1.44689	1.18774	0.00782642	0.0478134
LOC108646251	50.7564	1.44314	0.472293	0.000153466	0.00222512
hjv	269.179	1.44071	0.307182	2.14463e-07	7.56369e-06
lta4h	1101.18	1.43783	0.235072	9.1355e-11	6.5024e-09
tmem116	181.772	1.43769	0.509377	0.000302489	0.00384783
cdk5r1	75.0525	1.43703	0.413002	3.71987e-05	0.000679851
zfand2a	188.722	1.43621	0.327869	1.00339e-06	2.94786e-05
mfsd12	1002.67	1.43603	0.225805	1.82212e-11	1.48498e-09
cda	249.528	1.43182	0.320725	7.33547e-07	2.24348e-05
rap2b	3988.96	1.42125	0.265965	8.06393e-09	4.00867e-07
LOC116409678	178.46	1.41981	0.2935	1.126e-07	4.24869e-06
p2ry10	24.7424	1.41974	0.628485	0.00139932	0.0129122
LOC100487746	57.4815	1.41958	0.431577	7.6122e-05	0.0012435
LOC101733339	1205.06	1.41944	0.253507	1.85717e-09	1.07311e-07
LOC100493950	230.366	1.41718	0.355337	5.23311e-06	0.000125009
cnn2	6150.69	1.41027	0.186762	4.36343e-15	5.06125e-13
cysltr1	286.179	1.40756	0.267166	1.21465e-08	5.77575e-07
tnfsf11	107.752	1.40716	0.355168	6.23528e-06	0.00014526
gbp5	27.867	1.40392	0.816757	0.00383837	0.0283752
gpr65	161.231	1.40202	0.293044	1.419e-07	5.27794e-06
adamts4	305.571	1.39974	0.362402	9.24907e-06	0.000203987
rasgrp4	459.462	1.39865	0.22087	2.09355e-11	1.67259e-09
ltbr	1494.22	1.39855	0.231072	1.32929e-10	9.16973e-09
LOC101731820	2049.32	1.39839	0.313242	7.87633e-07	2.3856e-05
adamts1	2316.52	1.39612	0.287114	1.01549e-07	3.90703e-06
msrb1	1214.78	1.3959	0.214146	6.30974e-12	5.42881e-10
hyou1	1299.72	1.39082	0.295968	2.33157e-07	8.13142e-06
apbb1ip	136.872	1.39033	0.348765	5.70273e-06	0.000134083
zbp1	39.8644	1.39024	0.647346	0.00207107	0.0174547
traf3	155.75	1.38545	0.329512	2.20898e-06	5.92303e-05
ints7	291.749	1.37759	0.308295	7.46398e-07	2.26948e-05
c4a	58.7498	1.37747	0.524967	0.000550637	0.00625267
LOC100496133	218.376	1.37533	1.24757	0.00693376	0.0440648
rab27b	1923.65	1.37493	0.23	2.22897e-10	1.498e-08
ptprr	97.4535	1.37291	0.487415	0.000328196	0.00410808
arhgap45	294.811	1.37253	0.263675	1.81256e-08	8.37251e-07
col17a1	20725.6	1.37154	0.257577	9.3079e-09	4.58341e-07
gpr183.1	48.9812	1.36959	0.450935	0.000189036	0.00264083
LOC100489587	898.797	1.36366	0.813522	0.00422513	0.030447
creld2	395.438	1.36291	0.304895	6.78534e-07	2.08746e-05
aqp9	40.0294	1.36074	0.520713	0.000639435	0.00703685
LOC108648783	17.9015	1.35983	0.806384	0.00453465	0.0321303
fas	905.074	1.35759	0.266398	2.99656e-08	1.31494e-06
dhrs9	202.667	1.35645	0.419391	9.81806e-05	0.00152521
tsku	449.988	1.35547	0.246309	3.60279e-09	1.93206e-07
xbg100485866	116.623	1.35173	0.412302	8.3609e-05	0.00134143
plk3	188.509	1.3514	0.338174	5.64403e-06	0.000133102
ripor2	341.448	1.34853	0.237225	1.18127e-09	7.06011e-08
sae1	680.284	1.34745	0.25797	1.65344e-08	7.66906e-07
LOC116410806	37.6761	1.34668	0.560751	0.00103017	0.0102001
fam83d	1797.21	1.34489	0.24733	5.23862e-09	2.71628e-07
alox5	707.806	1.34477	0.261203	2.52833e-08	1.13118e-06
lipg	606.617	1.34379	0.80186	0.00420369	0.0303464
fyb1	255.48	1.3429	0.273175	7.9881e-08	3.15077e-06
rras	1172.4	1.34025	0.224775	2.41494e-10	1.60917e-08
LOC101733565	50.6374	1.33636	0.623573	0.00176969	0.0154978
LOC100492034	91.7005	1.33592	0.3728	2.80478e-05	0.000535611
hkdc1	790.139	1.32998	0.363018	2.0648e-05	0.000410834
gab2	80.9828	1.32926	0.397873	6.51765e-05	0.00109742
cxcl9	76.321	1.32537	0.533307	0.000844223	0.00875503
evi2b	89.7713	1.32353	0.370696	3.06209e-05	0.000578399
lamb3	2354.16	1.3179	0.331658	5.92592e-06	0.000138706
crp.4	220.997	1.31597	0.275496	1.67572e-07	6.11659e-06
vmp1	3282.63	1.31135	0.240863	5.27124e-09	2.72417e-07
bcar3	636.033	1.31124	0.257096	3.0715e-08	1.33602e-06
il4r	1600.93	1.31099	0.209204	3.70148e-11	2.80007e-09
spsb4	80.583	1.30987	0.399204	8.47603e-05	0.00135435
LOC100489121	73.806	1.3068	0.442028	0.000238032	0.00315075
fgfbp1	1806.41	1.30652	0.320845	4.2022e-06	0.000103384
fbp1	1286.67	1.30648	0.246645	1.14079e-08	5.47966e-07
smarca5	856.654	1.30302	0.322545	4.83836e-06	0.0001171
slc7a8	2131.52	1.29659	0.258538	4.48228e-08	1.88678e-06
met	607.849	1.29008	0.243159	1.11738e-08	5.38369e-07
ski	459.679	1.28665	0.294266	1.17727e-06	3.39677e-05
traf1	152.726	1.28657	0.368304	3.98113e-05	0.000719867
cdc42ep4	689.943	1.28611	0.216467	2.78305e-10	1.80829e-08
sbno2	1217.69	1.28592	0.202685	2.3831e-11	1.86585e-09
LOC100489773	335.963	1.28532	0.243744	1.28324e-08	6.05941e-07
mbd2	297.496	1.28457	0.265959	1.34792e-07	5.0255e-06
LOC100488805	1282.98	1.2779	0.318614	5.87561e-06	0.00013794
hmox1	984.023	1.27591	0.247952	2.64454e-08	1.17707e-06
jph2	158.369	1.2725	0.298814	2.04129e-06	5.50165e-05
LOC100498441	47.793	1.27232	0.551243	0.00138807	0.0128462
fermt3	429.428	1.26948	0.270802	2.69691e-07	9.19237e-06
adgre5	321.933	1.26623	0.258824	1.02179e-07	3.91424e-06
parvg	137.389	1.26478	0.303215	2.82637e-06	7.3154e-05
dnajb5	195.729	1.26134	0.403581	0.000152485	0.00221294
tcim	627.042	1.2597	0.312575	5.28979e-06	0.000126077
irak2	438.28	1.25928	0.293434	1.72877e-06	4.74095e-05
lxn	253.901	1.25683	0.24474	2.85386e-08	1.26239e-06
dapp1	493.993	1.25682	0.225438	2.51808e-09	1.38511e-07
LOC108648384	22.4958	1.25245	0.741409	0.00499474	0.0345462
prss8l100494289	1299.04	1.25202	0.317369	7.72494e-06	0.000175464
dph1	286.277	1.25154	0.310089	5.3468e-06	0.000127049
LOC100490939	54.9949	1.25108	0.473271	0.000645571	0.00709403
chsy1	545.884	1.24753	0.289867	1.63137e-06	4.52135e-05
cd53	114.38	1.24378	0.33208	1.674e-05	0.000343103
adgrf1	1102.84	1.24112	0.224079	3.20542e-09	1.7368e-07
cnfn	10207.8	1.2408	0.240594	2.64596e-08	1.17707e-06
arhgdib	1478.36	1.23984	0.216317	1.08051e-09	6.50757e-08
lamc2	2283.71	1.23957	0.306906	5.23696e-06	0.000125009
sema7a	609.222	1.23565	0.211147	5.19129e-10	3.29111e-08
foxe1	58.2837	1.23277	0.471967	0.000736923	0.00790022
LOC100493556	89.2006	1.23224	0.41368	0.000256	0.0033378
LOC100489411	29.3764	1.23178	0.743991	0.00545921	0.0368156
noc2l	944.173	1.22898	0.26578	3.95445e-07	1.29275e-05
slc11a1	49.7587	1.22889	0.475384	0.000777583	0.00823827
osgin2	90.3627	1.2251	0.386437	0.000139837	0.00205667
LOC100488472	44.5114	1.22211	0.487466	0.000987095	0.00991463
pkp4	690.478	1.22204	0.234072	1.90492e-08	8.72197e-07
fmnl2	557.433	1.22168	0.256342	1.90804e-07	6.82145e-06
psmb7.1	67.2872	1.22117	0.46391	0.000637761	0.00703685
ptger2	70.4477	1.22018	0.405457	0.000228353	0.00305361
LOC100492943	99.4244	1.21658	0.341827	3.16974e-05	0.00059372
LOC100493999	607.22	1.21587	0.236343	2.76556e-08	1.2268e-06
wdr4	574.436	1.2147	0.270444	7.38711e-07	2.25325e-05
rin3	1344.2	1.2103	0.213922	1.57932e-09	9.33231e-08
manf	1267.76	1.20787	0.294138	4.06337e-06	0.000100997
LOC733570	71.6013	1.20779	0.396414	0.000209073	0.00286428
tmcc2	143.905	1.20623	0.319575	1.6088e-05	0.000331476
p2ry8	138.944	1.20338	0.329977	2.55733e-05	0.000494385
clip2	572.87	1.20277	0.241773	6.74587e-08	2.71982e-06
cecr2	53.3889	1.20206	0.485588	0.00104662	0.010327
gmip	118.972	1.19906	0.336506	3.51323e-05	0.000647983
cish	770.362	1.19493	0.3233	2.13461e-05	0.000420981
tbl3	639.53	1.19094	0.313477	1.46518e-05	0.00030591
relb	368.645	1.19074	0.247426	1.57583e-07	5.79248e-06
otogl2	1394.96	1.18956	0.323803	2.3688e-05	0.000462898
LOC116406931	88.4318	1.18857	0.490765	0.0012128	0.0116083
LOC100491382	61.3307	1.18276	0.440958	0.000596743	0.00666218
entpd1	1073.9	1.1819	0.204044	8.01874e-10	4.94352e-08
LOC101733343	65.3347	1.18098	0.434404	0.000603946	0.00672631
celsr1	630.363	1.17984	0.256827	4.77044e-07	1.53075e-05
nek6	869.378	1.17792	0.220884	9.83746e-09	4.78507e-07
plekhg5	984.906	1.17555	0.202372	7.21344e-10	4.46463e-08
cyp2c37	35.989	1.17515	0.676994	0.00533159	0.0362358
pkm	3930.82	1.17432	0.207107	1.5882e-09	9.34951e-08
nampt	678.822	1.17096	0.206932	1.72643e-09	1.00874e-07
dock2	145.238	1.16784	0.295106	7.86737e-06	0.000177771
odc1	3949.63	1.16766	0.265571	1.19304e-06	3.43416e-05
brix1	750.824	1.16574	0.284155	4.42775e-06	0.0001078
lrrn1-like	97.538	1.16283	0.454979	0.000898311	0.0091759
ankrd22	604.521	1.15864	0.281685	4.20562e-06	0.000103384
calhm6	78.9128	1.15789	0.428454	0.000623575	0.00691052
znrf1	1051.55	1.15633	0.211261	5.08865e-09	2.64728e-07
nom1	625.258	1.15587	0.300894	1.2746e-05	0.000269715
LOC100488380	296.275	1.15503	0.268802	1.83548e-06	4.98125e-05
rgs4	201.809	1.14867	0.295818	1.0931e-05	0.000236914
tnip1	3115.13	1.14775	0.219269	1.90054e-08	8.72197e-07
hvcn1	760.42	1.14679	0.22383	3.46569e-08	1.5033e-06
plaat3	83.9978	1.14595	0.426667	0.000602712	0.00671734
LOC100496812	116.396	1.14534	0.395479	0.000346911	0.00429633
mmrn1	455.969	1.14426	0.235249	1.28824e-07	4.82597e-06
tap1	48.9201	1.14372	0.6046	0.0039173	0.0288121
pik3r5	324.839	1.14206	0.236244	1.50315e-07	5.55137e-06
cidea	202.263	1.14205	0.290173	8.93689e-06	0.000197939
LOC100485381	71.9384	1.14187	0.395165	0.000371601	0.00452128
n4bp3	559.663	1.14082	0.241536	2.70001e-07	9.19237e-06
msn	2632.14	1.13913	0.2187	2.22624e-08	1.01046e-06
LOC100145165	559.745	1.13842	0.24535	3.99015e-07	1.3017e-05
syk	215.767	1.1346	0.321625	4.47512e-05	0.000798131
btg5.1	1066.54	1.13379	0.337754	8.03543e-05	0.00130121
LOC100127716	130.165	1.13281	0.369158	0.00021475	0.00292924
ifih1	289.973	1.13259	0.258244	1.30711e-06	3.7109e-05
pdlim4	570.19	1.13215	0.257953	1.33007e-06	3.76627e-05
lima1	5117.07	1.13111	0.248335	5.98309e-07	1.87379e-05
antxr2	588.678	1.13097	0.214667	1.59942e-08	7.49861e-07
LOC100495385	169.724	1.1282	0.283896	7.12191e-06	0.000163762
lif	103.667	1.12646	0.368165	0.000211309	0.00288986
cbl	1262.04	1.12293	0.233913	1.93075e-07	6.88692e-06
ctf1	500.138	1.1215	0.225548	7.66046e-08	3.04455e-06
LOC101731824	190.82	1.12081	0.391877	0.000405328	0.00488233
smap2	2193.81	1.11562	0.23427	2.23591e-07	7.85025e-06
snx10	380.756	1.11502	0.224154	7.8111e-08	3.09656e-06
khnyn	420.841	1.11488	0.255727	1.45752e-06	4.08287e-05
aif1l	187.336	1.11456	0.330544	7.99923e-05	0.00129669
LOC100493020	190.423	1.11247	0.351334	0.00016102	0.00231322
fam189b	59.093	1.11112	0.471051	0.00164211	0.0146241
LOC100496402	439.894	1.11018	0.261019	2.26661e-06	6.04314e-05
tubb	6249.42	1.11007	0.197872	2.43534e-09	1.3523e-07
LOC101734097	704.189	1.10924	0.302258	2.65404e-05	0.00050931
znf831	127.633	1.10881	0.311858	4.11612e-05	0.000740854
nolc1	1592.17	1.10829	0.300823	2.58261e-05	0.000498657
ccdc68	294.853	1.10763	0.359087	0.00022087	0.0029867
gjb2	192.782	1.10407	0.320863	6.25931e-05	0.00106306
chit1	173.73	1.10252	0.333726	9.71049e-05	0.001513
rdh16	136.678	1.09749	0.313505	5.21148e-05	0.000908759
LOC100497128	46.485	1.09653	0.488682	0.0021097	0.0176946
LOC108648901	26.0211	1.09579	0.676819	0.00674846	0.0431296
efhd1	4444.6	1.0942	0.205291	1.19885e-08	5.72341e-07
chgb	54.4214	1.09278	0.435823	0.00113363	0.0110052
LOC100490516	42.2772	1.09123	0.575414	0.00442164	0.0315007
fcer1g	602.106	1.09096	0.221563	1.02237e-07	3.91424e-06
prmt1	3964.48	1.09	0.255912	2.38479e-06	6.30802e-05
arhgef3.1	172.549	1.08566	0.295926	2.67751e-05	0.000512557
tmem100	1710.33	1.08437	0.199662	7.05886e-09	3.56564e-07
srm	1493.65	1.08283	0.303018	3.99852e-05	0.000722178
LOC100494984	89.2015	1.08059	0.486454	0.00229343	0.0188717
nmi	299.339	1.07998	0.287159	1.85717e-05	0.000373318
cdcp1	1270.17	1.07846	0.225426	2.25731e-07	7.89002e-06
arhgap25	258.65	1.07798	0.268938	7.17269e-06	0.000164447
rasgrp2	286.451	1.07797	0.297301	3.29313e-05	0.000613164
LOC100496280	715.371	1.07762	0.316074	7.2703e-05	0.00119516
hsp90b1	10191.9	1.07751	0.269254	7.50623e-06	0.000171092
fes	493.414	1.0768	0.229326	3.23846e-07	1.08822e-05
dph3	299.663	1.07592	0.270065	8.33126e-06	0.000186552
dnttip2	994.251	1.07567	0.28757	2.08205e-05	0.000413217
ampd3	619.382	1.07548	0.271826	8.87071e-06	0.000196751
g6pd	1075.98	1.07381	0.265952	6.30326e-06	0.000146165
neurl3	66.5298	1.07327	0.653888	0.00638359	0.0413573
hspa5	12971	1.0732	0.283	1.75506e-05	0.00035553
pdia6	3014.95	1.07253	0.260749	5.33412e-06	0.000126941
il2rg	62.6222	1.07058	0.41071	0.000883423	0.00904743
slc19a2	170.898	1.07033	0.342233	0.000197532	0.00273005
rcc1	462.596	1.07025	0.275055	1.2155e-05	0.000259313
shf	146.753	1.06612	0.335043	0.000165071	0.00235629
f2rl1	948.767	1.06277	0.28595	2.3089e-05	0.000452504
tars1	1523.74	1.05987	0.316892	9.46121e-05	0.00148301
tbx15	66.7072	1.05953	0.557855	0.00441363	0.0314723
evc2	362.566	1.05872	0.25043	2.9416e-06	7.58855e-05
itga2b.1	148.945	1.05572	0.348473	0.00026617	0.00344459
cdh1	7794.13	1.05374	0.264851	8.29639e-06	0.000186122
LOC116411002	76.4301	1.05174	0.545393	0.00420214	0.0303464
itga3	1643.19	1.05129	0.25731	5.48125e-06	0.000129654
pdcd11	1151.16	1.05093	0.298356	5.1044e-05	0.000896074
lysmd1	253.152	1.04764	0.249022	3.27559e-06	8.36746e-05
pde4b	1694.8	1.04637	0.251916	4.24484e-06	0.000104185
akna	594.756	1.04609	0.240662	1.74737e-06	4.77523e-05
mybbp1a	1460.49	1.04589	0.274546	1.68239e-05	0.000343974
mctp2	459.735	1.04564	0.220167	2.64206e-07	9.09274e-06
pcsk9	177.776	1.04453	0.334014	0.000206953	0.00284021
LOC101734538	69.2433	1.04209	0.42363	0.00139457	0.0128911
proser2	684.793	1.04154	0.306383	8.05436e-05	0.00130293
prmt3	268.79	1.04154	0.317884	0.000121618	0.00182415
trap1	1043.81	1.0406	0.304883	7.61721e-05	0.0012435
klhl40	200.355	1.03939	0.323407	0.000150498	0.00218817
gramd2b	502.207	1.03784	0.303745	7.27369e-05	0.00119516
wdr12	798.453	1.03719	0.24421	2.77427e-06	7.20435e-05
aacs	299.625	1.03369	0.344911	0.000323923	0.00406109
pycard	378.199	1.03144	0.278453	2.47726e-05	0.000481881
wars1	982.788	1.02898	0.267322	1.53197e-05	0.000317317
insig1	554.29	1.02844	0.234469	1.4405e-06	4.04242e-05
gmppb	633.611	1.0269	0.255651	7.55397e-06	0.00017193
sdc4	2024.78	1.02528	0.220969	4.55617e-07	1.47359e-05
il17ra	254.421	1.02401	0.297586	6.92098e-05	0.00115171
sh3pxd2b	1503.48	1.01851	0.242988	3.62024e-06	9.12994e-05
fbl	2564.54	1.01541	0.244433	4.32752e-06	0.000105552
tankl	58.2025	1.01465	0.459167	0.00256312	0.0207528
itga2	2130.38	1.01221	0.221093	6.42504e-07	1.98833e-05
specc1	632.471	1.00859	0.232363	1.96429e-06	5.31241e-05
cdc42se1	1246.23	1.00849	0.212276	2.72642e-07	9.26095e-06
slit2	171.875	1.00816	0.386804	0.000972982	0.00980433
LOC101731470	55.3469	1.00779	0.44361	0.00235171	0.01924
rhoq	206.64	1.00773	0.34962	0.000453097	0.00533062
ldlr	1727.42	1.00743	0.27401	3.04406e-05	0.000575687
mapk6	850.737	1.00724	0.23198	1.74527e-06	4.77523e-05
ddx24	1313.1	1.00707	0.231426	1.84697e-06	5.00375e-05
rrs1	460.266	1.00471	0.275155	3.44408e-05	0.000636728
myocd	45.4756	1.00455	0.507231	0.00432406	0.0310598
tmprss4	699.583	1.00347	0.383958	0.000991305	0.00994417
ulk4	125.916	1.00182	0.314238	0.000178335	0.00252034
ndnf	1866.41	-1.00031	0.221877	8.57611e-07	2.57761e-05
slco2b1	177.803	-1.00131	0.356045	0.000553531	0.00627643
loxl1	1350.61	-1.00303	0.225379	1.13527e-06	3.30432e-05
lrrc3c	68.1239	-1.00325	0.416564	0.00169101	0.0149941
lamb1	1446.06	-1.00342	0.246754	6.15734e-06	0.000143693
LOC116406511	255.871	-1.00506	0.355633	0.000511509	0.00589817
gpr37	244.02	-1.00591	0.403175	0.00132542	0.0123835
recql4	40.0766	-1.0074	0.619674	0.00800993	0.048653
htra3	225.458	-1.00817	0.300293	9.39952e-05	0.00147482
entpd2	576.014	-1.00952	0.318239	0.000174182	0.0024661
c4orf33	155.193	-1.0125	0.300983	9.1547e-05	0.00144802
cdc7	174.774	-1.01329	0.359701	0.000528663	0.00604699
LOC105946502	34.7703	-1.01329	0.608532	0.00696569	0.0442037
tpk1	102.927	-1.01646	0.361964	0.000550547	0.00625267
fignl2	115.687	-1.02043	0.332164	0.000242276	0.00319343
selenop1	10121.6	-1.02057	0.242574	3.29759e-06	8.39625e-05
dbn1	456.409	-1.02059	0.286174	4.31914e-05	0.000773837
rassf6	994.9	-1.02088	0.272192	2.14172e-05	0.000421851
bivm	91.6018	-1.02221	0.4102	0.00125159	0.0118549
tmprss2.7	136.423	-1.02242	0.410541	0.00130905	0.0122658
tmem132c	122.039	-1.02274	0.340677	0.000307663	0.00389152
slc20a2	2518.51	-1.02383	0.22157	6.12621e-07	1.90716e-05
map1a	168.855	-1.02568	0.302202	8.46372e-05	0.00135376
strip2	509.277	-1.0261	0.259682	1.04042e-05	0.000226906
csrp1	669.877	-1.02705	0.276902	2.54371e-05	0.000492361
prom1	167.932	-1.02863	0.334169	0.000223908	0.00300797
tat	5431.78	-1.03196	0.311083	0.000102092	0.00157659
rnf180	85.3049	-1.03305	0.359107	0.000424542	0.00505929
faah.1	53.1045	-1.0348	0.517337	0.00370512	0.0275754
rasl11a	40.5068	-1.03871	0.525405	0.00400336	0.0292242
st6galnac6	299.005	-1.03916	0.341104	0.000250151	0.00327518
cdh11	634.866	-1.04037	0.26787	1.24987e-05	0.000265144
adm	285.444	-1.04597	0.281982	2.52119e-05	0.00048921
ascl2	43.0286	-1.04613	0.610014	0.00667936	0.0428481
tril	182.203	-1.04692	0.320381	0.000117938	0.00178433
LOC105946792	25.2198	-1.04709	0.681057	0.00802277	0.0486918
LOC101730487	120.467	-1.0489	0.398441	0.000858825	0.00884759
olfml3	1682.88	-1.04901	0.276721	1.75474e-05	0.00035553
ptch1	156.729	-1.04972	0.316971	0.00010282	0.00157895
cav2	608.962	-1.04992	0.212683	1.00941e-07	3.89318e-06
wfdc1	86.4804	-1.051	0.462554	0.00204595	0.0173176
fam169a	398.61	-1.05145	0.340281	0.00021934	0.00297115
LOC100497990	3044.92	-1.05328	0.238485	1.37209e-06	3.87126e-05
snai3	41.6895	-1.05333	0.659766	0.00738069	0.0459357
camk2b	261.093	-1.05522	0.297255	4.277e-05	0.000768046
LOC733474	142.899	-1.05598	0.369479	0.000456595	0.00536773
hectd2	99.9783	-1.0561	0.345019	0.000237205	0.00314512
lmod2	57.1666	-1.05661	0.536298	0.00387972	0.028576
LOC116411503	49.531	-1.0583	0.462638	0.00203431	0.0172564
mettl7a.1	96.0746	-1.05895	0.343859	0.000222244	0.00299494
mmel1	85.0709	-1.05963	0.395741	0.00072509	0.0078143
rrm2	195.772	-1.06225	0.395157	0.000728005	0.00782955
col6a3	6101.21	-1.06318	0.199149	1.09754e-08	5.30444e-07
avpr1a	101.122	-1.06395	0.383352	0.000541623	0.00616372
cd81	2370.21	-1.06696	0.250474	2.41248e-06	6.34908e-05
lama4	974.638	-1.06706	0.230119	4.45388e-07	1.44396e-05
fbxl7	159.419	-1.06758	0.35406	0.000258337	0.00335432
LOC493382	161.766	-1.06883	0.40406	0.000791698	0.00834828
LOC100498399	92.9701	-1.07032	0.382877	0.00050466	0.00583208
cgl	285.471	-1.07049	0.313692	6.87983e-05	0.0011473
klf4	662.202	-1.07116	0.24567	1.57145e-06	4.37076e-05
slc40a1	2861.97	-1.0719	0.238462	8.29244e-07	2.49714e-05
hacd4	125.978	-1.07208	0.383282	0.000496533	0.00576609
cyp2a13l	1275.76	-1.07232	0.21818	1.09014e-07	4.1333e-06
thbs2	1010.85	-1.07281	0.220522	1.47964e-07	5.49044e-06
gja4	166.113	-1.07556	0.436997	0.00123475	0.011761
rgs22	72.1974	-1.07674	0.441521	0.00130969	0.0122658
rarb	24.2442	-1.07854	0.686566	0.00716512	0.0449694
serpinb11	1728.85	-1.07855	0.223824	1.77234e-07	6.43924e-06
tmem119	1123.33	-1.07969	0.238202	5.61145e-07	1.77157e-05
sdc3	329.25	-1.08103	0.240905	8.79641e-07	2.63371e-05
olfml2b	1505.32	-1.08126	0.196145	4.54121e-09	2.40239e-07
frzb	49.3581	-1.08244	0.527071	0.00311043	0.0240485
LOC101734770	174.049	-1.08291	0.317487	7.03538e-05	0.00116702
tmem204	196.567	-1.08428	0.302017	3.48786e-05	0.000644061
ctgfl	171.634	-1.08583	0.384839	0.000450058	0.00531082
znf536	60.8604	-1.08619	0.485022	0.00205413	0.0173587
pir	1010.97	-1.08629	0.239646	6.65151e-07	2.05032e-05
cpn1	90.9215	-1.08636	0.353259	0.000218853	0.00296711
synpo2	88.1977	-1.087	0.432757	0.00109936	0.0107325
ppp1r12b	91.6935	-1.08712	0.4269	0.000978869	0.00984464
fat4	342.643	-1.0878	0.251372	1.76521e-06	4.81558e-05
msi1	75.5333	-1.08998	0.433777	0.00108017	0.0105847
cav1	2194.77	-1.09107	0.237432	5.11589e-07	1.62824e-05
pcolce2	288.676	-1.0916	0.28969	1.79858e-05	0.00036247
acsm3	372.442	-1.09214	0.300684	3.07893e-05	0.000580879
col8a2	55.4396	-1.09266	0.568381	0.00392279	0.0288389
lrrc8d	226.532	-1.0941	0.301211	2.92957e-05	0.000556051
cks1b	75.56	-1.09523	0.661369	0.00701419	0.0443241
naprt	119.539	-1.09555	0.330693	9.76521e-05	0.00152001
LOC100497813	42.2789	-1.0969	0.482223	0.00191832	0.0165113
LOC101732279	37.4752	-1.09774	0.557947	0.00384694	0.0283972
fgd5	126.245	-1.09972	0.332736	9.61418e-05	0.00150098
kif20b	157.156	-1.09981	0.444866	0.00129215	0.0121524
ephx3	94.9634	-1.10006	0.363519	0.000244573	0.0032129
sesn1	1351.68	-1.10042	0.270079	5.1335e-06	0.000122914
nr1d2	596.933	-1.10074	0.271461	5.642e-06	0.000133102
spry3	47.6596	-1.10314	0.518195	0.00268087	0.0214073
slc16a2	227.505	-1.10422	0.270066	4.86745e-06	0.000117622
mlana	824.058	-1.1064	0.350607	0.000157231	0.00226711
gatm	366.025	-1.10743	0.386236	0.000412565	0.00493911
LOC100486631	602.267	-1.10914	0.27193	5.03903e-06	0.000121022
zic4	127.325	-1.11029	0.357125	0.000182818	0.00257442
LOC101730998	102.038	-1.11142	0.418659	0.000770931	0.00817333
p2ry4	51.0988	-1.11358	0.651642	0.00527795	0.0359753
aifm3	104.84	-1.11409	0.339731	0.000103989	0.00159331
LOC100490476	1174.42	-1.11433	0.2427	5.07476e-07	1.61845e-05
LOC108647894	62.6354	-1.11502	0.553717	0.00312578	0.0241354
myadml2	27.7246	-1.11657	0.730415	0.00702349	0.0443619
fzd7	82.4766	-1.11669	0.417461	0.000668219	0.00727301
LOC100127659	67.3554	-1.11703	0.416883	0.000710484	0.00767273
klf11	755.523	-1.12126	0.252797	1.00268e-06	2.94786e-05
nuak1	194.896	-1.12628	0.29437	1.36325e-05	0.000286538
ak4	230.956	-1.1278	0.313754	3.38206e-05	0.000627485
LOC100495335	113.308	-1.12855	0.409784	0.000515294	0.00592437
egflam	156.461	-1.12989	0.307763	2.42905e-05	0.00047368
col1a2	33582.1	-1.13001	0.208653	7.04151e-09	3.56564e-07
spag5	101.987	-1.13138	0.656145	0.00581703	0.0386133
arhgap28	558.76	-1.13436	0.241956	2.85782e-07	9.64453e-06
LOC100494424	65.7851	-1.13514	0.433876	0.000798226	0.00838325
cd109	939.096	-1.13751	0.250834	6.28987e-07	1.95036e-05
hes4	1262	-1.13857	0.22804	6.75961e-08	2.71982e-06
muc5ac	7581.23	-1.14033	0.33591	6.91312e-05	0.00115162
vstm4	227.162	-1.14054	0.314625	2.82774e-05	0.000539338
c19orf33	1919.73	-1.14199	0.262948	1.51088e-06	4.21161e-05
tnni1	338.882	-1.14262	0.307222	2.10936e-05	0.000417011
LOC100492690	694.6	-1.14318	0.261588	1.36679e-06	3.86327e-05
aox1	2638.1	-1.14356	0.246532	3.84653e-07	1.2654e-05
bmpr1b	184.867	-1.14759	0.290452	8.20601e-06	0.000184359
fhl2	807.153	-1.14836	0.342987	7.72238e-05	0.00125832
klhl4	34.3126	-1.14857	0.68875	0.00562249	0.0376894
myf6	103.831	-1.14928	0.413976	0.000470193	0.0055028
ehd2	929.392	-1.1499	0.209192	4.44383e-09	2.35885e-07
mki67	922.685	-1.15007	0.252578	5.79702e-07	1.8228e-05
lgals12	52.3359	-1.15162	0.450067	0.000916013	0.00931418
cspg5	30.9308	-1.1589	0.592326	0.00362466	0.0271183
pdgfrl	1097.98	-1.16078	0.281297	3.75762e-06	9.42957e-05
lgi4	162.631	-1.16284	0.396237	0.000303664	0.00385339
rbpms2	46.2828	-1.16428	0.49026	0.00135989	0.0126377
smc2	289.139	-1.16469	0.446719	0.00074552	0.00797411
LOC101731984	55.3131	-1.16601	0.560133	0.00267354	0.0213815
osr1	22.4656	-1.16614	0.784487	0.00730734	0.0455697
tmtc1	294.64	-1.16618	0.309009	1.68494e-05	0.000343996
pdgfd	247.748	-1.16647	0.28045	3.3814e-06	8.59568e-05
ncam1	167.027	-1.16689	0.409228	0.000358933	0.00439447
ctsf	2538.82	-1.16777	0.208591	2.48173e-09	1.3732e-07
slc25a22	537.102	-1.16948	0.216167	6.96871e-09	3.54466e-07
LOC100495429	24.3242	-1.16999	0.73631	0.00621972	0.0404695
sox14	102.751	-1.17273	0.402692	0.000316397	0.00398915
hpd	6220.87	-1.17502	0.315552	1.96248e-05	0.000391472
rora	129.143	-1.17931	0.321009	2.37081e-05	0.000462898
aadacl3	266.723	-1.18048	0.352062	7.57566e-05	0.00123957
dmrt2	530.757	-1.18098	0.263457	7.54365e-07	2.28926e-05
cpxm2	333.424	-1.1829	0.241643	1.04548e-07	3.99296e-06
aldh3b1	273.535	-1.18364	0.326897	2.89191e-05	0.000549568
septin5	2277.23	-1.18773	0.214294	3.32871e-09	1.79739e-07
acta1	4463.32	-1.18784	0.325468	2.52487e-05	0.000489318
g6pc	204.896	-1.19128	0.361155	8.9576e-05	0.00142259
col1a1	42249.5	-1.19725	0.218561	3.61544e-09	1.93223e-07
tom1l1	910.887	-1.19915	0.205412	5.77351e-10	3.63082e-08
xpnpep2	80.8609	-1.19919	0.5368	0.00177058	0.0154978
hepacam	48.549	-1.20099	0.526513	0.00164944	0.014667
fhl5	20.803	-1.20149	0.796961	0.00681412	0.0433749
LOC100496911	106.11	-1.20268	0.427591	0.000401356	0.00484567
LOC101732997	558.048	-1.20387	0.305263	7.75193e-06	0.000175669
snorc	388.506	-1.20495	0.349855	5.12384e-05	0.000897475
lamb4	1091.59	-1.20804	0.294817	4.20467e-06	0.000103384
adh4	116.098	-1.21085	0.533141	0.00158862	0.0142389
tmem200a	57.4574	-1.21405	0.507853	0.00121674	0.0116247
ttc36	741.618	-1.2194	0.299489	4.43344e-06	0.0001078
krt18.2	221.556	-1.21982	0.275951	1.02765e-06	3.01348e-05
des	2896.91	-1.22278	0.344139	3.409e-05	0.000631579
itga8	567.667	-1.22363	0.376244	9.87557e-05	0.0015311
gdnf	55.916	-1.22468	0.464886	0.00065695	0.00717641
zcchc24	110.248	-1.22516	0.349426	4.09779e-05	0.000738403
lepr	525.143	-1.22576	0.266648	3.51241e-07	1.17273e-05
mc1r	38.4554	-1.22714	0.707307	0.00469428	0.0329336
nrep	801.34	-1.22734	0.300298	4.14647e-06	0.000102413
cdkn2d	120.68	-1.22799	0.359391	5.83174e-05	0.00100131
dapk2	294.442	-1.22818	0.324095	1.40377e-05	0.00029374
atoh8	87.5366	-1.23084	0.366705	6.95531e-05	0.00115496
myh11	657.431	-1.231	0.257799	1.88491e-07	6.76967e-06
shh	69.5905	-1.23263	0.469931	0.000693061	0.00751568
pax9	187.064	-1.23408	0.272876	6.09657e-07	1.90551e-05
kcnk2	19.1606	-1.23506	0.87413	0.00722115	0.0452057
angpt1	61.6649	-1.2367	0.522924	0.00125713	0.0118873
krt15.1	7625.29	-1.23682	0.282868	1.16647e-06	3.38256e-05
pitpnm2	507.101	-1.24063	0.312008	6.53914e-06	0.000151027
colgalt2	73.5997	-1.24291	0.516625	0.00113912	0.0110449
prr5l	83.4401	-1.24329	0.38798	0.000113362	0.00172176
ppfia2	53.9538	-1.24481	0.522889	0.0012061	0.0115725
leng8	21.3638	-1.24534	0.778071	0.00553182	0.0372091
mkx	63.5421	-1.24777	0.461195	0.000511439	0.00589817
slc32a1	45.3593	-1.25012	0.491351	0.000810614	0.00847357
pdk4	1450.05	-1.25138	0.291461	1.6461e-06	4.54857e-05
smoc1	196.343	-1.25227	0.336505	1.6927e-05	0.000345131
siglec1	64.1566	-1.25478	0.48944	0.000737098	0.00790022
nfatc4	318.864	-1.25651	0.286191	9.98593e-07	2.94481e-05
LOC100498581	487.454	-1.25971	0.341797	2.08016e-05	0.000413217
grik5-like	536.476	-1.26241	0.355105	3.18498e-05	0.00059515
ccn2	3914.66	-1.26296	0.282434	7.32848e-07	2.24348e-05
tmprss2.8	386.732	-1.26465	0.300561	2.26921e-06	6.04314e-05
coro2a	382.261	-1.26728	0.31095	4.11943e-06	0.000102067
idua	369.767	-1.2697	0.265063	1.60873e-07	5.89955e-06
dusp1	3727.5	-1.27131	0.324624	8.03281e-06	0.000180987
gmnn	1084.54	-1.2714	0.242554	1.54598e-08	7.26983e-07
cabp1	48.5785	-1.27206	0.507189	0.000890408	0.00910111
teddm1	185.487	-1.27315	0.396657	0.000111542	0.00169741
izumo1r	74.5121	-1.27484	0.417937	0.000188374	0.00263841
LOC101732478	21.007	-1.27562	0.752534	0.0045652	0.0322301
kazald1	197.74	-1.27733	0.396203	0.000102516	0.00157846
hhip	19.1519	-1.27806	0.837952	0.00612886	0.0401556
sncg	1412.79	-1.27938	0.242363	1.21719e-08	5.77575e-07
tnn	7536.56	-1.27982	0.270948	1.99746e-07	7.10869e-06
fam124b	23.8313	-1.28097	0.78922	0.00490623	0.0341148
LOC100170611	38.3313	-1.28137	0.551416	0.00137837	0.0127791
LOC100496959	73.3723	-1.28141	0.455182	0.00036152	0.00442269
mettl21ep	47.8161	-1.28545	0.556979	0.00132073	0.0123471
ltk	46.6459	-1.28624	0.536835	0.00111966	0.0109102
rasd2	129.644	-1.28829	0.410342	0.000127118	0.00189937
vegfd	242.925	-1.28941	0.337121	1.10427e-05	0.000238508
wnt9a	136.632	-1.29035	0.309803	2.88803e-06	7.46265e-05
LOC100496797	146.608	-1.29233	0.426498	0.000182264	0.00256893
tmem25	125.25	-1.29428	0.389077	7.15991e-05	0.00118249
LOC100491625	235.448	-1.29494	0.484484	0.000575407	0.00648223
amigo1	114	-1.29523	0.433109	0.000205486	0.00282256
slc24a4	35.7717	-1.29744	0.606521	0.00196093	0.0167702
LOC105945252	90.095	-1.30052	0.370865	3.71405e-05	0.000679851
clec19a	675.511	-1.3015	0.320753	4.307e-06	0.000105216
c3h12orf75	56.9122	-1.3031	0.433043	0.00020071	0.00276854
acp3	117.073	-1.3031	0.410173	0.000125091	0.00187266
lum	16586	-1.30436	0.278456	2.52109e-07	8.75337e-06
fibin	681.625	-1.30489	0.23548	2.99915e-09	1.63637e-07
syne2	4743.12	-1.30556	0.301745	1.28957e-06	3.68493e-05
nxpe4	571.876	-1.30599	0.39696	8.39158e-05	0.00134497
ccna2	151.889	-1.30885	0.584821	0.00165576	0.0147065
tpbg	292.346	-1.30951	0.25101	1.65537e-08	7.66906e-07
lox	353.31	-1.31269	0.246853	9.83966e-09	4.78507e-07
dst	15083.9	-1.31282	0.337284	8.40896e-06	0.00018784
dio2	259.472	-1.31407	0.321683	3.78e-06	9.47057e-05
mettl7a	898.598	-1.31673	0.290044	5.034e-07	1.60872e-05
matn2	321.73	-1.31749	0.880222	0.00528177	0.0359753
adamts7	199.974	-1.32104	0.399802	7.16638e-05	0.00118249
lix1	155.379	-1.32317	0.294442	6.11778e-07	1.90716e-05
abra	252.669	-1.32402	0.348585	1.16323e-05	0.00024918
plcl1	92.5679	-1.32985	0.373821	3.17664e-05	0.000594302
LOC100488099	63.0557	-1.3312	0.427591	0.000140024	0.00205688
pyroxd2	119.69	-1.33152	0.361366	1.91135e-05	0.000382734
atp13a5l.1	185.521	-1.33244	0.326491	3.71258e-06	9.33152e-05
LOC100492165	29.877	-1.33517	0.580229	0.00127359	0.0119857
chka	1222.5	-1.33941	0.267257	4.76179e-08	1.9884e-06
LOC100489842	139.492	-1.33954	0.308478	1.24844e-06	3.58047e-05
LOC100494741	76.8036	-1.34184	0.403797	7.25906e-05	0.00119516
msrb3	422.804	-1.34646	0.337799	5.47658e-06	0.000129654
rnf152	580.5	-1.34715	0.277878	1.08394e-07	4.11975e-06
LOC100497855	55.3691	-1.34829	0.537232	0.000852162	0.00879631
kif15	108.235	-1.35029	0.552659	0.00102505	0.0101655
LOC100494929	35.3707	-1.35146	0.584028	0.00125078	0.0118549
LOC100492723	499.451	-1.35618	0.326513	2.76586e-06	7.19445e-05
crhr1.1	259.58	-1.35981	0.341155	5.40224e-06	0.000128172
ecm2	2495.45	-1.36263	0.254731	7.78249e-09	3.89348e-07
ndp	134.695	-1.37335	0.451956	0.000162754	0.00232959
mia	73.6735	-1.37688	0.491134	0.000340506	0.00422838
cyp1d1	430.367	-1.38049	0.283096	9.39653e-08	3.67713e-06
MGC69416	147.478	-1.38422	0.319517	1.30814e-06	3.7109e-05
inmt	36.8222	-1.38752	0.56162	0.000805921	0.00844707
jcad	235.856	-1.39146	0.363192	9.57798e-06	0.000210058
slc30a10	256.363	-1.39169	0.281027	6.08003e-08	2.47936e-06
dipk1c	73.5834	-1.39604	0.51496	0.000442393	0.00523768
arhgef19	1931.65	-1.39667	0.319587	9.83589e-07	2.90604e-05
plxdc2	189.783	-1.39906	0.345113	3.79654e-06	9.49681e-05
LOC100498234	54.5572	-1.39993	0.51525	0.000411712	0.00493645
sfrp1	191.368	-1.40129	0.323222	1.25874e-06	3.60341e-05
fbln5	131.343	-1.40286	0.334004	2.15165e-06	5.77918e-05
ankrd9	334.214	-1.40809	0.280967	4.77509e-08	1.98865e-06
panx2	20.7528	-1.4089	0.750632	0.00294133	0.0230818
adal	340.43	-1.41077	0.283081	5.37076e-08	2.21318e-06
wdr62	50.4382	-1.41179	0.632161	0.00170557	0.0150896
pdgfrl.1	168.332	-1.41347	0.422721	5.91523e-05	0.00101342
slc52a3	84.0943	-1.41506	0.412007	4.45075e-05	0.00079469
LOC100497588	269.494	-1.41518	0.285309	6.05626e-08	2.47611e-06
six1	180.372	-1.41551	0.282185	4.44772e-08	1.87727e-06
cep126	186.217	-1.41859	0.305594	2.89682e-07	9.75511e-06
osgin1	70.9796	-1.42261	0.464801	0.000172255	0.00244768
adamtsl1	246.438	-1.43017	0.278663	2.31212e-08	1.04339e-06
ntm	15.9346	-1.43369	1.01235	0.00619827	0.0404254
slc27a2	154.085	-1.43443	0.374043	1.00262e-05	0.000219274
slc2a12	61.7991	-1.43452	0.423566	5.15618e-05	0.000901123
LOC100494106	64.8781	-1.44645	0.435306	6.06562e-05	0.00103353
crym	112.48	-1.44873	0.502084	0.0002408	0.00318201
comt	262.487	-1.44945	0.376281	9.23309e-06	0.000203922
nusap1	185.766	-1.44969	0.506223	0.000285828	0.00367169
gas2l3	122.261	-1.45102	0.413802	3.35248e-05	0.000622734
cnn1	61.2679	-1.45264	0.632157	0.00112677	0.0109591
ltc4s.1	234.92	-1.45373	0.349309	2.31866e-06	6.16433e-05
bcl6	1979.93	-1.45382	0.230133	2.31759e-11	1.83289e-09
irx5	48.4656	-1.45481	0.460873	0.000109704	0.00167106
drd1	12.4495	-1.45849	1.1991	0.00760826	0.0470157
aoc3	135.871	-1.46241	0.390079	1.29339e-05	0.000272587
sult2b1	788.95	-1.47063	0.33347	7.94549e-07	2.39727e-05
egr1	1988.16	-1.4731	0.299138	6.77392e-08	2.71982e-06
c4h16orf46	60.3045	-1.47844	0.445073	6.3691e-05	0.00107937
adra1a	99.0485	-1.47978	0.367154	4.07421e-06	0.000101106
znf385d	24.9203	-1.47996	0.774924	0.00260628	0.0209937
trpm8	124.859	-1.48039	0.438081	4.81329e-05	0.000853582
LOC100495056	25.1847	-1.48147	0.643261	0.00126238	0.0119154
myh7b	706.257	-1.4824	0.38883	9.71351e-06	0.000212733
ccn1	6554.11	-1.48598	0.232866	1.41146e-11	1.16942e-09
fggy	44.1534	-1.48815	0.524871	0.000288841	0.00370127
pappa2	45.0819	-1.48866	0.627206	0.000957325	0.00967145
slc24a5	55.9922	-1.48923	0.568	0.000545715	0.00620577
LOC100498622	175.81	-1.48927	0.364057	3.03632e-06	7.80719e-05
c1orf198	21.7978	-1.49418	0.722754	0.00204347	0.017306
bcan	558.132	-1.50358	0.361524	2.35333e-06	6.23533e-05
col21a1	163.069	-1.50607	0.356946	1.82735e-06	4.9678e-05
rbm24	481.293	-1.50835	0.309692	7.51977e-08	2.99624e-06
LOC100491286	605.579	-1.50881	0.334774	5.22464e-07	1.65948e-05
ska1	28.6177	-1.51184	0.995743	0.00676455	0.0431647
lvrn	57.4513	-1.51262	0.482013	0.000107661	0.00164314
smc6.1	428.568	-1.5195	0.307615	6.22302e-08	2.52451e-06
kcna3	44.1653	-1.52006	0.691279	0.00176268	0.0154671
pln	55.582	-1.52645	0.440212	3.62483e-05	0.000666994
cdca8	83.4095	-1.52938	0.560951	0.000435951	0.00517555
slc6a13	109.561	-1.53803	0.329171	2.25134e-07	7.88674e-06
ppp2r3a	884.366	-1.54122	0.25941	2.40197e-10	1.60737e-08
ogn	691.978	-1.54171	0.32703	1.84207e-07	6.63104e-06
tmtops.1	108.692	-1.54452	0.381855	3.86654e-06	9.64109e-05
fam180a	155.486	-1.54577	0.456302	4.32779e-05	0.000774502
dio1	287.557	-1.54665	0.365709	1.66884e-06	4.59268e-05
cd248	110.2	-1.54772	0.372546	2.2493e-06	6.01054e-05
fam120b	64.0064	-1.54958	0.42207	1.7915e-05	0.000361508
cyp2b6	27.7751	-1.55045	0.695662	0.00130591	0.012245
ajap1	11.8896	-1.55116	0.996668	0.00445154	0.0316848
fbxo5	28.5392	-1.55822	0.855888	0.00364079	0.0272
pitpnm3	75.6099	-1.56128	0.392133	5.01386e-06	0.000120788
fgfbp2	2294.27	-1.5678	0.230933	8.96924e-13	8.51208e-11
clip4	286.805	-1.57529	0.346293	3.77785e-07	1.24805e-05
creb3l1	274.823	-1.57825	0.37431	1.647e-06	4.54857e-05
col5a3	6943.11	-1.58129	0.252028	2.72081e-11	2.11966e-09
arhgap36	146.357	-1.58538	0.363788	8.75536e-07	2.62644e-05
cyp2e1	55.6585	-1.58635	0.519097	0.000161718	0.00232112
hspa12b	167.106	-1.58948	0.323354	6.15161e-08	2.50203e-06
lrrc39	165.502	-1.59076	0.403564	5.12078e-06	0.000122797
gnaz	18.4498	-1.59447	0.805834	0.00216049	0.0180458
pla2g1bl	9.46975	-1.59883	1.58346	0.00666491	0.042808
mlc1	26.97	-1.60127	0.778252	0.00171869	0.0151879
LOC101732232	286.933	-1.60204	0.431924	1.61569e-05	0.000332458
LOC100495200	84.5317	-1.60634	0.435164	1.48559e-05	0.000309758
LOC100485160	69.1818	-1.62057	0.408265	5.023e-06	0.000120822
adamts10	712.413	-1.62609	0.298629	3.90494e-09	2.07985e-07
irx1	49.8036	-1.62617	0.450487	1.90526e-05	0.000382003
LOC779590	231.643	-1.62686	0.320355	2.94958e-08	1.30106e-06
gpr17	51.9674	-1.62995	0.513424	9.32697e-05	0.00146638
c17orf67	533.45	-1.63677	0.295279	2.06607e-09	1.16998e-07
unc5a	9.94078	-1.63762	1.42545	0.00773219	0.047519
ablim3	147.853	-1.63962	0.379423	1.08406e-06	3.17294e-05
LOC100488210	61.8824	-1.63989	0.695861	0.00101569	0.0101175
LOC496665	31.989	-1.64546	0.622254	0.000419646	0.00500856
cavin2	1603.46	-1.64926	0.249356	2.68816e-12	2.47611e-10
LOC100496629	113.975	-1.65883	0.353243	1.82831e-07	6.59667e-06
fabp2	11.5025	-1.66403	1.27236	0.00619843	0.0404254
avpr2.1	276.614	-1.66408	0.262749	1.81573e-11	1.48498e-09
pcdhgc4	11.8664	-1.66509	1.03493	0.00383978	0.0283752
bbox1	319.028	-1.67464	0.326871	2.28606e-08	1.03461e-06
LOC100488102	486.013	-1.67999	0.33479	3.64526e-08	1.57248e-06
lrrtm3	19.6636	-1.69369	0.850193	0.00188987	0.0162959
akap7.1	47.499	-1.69635	0.470594	1.97263e-05	0.000392996
ostn	10.8012	-1.69749	1.31491	0.00587186	0.038862
matn4	196.915	-1.69804	0.378385	4.56409e-07	1.47359e-05
rgs2	5253.03	-1.70403	0.230719	1.08708e-14	1.20727e-12
prelp	1746.99	-1.72306	0.271273	1.50648e-11	1.24158e-09
dkk2	426.548	-1.7307	0.303049	6.95459e-10	4.33872e-08
LOC100497503	48.8674	-1.73472	0.505439	3.72075e-05	0.000679851
eml6	21.6924	-1.74095	0.784785	0.00143906	0.0132321
fancd2	96.7003	-1.74233	0.436588	4.13471e-06	0.000102283
LOC100487239	25.758	-1.74811	0.706711	0.000638407	0.00703685
tbx2	121.194	-1.74898	0.31337	1.76979e-09	1.03023e-07
lmx1a	27.3971	-1.75754	0.956344	0.00228186	0.0188061
LOC100496187	141.533	-1.77311	0.316725	1.51522e-09	8.98745e-08
aadac	115.793	-1.78212	0.370904	9.84333e-08	3.81527e-06
glis1	140.776	-1.78508	0.368812	7.9627e-08	3.14868e-06
chad	865.456	-1.78888	0.371449	8.97342e-08	3.52167e-06
LOC116409567	136.665	-1.78908	0.395076	3.557e-07	1.18509e-05
epyc	1619.37	-1.79064	0.337822	7.63081e-09	3.84215e-07
egf	129.163	-1.79686	0.439227	2.39781e-06	6.32109e-05
LOC100490302	15.541	-1.79721	0.900861	0.00186884	0.0161587
lrrc14b	54.8157	-1.79821	0.562819	8.11777e-05	0.00131183
pimreg	98.1029	-1.79839	0.656268	0.000410393	0.00492818
il17d	78.4198	-1.80164	0.409558	6.45333e-07	1.99315e-05
ccdc106	11.36	-1.80206	1.25219	0.00484521	0.0338107
layn	16.2276	-1.80523	0.935792	0.00205697	0.0173733
akr1c8p	94.689	-1.8067	0.494289	1.39694e-05	0.000292833
LOC100491773	67.0167	-1.82931	0.429564	1.30524e-06	3.7109e-05
rasgrf2	51.9387	-1.83564	0.504051	1.72544e-05	0.000350437
ppargc1a	112.389	-1.83878	0.475118	5.68082e-06	0.000133768
MGC75582	1053.02	-1.86769	0.87088	0.00118084	0.011386
hes5.2	296.041	-1.87829	0.354674	7.82397e-09	3.90177e-07
plch1	232.158	-1.88024	0.394091	1.11576e-07	4.22022e-06
cdo1	785.596	-1.8977	0.325413	3.4587e-10	2.2288e-08
cyp2f1	132.763	-1.89992	0.302449	2.29497e-11	1.82421e-09
LOC101733959	13.2143	-1.90735	0.949305	0.00159102	0.0142446
LOC100491420	45.3292	-1.92745	0.51541	9.54689e-06	0.00020967
smim32	57.4376	-1.93313	0.643877	0.000121219	0.00182167
LOC100489732	9.20469	-1.94028	1.43896	0.0057447	0.0382549
c7orf31	343.279	-1.94434	0.33904	7.07513e-10	4.39641e-08
LOC105945212	16.673	-1.945	0.817898	0.000764149	0.00812343
lmod1	61.6048	-1.96446	0.428065	2.56171e-07	8.85513e-06
eln2	5109.6	-1.96503	0.691445	0.000197398	0.00273005
spata1	38.6471	-1.98851	0.541311	1.24757e-05	0.000265071
lgals1.2	22.6619	-1.99173	0.70122	0.000224571	0.00301075
scgn	37.861	-1.99448	0.521737	7.73168e-06	0.000175464
gpm6a	334.671	-2.01107	0.30907	4.85384e-12	4.29414e-10
znf385b	19.1812	-2.0206	0.728744	0.000272941	0.00352348
oxtr	267.5	-2.02512	0.315314	8.31774e-12	7.11735e-10
LOC116406694	241.015	-2.02568	0.354852	6.38122e-10	3.99694e-08
chrd	59.1678	-2.03877	0.516265	4.4576e-06	0.000108219
tppp3	533.317	-2.04281	0.304222	1.2513e-12	1.18037e-10
LOC101731328	462.586	-2.06526	0.352559	2.63895e-10	1.73627e-08
LOC100493338	80.1636	-2.0713	0.442677	1.49818e-07	5.54611e-06
hes5.8	592.383	-2.09265	0.814153	0.000376955	0.00457931
meis3	48.4868	-2.09476	0.501809	1.69802e-06	4.6648e-05
LOC100494394	11.477	-2.09705	1.26092	0.00346745	0.0262301
c11orf87	59.0361	-2.10714	0.886754	0.00100116	0.0100064
nr4a1	925.167	-2.10844	0.357186	2.10718e-10	1.42842e-08
LOC101733131	147.157	-2.11951	0.450974	1.29885e-07	4.85411e-06
spats2l	146.915	-2.12506	0.473228	3.56662e-07	1.18577e-05
fbln2	113.068	-2.13264	0.470229	3.29913e-07	1.10623e-05
cyp2j2	91.623	-2.15097	0.392046	2.3592e-09	1.31469e-07
LOC100127632	395.718	-2.15147	0.379319	8.55395e-10	5.2528e-08
per3	2980.09	-2.16553	0.334028	5.76657e-12	4.98888e-10
angptl4	1001.17	-2.16694	0.298812	2.90692e-14	3.11778e-12
kcnj13	50.6049	-2.19649	0.518905	1.17063e-06	3.38834e-05
LOC101733619	163.105	-2.1998	0.383026	4.67323e-10	2.97472e-08
cyp26b1	3305.52	-2.20779	0.236593	6.69917e-22	1.3987e-19
faah.2	1412	-2.20981	0.321968	4.52929e-13	4.40523e-11
LOC100489129	32658.4	-2.22543	0.320218	2.1951e-13	2.18937e-11
kcne4	59.5342	-2.23843	0.48979	2.70036e-07	9.19237e-06
snap91	70.5047	-2.26102	0.42273	4.66863e-09	2.44502e-07
fgf8	17.0295	-2.2925	0.894791	0.000508405	0.00587103
LOC101732121	133.293	-2.32671	0.667127	3.96038e-05	0.000717774
otos	493.185	-2.33234	0.39124	1.17987e-10	8.21136e-09
ucma	613.436	-2.3392	0.379127	3.76236e-11	2.83245e-09
sostdc1	361.46	-2.34639	0.343962	4.77909e-13	4.61949e-11
foxn1	348.185	-2.35817	0.368056	9.42168e-12	7.97482e-10
LOC101730890	61.2299	-2.40581	0.48851	4.89915e-08	2.0349e-06
LOC100497103	883.243	-2.42598	0.282996	5.68469e-19	9.08332e-17
igsf10	787.677	-2.43186	0.303122	5.39065e-17	7.67383e-15
col2a1	2993.95	-2.46772	0.21117	1.20688e-32	6.74946e-30
aspn	187.204	-2.50252	0.467684	4.58226e-09	2.41595e-07
adh1a	376.623	-2.52626	0.333526	2.06696e-15	2.48974e-13
ankrd63	16.7364	-2.5359	1.04388	0.000534035	0.0060893
adamts18	69.5932	-2.56127	0.54844	1.80693e-07	6.53459e-06
vgll2	87.996	-2.56444	0.456724	8.87643e-10	5.42953e-08
clec3a	73.874	-2.60765	0.525551	3.72382e-08	1.60196e-06
rtp3	40.4187	-2.693	0.568538	1.27808e-07	4.79938e-06
gucy1a2	17.6515	-2.71158	0.949864	0.000202504	0.00278893
hes5.6	37.7026	-2.74527	0.596736	2.5179e-07	8.75337e-06
cftr	26.6985	-2.80328	0.657956	9.44289e-07	2.8005e-05
prss35	86.3526	-2.87394	0.443727	4.53427e-12	4.05727e-10
chadl	49.1365	-2.90174	0.539735	4.99977e-09	2.60971e-07
col9a1	1242	-2.96818	0.279467	1.10648e-27	3.39733e-25
dhrs3	672.145	-2.9927	0.25756	2.07607e-32	1.12101e-29
col11a2	924.267	-2.99472	0.286812	6.98998e-27	1.99011e-24
cnmd	574.02	-3.01986	0.731589	1.46783e-06	4.10442e-05
col9a3	480.229	-3.0448	0.27035	2.23303e-30	9.71306e-28
klf2	1591.17	-3.131	0.334595	4.35254e-22	9.73663e-20
mir133a	12.9568	-3.13401	1.41589	0.0015642	0.0141175
LOC100488932	977.001	-3.39776	0.315231	1.91066e-28	6.50414e-26
LOC116411104	168.235	-3.5067	0.482699	1.43049e-14	1.57746e-12
LOC100485719	192.473	-3.60983	0.890382	2.09914e-06	5.64785e-05
col9a2	637.152	-3.66327	0.272327	1.87739e-42	2.44984e-39
hes5.3	14.8885	-3.83109	0.937302	3.05359e-06	7.83871e-05
fos	4187.35	-3.90688	0.286521	9.92873e-44	1.55474e-40
ccn6	22.5471	-3.97279	0.84562	1.64201e-07	6.00755e-06
matn3	95.7424	-4.02407	0.489313	7.44106e-18	1.12038e-15
mymk	14.781	-4.05316	2.44756	0.00135514	0.0126086
cyp26a1	358.124	-4.26008	1.22775	1.77678e-05	0.000359001

## Sheet: 243_DEG_wound healing
Supplemental Table 3E. The 243 DEGs common to both regenerative and nonregenerative tails
gene	wt56_6h0h	wt61_6h0h	TRDKO56_6h0h	TRDKO_6h0h
il11	8.74435	6.45686	7.04899	10.2562
MGC89221	7.50884	4.29107	7.60618	6.87959
LOC116408854	6.51227	3.46415	5.48168	4.80563
LOC100144983	6.25125	7.48765	4.49911	5.17643
hsp30e	6.13321	4.24706	3.53914	3.12631
sbk1l2	6.10496	3.40536	5.32527	4.46227
LOC733553	5.64124	3.5232	6.99727	4.83002
LOC100498389	5.62602	4.58722	6.14129	6.21329
txnrd1	5.58308	3.29758	4.60803	1.93674
LOC100489058	5.21662	3.68404	2.97338	3.24812
slc28a3	5.04666	5.78867	5.78628	3.49507
hsp70	4.93673	3.70482	3.14674	2.94852
lep	4.84408	3.20243	5.49061	5.53036
arg1	4.76207	5.58924	5.60997	4.96809
hsp30c	4.74385	4.50633	3.16363	3.83738
olfm4	4.62059	4.23826	4.24011	3.42085
LOC116412203	4.59604	3.9916	3.2263	3.44371
hsp30d	4.53443	4.14098	2.69842	3.9756
LOC116406577	4.52955	5.66481	4.0764	4.26744
steap4.1	4.48303	2.08339	4.28006	1.62699
LOC100493381	4.47685	4.50889	3.95228	4.34083
xbg100485866	4.38619	2.87928	5.08124	1.35173
pla2g3	4.31406	2.27705	4.1486	4.18207
kcnk3	4.05282	2.26413	3.75214	3.6022
lypd3	4.04076	2.39996	3.4927	1.68548
pglyrp1-like	4.01097	4.42864	3.87395	4.02827
LOC116409842	4.00724	4.98208	3.80625	5.20544
LOC100493054	3.95494	3.82032	3.55193	4.35817
LOC100487732	3.94695	4.98275	4.16215	4.36209
ces3.1	3.9439	3.68534	1.96749	5.9488
pdcd1lg2	3.93001	3.48692	3.57826	4.24694
aldh1a3	3.82442	2.80618	3.87129	3.1825
LOC100488805	3.78435	1.96749	3.1755	1.2779
stc1	3.78251	2.18636	4.36459	2.39125
LOC100486192	3.77854	4.08217	3.8579	4.27256
lyg2	3.56212	3.98252	3.3395	3.74235
LOC101733979	3.55143	2.86387	3.0474	3.99398
gbp1	3.54673	2.03934	2.78423	2.06627
mmp19	3.53511	1.99679	3.85718	3.34073
hpx	3.51502	2.07111	2.18671	3.50728
lamb3	3.41419	2.04173	3.8533	1.3179
LOC100491943	3.40237	2.65498	3.19713	2.38928
LOC100490589	3.39488	3.49878	2.93569	3.41001
LOC105947865	3.38928	2.88825	3.27	2.7151
LOC100489423	3.37742	2.00277	3.71993	3.74525
cxcr3	3.36581	3.73151	3.58888	3.84884
LOC105947222	3.35259	3.95385	3.38572	3.5486
ceacam19lm	3.31351	3.52997	3.40175	3.38078
LOC496767	3.30795	3.78343	3.02931	3.62797
hspa1b	3.30523	4.47527	2.42307	2.66135
LOC594984	3.26087	4.04434	4.12056	4.1755
dusp10	3.18422	1.43643	3.36887	2.191
LOC101731222	3.18207	3.30799	3.08337	3.26353
LOC100491172	3.16961	1.66515	2.55158	2.95542
LOC100487808	3.15932	3.1515	2.37572	2.84341
epx	3.15406	3.23281	3.20858	3.68608
lamc2	3.12117	1.12476	3.92857	1.23957
camp	3.10422	2.4494	3.46666	3.25501
serpinf2	3.10162	2.7695	3.02651	3.50602
mmp9	3.10037	2.84984	2.95131	3.15513
cebpe	3.09844	3.10435	2.60739	3.88154
mmp13l	3.09007	2.0655	3.88232	1.76903
mmp7	3.07171	2.76052	2.82075	2.70409
mmp1	3.06699	1.82783	3.89591	2.82138
LOC100487726	3.06023	2.96703	3.18461	2.9721
il5ra	3.02878	2.65964	2.93985	3.0351
ceacam19lx	3.00562	2.68579	3.82271	3.88466
slc2a3	2.93477	3.27339	3.41285	3.17311
c3	2.92887	2.42404	1.50761	2.52743
timp-1	2.90924	2.00022	3.20494	2.53822
dhrs9	2.90613	3.06283	3.15586	1.35645
socs3l	2.89049	2.01703	2.47815	2.91385
LOC101734769	2.88491	1.76863	2.25165	2.51936
LOC100493006	2.87163	3.18003	2.64771	3.09514
acod1	2.83361	2.96699	3.35214	3.17829
spnl	2.83266	2.38738	3.38423	3.13358
cyth4	2.82512	1.97423	2.76635	2.69927
inhba	2.79877	1.33258	3.49649	1.69871
ncf2	2.75022	2.48678	2.6516	3.31464
ltb4r	2.74939	2.72104	3.65332	2.91973
LOC100485773	2.74243	3.17031	2.66336	3.86269
mmp25	2.73512	3.98976	3.40977	3.64204
LOC101732593	2.73428	3.16784	2.99106	2.99142
LOC116409561	2.71359	3.59595	3.29097	2.68003
prtn3	2.71009	4.89314	3.12674	3.69032
LOC100216128	2.70341	1.6516	2.52604	3.21478
hmox1	2.70237	1.44735	1.76818	1.27591
endoul2	2.69663	2.39374	2.60937	2.07629
LOC100170432	2.69113	4.64431	3.32973	4.07033
adam28.2	2.68588	1.91589	2.40294	2.61025
il18rap	2.67751	2.37228	2.55763	3.24604
LOC100485529	2.58704	1.53634	2.597	2.08214
tcap	2.57586	2.13949	2.10625	2.08281
ero1a	2.56246	1.86736	2.48756	1.86813
pstpip1	2.55954	1.62838	2.78228	2.90452
LOC116408799	2.55572	3.4823	2.77161	3.32996
sell	2.54132	1.56278	2.03385	2.62521
alox12b	2.53147	3.01898	2.12795	2.78996
plek	2.51026	1.73112	2.70775	2.95564
mmp13	2.50888	1.96722	3.47061	3.79811
LOC100489120	2.50669	2.70382	2.94605	3.04081
LOC100485706	2.46293	3.78313	3.76649	4.57597
il1r2	2.45904	4.05269	4.11987	4.21028
cxcr2	2.43927	3.26689	2.21962	3.13954
ncf1	2.40972	3.48204	2.86933	3.199
cxcl8	2.40871	3.26204	3.83531	3.95868
LOC101734336	2.40663	1.43649	1.91929	2.5857
ccdc68	2.39177	1.2914	2.7844	1.10763
ppp1r14c	2.3707	2.0566	2.38998	1.45758
cybb	2.33421	2.38144	2.74231	3.09506
LOC101731775	2.32806	1.41991	2.43271	2.93118
LOC100490989	2.32773	1.99621	2.26974	2.06409
ncf4	2.31971	2.37272	2.39324	2.91659
LOC100489571	2.31844	3.32112	4.6741	4.51969
LOC100487948	2.27961	1.7365	2.48656	2.6307
c5ar1	2.25471	2.24813	2.13933	2.68716
cnn2	2.2502	1.11274	2.20087	1.41027
impa2	2.24652	1.17846	2.31334	1.84675
LOC101732706	2.24599	2.45952	2.11595	3.58282
LOC100488956	2.22562	2.20098	1.56112	3.01555
il6st	2.21967	1.26108	2.07251	2.05297
cat.1	2.20232	2.82575	2.37366	2.96769
mmp9.1	2.20183	2.09977	4.51837	3.23718
LOC100485381	2.18702	1.9841	1.21497	1.14187
LOC100496372	2.11242	2.93022	2.11471	3.47634
LOC101735287	2.10663	1.82902	1.79588	2.27018
LOC100496188	2.09346	1.03544	1.81986	1.5
rab27b	2.07899	1.27586	2.03778	1.37493
ptafr	2.06241	1.52111	2.36988	2.48226
mthfd1l	2.04047	1.16616	2.37247	1.55829
LOC100491339	2.03934	2.75677	3.07092	3.28696
myo10	2.0362	2.0362	2.0362	2.0362
LOC116409841	1.9917	1.39992	1.96744	2.87413
mpo	1.98311	2.26781	2.17198	2.32862
cst7	1.98167	3.53484	3.01336	3.29451
tnfaip2	1.97653	2.07578	2.81271	3.30848
socs1	1.92349	1.13313	3.26467	2.6079
LOC101732610	1.91503	2.1137	2.12018	2.49154
capn13	1.91404	2.3035	1.27495	3.21799
trpv4l.1	1.90884	3.2431	2.55578	2.95778
hephl1	1.89254	1.29552	1.78509	2.45686
LOC100491166	1.87946	2.02657	2.40311	1.54092
cfb	1.85882	2.34157	1.49901	2.63515
LOC116406460	1.81412	2.51344	2.72549	2.00907
igsf3	1.79347	1.62686	1.72185	1.48183
LOC116407070	1.76601	1.96579	2.93998	2.78398
h6pd	1.75944	1.20411	1.6791	1.99471
LOC100493556	1.75497	1.39089	1.42522	1.23224
ceacam8l	1.74294	1.12834	1.74646	2.26123
fmnl1	1.73899	1.18537	1.9208	2.12926
cass4	1.73869	1.14632	1.83882	1.80831
dcx	1.71084	1.40659	1.33494	2.77123
crp.4	1.69787	1.02125	1.74988	1.31597
sash3	1.67562	1.50676	1.89231	2.56284
ass1	1.67336	2.6962	1.25314	2.52634
ripk3.1	1.66695	1.96528	3.39189	2.69001
lxn	1.62798	1.01574	1.22446	1.25683
LOC100497768	1.62145	1.30986	1.95588	1.70286
LOC100486268	1.61101	1.02555	2.15503	1.50487
fgl2	1.61014	1.21617	2.34591	1.93586
f8	1.59007	1.14239	1.6434	1.57984
fmnl2	1.55867	1.30492	1.64934	1.22168
runx1	1.55304	1.04112	1.97155	1.59347
samsn1	1.54095	1.10657	2.141	2.1326
LOC108644477	1.52173	1.14615	2.04161	2.30758
scimp	1.51218	1.30563	2.07814	2.22692
rgs14	1.51041	1.0353	1.96023	2.12795
asgr1	1.50934	1.20229	1.64436	1.80315
LOC100489587	1.50131	1.30223	1.89526	1.36366
LOC100491571	1.4996	2.61771	2.25761	2.07503
MGC145260	1.49519	1.61919	1.42538	1.98853
LOC116412271	1.47393	3.27135	1.29594	2.96029
LOC101734335	1.46379	1.85323	1.86707	1.9854
lgals9c	1.44905	1.25058	1.8571	1.85195
zfand2a	1.43883	1.15429	1.0853	1.43621
cxcl9	1.43344	1.52893	1.24062	1.32537
LOC101731820	1.42818	1.16463	1.44617	1.39839
tnfsf13b	1.42401	2.71684	3.35278	3.46305
avd	1.39149	2.62358	3.49677	2.38828
stat3.1	1.38293	1.27458	1.52911	1.52055
LOC100491454	1.37881	1.81344	1.52577	2.82831
irf1	1.37521	1.19985	1.51836	1.96388
brix1	1.344	1.19719	1.31478	1.16574
tnfrsf9	1.34251	4.0987	4.69804	4.82367
csf2rb	1.33791	1.47016	1.53202	1.7621
wdr12	1.3311	1.03202	1.29023	1.03719
slc44a5	1.31137	1.44385	1.40285	1.82132
dram1	1.31038	1.0067	1.14008	1.98373
tbl3	1.30006	1.18925	1.31515	1.19094
lrrc32	1.29436	1.40083	1.11429	1.78963
ankrd22	1.28909	1.03666	1.24417	1.15864
il18bp	1.27919	3.89228	2.08764	2.5478
wars1	1.25999	1.03289	1.18053	1.02898
hyou1	1.24961	1.0446	1.47116	1.39082
rac2	1.24943	1.01426	1.61248	1.82589
mbd2	1.20429	1.51189	1.23442	1.28457
plekhn1	1.20276	1.12693	2.36297	1.50609
itga2b.1	1.18847	1.09756	1.9504	1.05572
pdcd11	1.17899	1.1404	1.11044	1.05093
pram1	1.16863	1.05722	1.33029	1.67785
dnttip2	1.13844	1.13131	1.17003	1.07567
nolc1	1.07963	1.0354	1.23875	1.10829
mybbp1a	1.07168	1.05776	1.19739	1.04589
col2a1	-1.0258	-1.49927	-1.59117	-2.46772
lrrc39	-1.09109	-1.58908	-1.07194	-1.59076
fbln2	-1.23336	-1.4176	-1.2453	-2.13264
rasgrf2	-1.23391	-1.58907	-1.81712	-1.83564
creb3l1	-1.28269	-1.32477	-1.80232	-1.57825
glis1	-1.28435	-1.57349	-1.41073	-1.78508
cdo1	-1.28645	-1.39345	-1.83081	-1.8977
lmx1a	-1.29631	-2.26471	-1.27517	-1.75754
vgll2	-1.32413	-1.6367	-1.65798	-2.56444
c4h16orf46	-1.34676	-1.22114	-1.38778	-1.47844
LOC100490476	-1.49793	-1.11599	-1.19531	-1.11433
ppp2r3a	-1.63697	-1.191	-1.72254	-1.54122
sostdc1	-1.63938	-1.29162	-1.78583	-2.34639
cyp2e1	-1.75506	-2.07482	-1.42722	-1.58635
ankrd9	-1.86862	-1.57119	-1.56591	-1.40809
arhgef19	-1.91372	-1.10241	-1.99722	-1.39667
cyp2j2	-1.92867	-1.23676	-1.28699	-2.15097
adh1a	-1.94089	-1.27407	-1.95644	-2.52626
hspa12b	-1.94782	-1.26896	-1.71949	-1.58948
kcne4	-1.98837	-3.04011	-1.83749	-2.23843
ppargc1a	-2.00617	-2.47912	-1.29156	-1.83878
fgfbp2	-2.01458	-1.92391	-1.7311	-1.5678
slc52a3	-2.15519	-1.6527	-1.60508	-1.41506
dapk2	-2.17589	-1.47435	-1.53665	-1.22818
ablim3	-2.31098	-1.1574	-1.45614	-1.63962
LOC100496133	-2.41793	-1.27861	-2.23645	1.37533
LOC116411104	-2.47345	-2.24119	-2.05962	-3.5067
cyp26b1	-2.48409	-3.14172	-2.25966	-2.20779
plch1	-2.57479	-1.35131	-2.32596	-1.88024
lamb4	-2.61902	-1.56718	-1.51545	-1.20804
nr1d2	-2.62521	-1.02538	-2.00402	-1.10074
dhrs3	-2.63531	-2.42429	-2.53772	-2.9927
faah.2	-2.92693	-1.47727	-2.49499	-2.20981
adamts18	-2.94248	-2.08956	-2.3933	-2.56127
LOC116406694	-3.05421	-1.89246	-1.91749	-2.02568
LOC116409567	-3.54531	-1.81319	-2.00851	-1.78908
fos	-3.64453	-2.58221	-3.95075	-3.90688
nr4a1	-3.73632	-2.90935	-2.40703	-2.10844
klf2	-4.44793	-3.5083	-3.33759	-3.131
cyp26a1	-8.09131	-6.1647	-7.8836	-4.26008
