# Supplementary material for: Thyroid hormone receptor- and stage-dependent transcriptome changes affect the initial period of Xenopus tropicalis tail regeneration
Source: BMC Genomics. 2024 Dec 31;25:1260. doi: 10.1186/s12864-024-11175-4 (PMC11686881; doi:10.1186/s12864-024-11175-4)
Supplement: Supplementary file 2 — Supplementary Material 2. [file 12864_2024_11175_MOESM2_ESM.zip › SuppTables/SuppTable1.xlsx]

## Sheet: Primer sequence
Supplemental Table 1. Primers used in RT-qPCR validation of the Xenopus tropicalis RNA-seq data
Gene	Primer sequence (5'-3')		NCBI Reference No.	Reference
	Forward primer	Reverse primer
mmp13l	ATGCGTTGGGGTTGGATCAT	AGAGCCTGAATCCCTTGCAC	XM_002934925.4
il17C	ATGGCTGCCCAAACCTGAAA	GCAAACGCCAACTTCTGTGG	XM_002941995.5
col4a5	CCGGACTTCCAGGGTTCAAA	CCACGTGGACCTTCTGAGC	XM_004916869.4
fibin	GTGAGAGATGATCGCCCCTG	GGGACTTGTCCGAAGTGGAG	XM_002938894.4
cdk2	TCTGCCACTCACATCGTGTC	CTCACAGGCACACCAAATGC	NM_001008135.1
cdca8	TCCTTGGAAAGCGAAGGATTT	ACTGGCTGTCCACTTCTTTGAG	NM_001002902.1
rpl8	TTGCCAAGGTTGCTTTCCG	GTTTCAGGATTGTGGGAGATAACG	XM_012956636.2	Shi et al., 1994
